# Supplementary material for: Neuronal APOE4-induced early hippocampal network hyperexcitability in Alzheimer’s disease pathogenesis
Source: Nat Aging. 2026 Apr 3;6(4):886–904. doi: 10.1038/s43587-026-01096-0 (PMC13099648; doi:10.1038/s43587-026-01096-0)
Supplement: Supplementary file 3 — Supplementary Tables 1–7. [file 43587_2026_1096_MOESM3_ESM.xlsx]

## Sheet: Table 1
Supplementary Table 1. Marker genes for all cell type clusters in 5- and 10- month-old fE-KI/Syn1-cre mice
Gene	p_val	avg_logFC	pct.1	pct.2	p_val_adj	cluster
Pde4b	0	1.45012	0.996	0.521	0	0
St18	0	1.33334	0.928	0.396	0	0
Prr5l	0	1.30447	0.892	0.243	0	0
Ano4	0	1.28071	0.783	0.339	0	0
Mbp	0	1.27092	0.939	0.368	0	0
Rnf220	0	1.24821	0.854	0.289	0	0
Arhgap23	0	1.23225	0.761	0.302	0	0
Plp1	0	1.22359	0.865	0.358	0	0
Edil3	0	1.18846	0.945	0.59	0	0
Frmd5	0	1.17389	0.926	0.599	0	0
Phlpp1	0	1.17316	0.898	0.529	0	0
Mast4	0	1.16372	0.896	0.565	0	0
Zfp536	0	1.14592	0.838	0.464	0	0
Slc24a2	0	1.09213	0.983	0.706	0	0
Tmeff2	0	1.0874	0.97	0.717	0	0
Mapt	0	1.06614	0.843	0.569	0	0
Fnbp1	0	1.05049	0.851	0.499	0	0
Plcl1	0	1.02177	0.933	0.628	0	0
Qk	0	1.00403	0.942	0.633	0	0
Dock10	0	1.00283	0.917	0.622	0	0
Sox2ot	0	0.993964	0.819	0.347	0	0
Pcdh9	0	0.910897	0.998	0.928	0	0
Magi2	0	0.864211	0.991	0.89	0	0
Nkain2	0	0.838385	0.998	0.854	0	0
Grm3	4.10525e-289	1.12946	0.761	0.348	5.96698e-285	0
D7Ertd443e	7.16774e-264	1.23677	0.6	0.18	1.04183e-259	0
Enpp2	1.35153e-255	1.01154	0.72	0.288	1.96445e-251	0
Cdk19	3.81823e-253	1.10327	0.697	0.34	5.54979e-249	0
Dnm3	5.4282e-240	0.993137	0.773	0.47	7.88989e-236	0
Erbb4	1.59621e-237	0.677164	0.765	0.403	2.32009e-233	0
Map7	3.39147e-230	0.971322	0.718	0.44	4.9295e-226	0
Erbin	2.12757e-218	1.11124	0.629	0.304	3.09242e-214	0
St6galnac3	2.6656e-215	0.828042	0.798	0.568	3.87445e-211	0
Mag	5.24016e-215	1.1325	0.54	0.182	7.61657e-211	0
Mog	1.89668e-213	1.09151	0.537	0.181	2.75683e-209	0
Fa2h	2.67103e-212	1.11681	0.537	0.177	3.88234e-208	0
Aspa	9.18923e-207	1.10709	0.517	0.184	1.33565e-202	0
Neat1	4.39277e-201	0.976232	0.667	0.3	6.38489e-197	0
Ypel2	3.0479e-200	1.10847	0.618	0.297	4.43013e-196	0
Pex5l	3.40547e-200	0.964876	0.758	0.528	4.94984e-196	0
Gm16168	9.31605e-200	1.14558	0.566	0.225	1.35409e-195	0
C030029H02Rik	6.05056e-199	1.22295	0.467	0.131	8.79449e-195	0
Ptprd	1.18484e-188	0.454174	0.986	0.89	1.72216e-184	0
Rtn4	1.90377e-188	0.907137	0.686	0.472	2.76713e-184	0
Trf	2.33282e-188	1.01887	0.567	0.221	3.39075e-184	0
Pde8a	9.21491e-186	1.13328	0.51	0.176	1.33939e-181	0
Pak7	2.52685e-185	1.02963	0.676	0.447	3.67278e-181	0
Tubb4a	3.76909e-184	1.1452	0.491	0.188	5.47837e-180	0
Mobp	8.7394e-184	1.05246	0.515	0.172	1.27027e-179	0
Zeb2	1.41764e-178	0.647484	0.877	0.763	2.06053e-174	0
Bcas1	1.23299e-177	1.02868	0.508	0.185	1.79216e-173	0
Ttll7	5.32966e-177	1.07237	0.533	0.263	7.74666e-173	0
Ppp1r16b	2.0203e-175	1.08331	0.589	0.326	2.93651e-171	0
2025-09-04	1.37959e-172	1.08243	0.455	0.172	2.00523e-168	0
Ugt8a	5.49032e-172	1.06186	0.48	0.176	7.98019e-168	0
Pak1	4.56112e-169	1.05836	0.565	0.287	6.62959e-165	0
Prickle2	5.84675e-166	0.813312	0.766	0.617	8.49826e-162	0
Phldb1	1.40855e-163	1.09158	0.481	0.185	2.04732e-159	0
Cdh20	9.04255e-163	0.932037	0.601	0.297	1.31433e-158	0
Tspan2	3.6082e-160	1.12374	0.428	0.138	5.24452e-156	0
Bin1	1.43866e-158	0.890102	0.601	0.375	2.09109e-154	0
Car2	7.61822e-156	1.02924	0.468	0.183	1.10731e-151	0
Plxdc2	4.58684e-155	0.601567	0.743	0.487	6.66697e-151	0
2025-09-07	1.52744e-153	0.922405	0.604	0.35	2.22013e-149	0
Gab1	1.83336e-153	0.998193	0.53	0.231	2.66479e-149	0
Sik3	2.60616e-152	0.810484	0.719	0.574	3.78806e-148	0
Tmem178b	3.83816e-152	0.808062	0.717	0.506	5.57877e-148	0
Plekhh1	7.93274e-150	1.0608	0.433	0.144	1.15302e-145	0
Ncam1	2.78282e-149	0.692079	0.78	0.677	4.04483e-145	0
Sec14l5	9.14068e-149	0.9734	0.469	0.169	1.3286e-144	0
Kif13a	2.71718e-141	1.03643	0.532	0.274	3.94942e-137	0
App	1.74611e-138	0.752531	0.729	0.627	2.53797e-134	0
Sorcs1	1.76728e-138	0.89647	0.546	0.268	2.56874e-134	0
Ctnna3	1.16782e-137	0.836208	0.634	0.427	1.69742e-133	0
Gatm	2.7494e-133	0.990628	0.409	0.16	3.99625e-129	0
Dock1	6.12607e-133	0.908031	0.514	0.259	8.90424e-129	0
Vmp1	6.70115e-132	0.959642	0.557	0.333	9.74013e-128	0
Creb5	1.50732e-131	1.03925	0.392	0.145	2.19089e-127	0
Clmn	1.57246e-127	1.00921	0.456	0.224	2.28557e-123	0
Hecw2	5.49322e-124	0.881691	0.618	0.422	7.9844e-120	0
Rab31	1.80551e-122	0.89785	0.482	0.241	2.62431e-118	0
Ninj2	6.47933e-121	1.08704	0.392	0.133	9.41771e-117	0
Mbnl2	4.64568e-120	0.67952	0.717	0.646	6.7525e-116	0
Hipk2	2.16613e-115	0.892488	0.518	0.314	3.14847e-111	0
Nkain1	6.2868e-115	0.954057	0.333	0.124	9.13786e-111	0
Lrp1b	2.54561e-114	0.383342	0.97	0.861	3.70005e-110	0
Aatk	1.89705e-112	0.955725	0.417	0.213	2.75736e-108	0
Gnao1	1.0985e-111	0.770992	0.613	0.469	1.59667e-107	0
Daam2	1.86349e-110	0.868956	0.423	0.18	2.70858e-106	0
Fgfr2	1.42874e-107	0.746529	0.689	0.586	2.07668e-103	0
Ank2	5.80417e-106	0.407362	0.882	0.851	8.43636e-102	0
Kif13b	1.08707e-105	0.888789	0.518	0.31	1.58005e-101	0
Il33	1.94264e-105	1.0204	0.316	0.103	2.82362e-101	0
Srgap1	2.10082e-105	0.939237	0.362	0.167	3.05354e-101	0
Arhgef10	9.36335e-105	0.925559	0.354	0.147	1.36096e-100	0
Nbas	3.77772e-104	0.908516	0.484	0.311	5.49092e-100	0
Adamtsl1	1.33623e-102	0.879181	0.442	0.222	1.94221e-98	0
Myo1d	3.28357e-102	0.911884	0.433	0.225	4.77267e-98	0
Agap1	8.70803e-102	0.733172	0.619	0.515	1.26571e-97	0
Ttyh2	1.2684e-101	0.917121	0.351	0.135	1.84362e-97	0
Opalin	2.73218e-101	1.00184	0.29	0.087	3.97123e-97	0
A230001M10Rik	4.01999e-100	0.962857	0.361	0.128	5.84305e-96	0
Klhl2	3.16414e-99	0.732446	0.594	0.485	4.59908e-95	0
Plekhg1	3.93163e-97	0.824712	0.411	0.202	5.71463e-93	0
Cdc42bpa	8.59118e-96	0.658123	0.672	0.62	1.24873e-91	0
Slain1	1.71076e-92	0.950905	0.406	0.198	2.48659e-88	0
Sema6a	1.81864e-92	0.91774	0.402	0.196	2.64339e-88	0
4930420G21Rik	3.89879e-90	0.923663	0.309	0.113	5.66689e-86	0
Gpm6b	4.66116e-90	0.610101	0.672	0.599	6.77499e-86	0
Exoc6b	5.05092e-89	0.688099	0.629	0.56	7.34152e-85	0
Shtn1	1.65908e-88	0.818986	0.528	0.372	2.41148e-84	0
Atp8a1	1.85688e-88	0.701414	0.643	0.563	2.69898e-84	0
Spock1	1.91447e-87	0.894008	0.428	0.232	2.78269e-83	0
Csrp1	3.09596e-86	0.904061	0.307	0.118	4.49997e-82	0
7630403G23Rik	8.68894e-85	1.04984	0.172	0.028	1.26294e-80	0
Adipor2	1.97127e-84	0.839222	0.411	0.209	2.86525e-80	0
Nfasc	3.80474e-84	0.78753	0.533	0.42	5.53019e-80	0
Zdhhc14	2.22448e-83	0.738039	0.553	0.426	3.23329e-79	0
Mal	9.7993e-82	0.931764	0.281	0.1	1.42433e-77	0
Cldn11	8.27338e-81	0.87499	0.321	0.132	1.20254e-76	0
Pakap	2.37391e-79	0.939901	0.488	0.334	3.45048e-75	0
Sox10	5.44018e-79	0.883358	0.274	0.103	7.9073e-75	0
Slc12a2	4.11845e-78	0.828909	0.412	0.232	5.98617e-74	0
Sytl2	2.0847e-76	0.932465	0.314	0.125	3.03011e-72	0
Clasp2	4.6201e-76	0.622384	0.635	0.588	6.71532e-72	0
Ephb1	4.76133e-73	0.833755	0.447	0.263	6.92059e-69	0
Hepacam	6.5688e-73	0.786527	0.272	0.124	9.54775e-69	0
Gm4258	1.00702e-72	0.815654	0.436	0.272	1.46371e-68	0
Pacrg	1.66213e-72	0.837909	0.457	0.294	2.4159e-68	0
Tcf12	2.78909e-71	0.601407	0.626	0.587	4.05394e-67	0
Cntn2	3.0677e-71	0.881248	0.286	0.111	4.45891e-67	0
Gjc3	3.75579e-71	0.803469	0.338	0.154	5.45904e-67	0
Frmd4b	4.83754e-71	0.613767	0.644	0.521	7.03136e-67	0
Tbc1d5	5.06973e-71	0.690103	0.589	0.499	7.36885e-67	0
Myo6	1.58631e-70	0.750071	0.421	0.274	2.30571e-66	0
Unc5c	3.32178e-69	0.514182	0.653	0.589	4.8282e-65	0
Slc13a1	5.28314e-68	0.825583	0.148	0.032	7.67905e-64	0
Rffl	1.06192e-67	0.767142	0.329	0.172	1.5435e-63	0
Ptprk	3.55208e-67	0.62425	0.587	0.513	5.16295e-63	0
Limch1	3.85108e-67	0.714749	0.58	0.493	5.59754e-63	0
Cdc37l1	1.05206e-66	0.754459	0.469	0.335	1.52917e-62	0
Elmo1	2.06275e-66	0.467789	0.569	0.349	2.99821e-62	0
Trim2	2.37756e-66	0.610567	0.6	0.557	3.45579e-62	0
Pstpip2	2.99394e-66	0.862523	0.357	0.175	4.35169e-62	0
Gm10863	4.35434e-66	0.835718	0.239	0.091	6.32903e-62	0
Abhd17b	6.61487e-65	0.803231	0.362	0.232	9.61471e-61	0
Synj2	4.97681e-64	0.824845	0.304	0.142	7.23379e-60	0
Plxnb3	6.92313e-64	0.788302	0.213	0.077	1.00628e-59	0
Kif1b	1.44913e-63	0.600478	0.643	0.605	2.10631e-59	0
Usp54	1.84458e-62	0.788393	0.346	0.2	2.6811e-58	0
Clic4	1.67783e-61	0.550092	0.283	0.132	2.43872e-57	0
Fign	1.49007e-59	0.815894	0.245	0.106	2.16581e-55	0
Myrf	2.00269e-59	0.743216	0.186	0.065	2.91091e-55	0
Dscaml1	2.01885e-59	0.531389	0.645	0.593	2.9344e-55	0
Pip4k2a	1.13552e-58	0.6415	0.444	0.302	1.65047e-54	0
St6gal1	1.0412e-57	0.770546	0.366	0.198	1.51339e-53	0
Kcnk13	2.83551e-57	0.763911	0.291	0.14	4.12141e-53	0
Ppfibp2	3.00748e-57	0.764938	0.261	0.116	4.37137e-53	0
Dip2a	9.83035e-57	0.768299	0.322	0.184	1.42884e-52	0
Gm42413	5.95106e-56	0.787944	0.207	0.079	8.64986e-52	0
Plaat3	6.59905e-56	0.712594	0.199	0.083	9.59171e-52	0
Npas3	1.08716e-54	0.339412	0.499	0.337	1.58019e-50	0
Litaf	4.67191e-54	0.756535	0.277	0.127	6.79062e-50	0
Megf10	6.19686e-54	0.732262	0.237	0.111	9.00714e-50	0
Abca8a	1.03339e-53	0.776819	0.207	0.082	1.50203e-49	0
Plekhg3	2.07735e-53	0.752182	0.221	0.093	3.01943e-49	0
Olfml1	4.00816e-53	0.736963	0.205	0.087	5.82585e-49	0
5031439G07Rik	6.43685e-53	0.809513	0.384	0.25	9.35596e-49	0
Ptgds	1.34094e-52	0.346877	0.305	0.156	1.94906e-48	0
Ankrd28	1.768e-52	0.695974	0.401	0.31	2.56978e-48	0
Daam1	1.87054e-52	0.74107	0.437	0.345	2.71883e-48	0
Sh3d19	2.28198e-52	0.628233	0.456	0.346	3.31686e-48	0
Pik3c2b	4.18016e-52	0.812264	0.288	0.139	6.07587e-48	0
Pls1	1.63008e-51	0.822392	0.272	0.137	2.36932e-47	0
Otud7b	6.60019e-51	0.774925	0.41	0.264	9.59337e-47	0
Tmtc2	1.53895e-50	0.728892	0.348	0.214	2.23686e-46	0
1700047M11Rik	5.82528e-49	0.698088	0.193	0.079	8.46704e-45	0
Smad7	4.412e-48	0.73424	0.268	0.137	6.41284e-44	0
Mast3	2.04615e-47	0.700506	0.437	0.356	2.97408e-43	0
Pde1c	2.53981e-47	0.740269	0.247	0.124	3.69161e-43	0
Grb14	2.61625e-47	0.743506	0.334	0.227	3.80272e-43	0
Gal3st1	2.72734e-47	0.686275	0.18	0.077	3.96419e-43	0
Ptn	4.74663e-47	0.580032	0.385	0.25	6.89922e-43	0
Cdh10	5.16279e-47	0.626994	0.443	0.358	7.50411e-43	0
Tmod2	7.59021e-47	0.750954	0.375	0.272	1.10324e-42	0
Cobll1	1.11148e-46	0.728809	0.274	0.152	1.61554e-42	0
Atp8b1	2.9619e-46	0.752427	0.194	0.076	4.30512e-42	0
Fryl	6.68974e-46	0.713827	0.42	0.326	9.72353e-42	0
Gna12	4.61572e-45	0.686925	0.311	0.194	6.70895e-41	0
Slc8a1	6.02895e-45	0.33233	0.64	0.567	8.76307e-41	0
Insc	7.96357e-45	0.724792	0.186	0.068	1.15751e-40	0
Dock5	8.91136e-45	0.602218	0.282	0.146	1.29527e-40	0
Arhgef28	1.94485e-44	0.6965	0.347	0.25	2.82684e-40	0
Prkcq	2.22553e-44	0.709393	0.207	0.093	3.23481e-40	0
Dip2b	2.63816e-44	0.542025	0.524	0.485	3.83457e-40	0
Kcna6	8.5258e-44	0.742337	0.207	0.098	1.23922e-39	0
Bfsp2	2.64826e-43	0.669076	0.128	0.041	3.84925e-39	0
Ncam2	6.93263e-43	0.391093	0.725	0.682	1.00766e-38	0
Srcin1	1.19799e-42	0.720682	0.377	0.282	1.74127e-38	0
Pacs2	1.39266e-42	0.679434	0.256	0.144	2.02423e-38	0
Scd2	3.74928e-42	0.74474	0.29	0.167	5.44958e-38	0
Elovl7	6.09634e-42	0.692551	0.208	0.095	8.86102e-38	0
Kazn	8.18401e-42	0.777601	0.257	0.13	1.18955e-37	0
Ddr1	1.99896e-41	0.704272	0.234	0.137	2.90549e-37	0
Rcbtb1	4.89529e-41	0.71757	0.268	0.151	7.11531e-37	0
Gm42756	7.61746e-41	0.687172	0.143	0.043	1.1072e-36	0
9330111N05Rik	9.50477e-41	0.898076	0.153	0.057	1.38152e-36	0
A330049N07Rik	1.30023e-40	0.723768	0.241	0.108	1.88989e-36	0
Lpgat1	1.88843e-40	0.754924	0.348	0.235	2.74483e-36	0
Kcnq3	2.96171e-40	0.457165	0.675	0.644	4.30484e-36	0
Ywhaq	5.03204e-40	0.728467	0.296	0.185	7.31407e-36	0
Hhip	5.9351e-40	0.587274	0.162	0.07	8.62666e-36	0
Tnfaip6	4.15285e-39	0.727967	0.171	0.063	6.03617e-35	0
Ankub1	1.28874e-38	0.6629	0.153	0.056	1.87318e-34	0
Lgi3	4.9591e-38	0.648444	0.186	0.103	7.20805e-34	0
Retreg1	7.33019e-38	0.676998	0.353	0.244	1.06544e-33	0
Stmn4	8.80603e-38	0.719461	0.236	0.127	1.27996e-33	0
Ermn	1.20889e-36	0.626519	0.142	0.053	1.75712e-32	0
Slc44a1	4.69484e-36	0.632642	0.439	0.394	6.82395e-32	0
Tulp4	9.71271e-36	0.656394	0.426	0.364	1.41174e-31	0
Galnt6	1.16009e-35	0.609651	0.134	0.05	1.68619e-31	0
Gm42418	1.9359e-35	0.263561	0.715	0.798	2.81383e-31	0
Cdh19	3.36499e-35	0.687588	0.215	0.104	4.89101e-31	0
Qdpr	6.09252e-35	0.667396	0.169	0.071	8.85547e-31	0
Ccp110	2.21954e-34	0.650904	0.179	0.085	3.22611e-30	0
Prima1	2.35194e-34	0.62768	0.14	0.051	3.41855e-30	0
Tmem63a	4.48966e-33	0.615782	0.17	0.075	6.52572e-29	0
Cpm	9.60216e-33	0.610617	0.146	0.064	1.39567e-28	0
Grid2	9.88086e-33	0.385296	0.615	0.567	1.43618e-28	0
Hapln2	1.06981e-32	0.663056	0.191	0.085	1.55497e-28	0
Ttll5	1.28135e-32	0.711535	0.34	0.262	1.86245e-28	0
Gm19500	2.70863e-32	0.637496	0.178	0.075	3.937e-28	0
Cyp2j12	4.52986e-32	0.536771	0.12	0.054	6.58415e-28	0
Wipf1	9.24397e-32	0.659611	0.301	0.18	1.34361e-27	0
Unc5b	2.02992e-31	0.580627	0.127	0.05	2.95049e-27	0
Folh1	3.0548e-31	0.597936	0.147	0.066	4.44016e-27	0
Dnajb2	6.56977e-31	0.581819	0.152	0.076	9.54916e-27	0
Anln	7.61265e-31	0.592228	0.226	0.119	1.1065e-26	0
Lpar1	1.15133e-30	0.632532	0.195	0.094	1.67347e-26	0
Bcl2l1	2.37922e-30	0.675961	0.313	0.218	3.45819e-26	0
Dpysl2	2.42734e-30	0.629896	0.393	0.341	3.52814e-26	0
Zdhhc20	2.85785e-30	0.620914	0.424	0.345	4.15389e-26	0
Nfe2l3	4.73736e-30	0.617907	0.149	0.066	6.88575e-26	0
Spock3	6.08296e-30	0.625619	0.48	0.41	8.84158e-26	0
Samd4	6.60907e-30	0.638293	0.304	0.207	9.60628e-26	0
Ppp2r3a	2.33926e-29	0.630206	0.381	0.33	3.40012e-25	0
Slc25a13	7.38337e-29	0.650611	0.186	0.09	1.07317e-24	0
Cryab	2.01501e-28	0.548181	0.117	0.049	2.92881e-24	0
Tmcc1	5.35838e-28	0.49338	0.568	0.6	7.78841e-24	0
Dst	5.44147e-28	0.440768	0.576	0.61	7.90918e-24	0
Fth1	1.38233e-27	0.57471	0.276	0.212	2.00922e-23	0
Apod	1.63844e-27	0.503846	0.322	0.188	2.38147e-23	0
Arsg	2.54871e-27	0.623474	0.173	0.085	3.70455e-23	0
Fam102a	3.75518e-27	0.602422	0.166	0.088	5.45816e-23	0
Mboat1	6.28934e-27	0.549554	0.147	0.073	9.14156e-23	0
Baz2b	7.65414e-27	0.476137	0.527	0.547	1.11253e-22	0
Kndc1	9.43212e-27	0.640633	0.182	0.104	1.37096e-22	0
Sez6l2	1.21891e-26	0.663895	0.234	0.154	1.77168e-22	0
Arap2	2.01827e-26	0.625083	0.256	0.177	2.93355e-22	0
Pkp4	2.48539e-26	0.556014	0.456	0.445	3.61251e-22	0
Arrdc3	3.83789e-26	0.670846	0.185	0.09	5.57837e-22	0
Wscd1	5.03036e-26	0.607704	0.176	0.099	7.31162e-22	0
9330117O12Rik	7.16071e-26	0.640562	0.148	0.059	1.04081e-21	0
Tmbim1	2.31231e-25	0.652924	0.2	0.108	3.36094e-21	0
Cd9	7.86452e-25	0.542966	0.16	0.089	1.14311e-20	0
Trim59	2.80767e-24	0.550374	0.113	0.043	4.08095e-20	0
Osbpl1a	5.62716e-24	0.607917	0.274	0.202	8.17908e-20	0
Prag1	7.13485e-24	0.557756	0.138	0.074	1.03705e-19	0
Pllp	1.45146e-23	0.566582	0.129	0.055	2.1097e-19	0
Pigz	2.50299e-23	0.485942	0.101	0.045	3.63809e-19	0
Kat2b	5.68088e-23	0.581972	0.231	0.16	8.25715e-19	0
Cep97	8.81878e-23	0.629695	0.182	0.103	1.28181e-18	0
Rnf13	9.2144e-23	0.675849	0.328	0.235	1.33931e-18	0
Gpr37	1.4134e-22	0.596612	0.134	0.061	2.05438e-18	0
Ube2d1	1.61436e-22	0.637468	0.243	0.172	2.34647e-18	0
Endod1	1.76028e-22	0.453736	0.102	0.051	2.55857e-18	0
2610035D17Rik	1.9615e-22	0.570431	0.385	0.346	2.85104e-18	0
Map4	2.55476e-22	0.549868	0.408	0.379	3.71334e-18	0
Dlg1	3.61004e-22	0.553762	0.47	0.462	5.24719e-18	0
Wnk1	4.22169e-22	0.453978	0.461	0.441	6.13623e-18	0
Inf2	4.53851e-22	0.596869	0.173	0.106	6.59673e-18	0
Zfp638	6.29353e-22	0.597729	0.455	0.46	9.14765e-18	0
Enox1	4.29781e-21	0.372222	0.571	0.594	6.24686e-17	0
Ndrg1	4.56846e-21	0.476634	0.141	0.082	6.64025e-17	0
Pik3r1	6.27121e-21	0.547411	0.291	0.217	9.11521e-17	0
Jam3	6.42556e-21	0.603322	0.24	0.174	9.33955e-17	0
Gm37459	9.52927e-21	0.560508	0.144	0.09	1.38508e-16	0
Gm11659	1.28221e-20	0.593024	0.169	0.111	1.86369e-16	0
Tmem151a	1.68153e-20	0.533799	0.145	0.085	2.4441e-16	0
B3galt1	3.07142e-20	0.321276	0.665	0.698	4.4643e-16	0
Gm48370	3.36176e-20	0.591837	0.11	0.035	4.88631e-16	0
Micall1	5.7499e-20	0.595574	0.195	0.118	8.35748e-16	0
Lzts2	6.28827e-20	0.523106	0.13	0.067	9.14e-16	0
4930402H24Rik	1.85552e-19	0.384771	0.52	0.581	2.697e-15	0
Ankib1	2.8928e-19	0.593763	0.296	0.257	4.20468e-15	0
Rcan2	1.64424e-18	0.551601	0.204	0.138	2.3899e-14	0
Kif6	2.15354e-18	0.573069	0.148	0.077	3.13016e-14	0
Foxn3	2.50681e-18	0.373578	0.528	0.548	3.64364e-14	0
Gm21984	2.91537e-18	0.578327	0.144	0.069	4.23749e-14	0
Prkd3	3.12768e-18	0.484834	0.128	0.067	4.54608e-14	0
4930419G24Rik	3.15741e-18	0.643688	0.219	0.152	4.5893e-14	0
Prrg1	7.72209e-18	0.521727	0.139	0.08	1.12241e-13	0
Plekha1	7.95178e-18	0.622179	0.261	0.206	1.15579e-13	0
Dusp16	8.9458e-18	0.557935	0.164	0.101	1.30027e-13	0
Efnb3	1.60523e-17	0.631225	0.209	0.137	2.33321e-13	0
Heg1	1.9231e-17	0.512749	0.189	0.132	2.79523e-13	0
Itpk1	1.92683e-17	0.56188	0.177	0.12	2.80064e-13	0
Cnp	2.70667e-17	0.535101	0.133	0.068	3.93415e-13	0
2900052L18Rik	2.71472e-17	0.509177	0.119	0.067	3.94584e-13	0
Slc48a1	4.48097e-17	0.484048	0.119	0.068	6.51309e-13	0
Gprc5b	4.93317e-17	0.572654	0.178	0.124	7.17036e-13	0
Tmod1	5.1947e-17	0.669597	0.227	0.158	7.55049e-13	0
Tsc22d3	5.9066e-17	0.452384	0.131	0.076	8.58524e-13	0
Map4k4	6.16094e-17	0.482519	0.398	0.369	8.95493e-13	0
Josd2	1.5274e-16	0.520011	0.134	0.077	2.22007e-12	0
Abca2	2.94957e-16	0.543062	0.156	0.098	4.2872e-12	0
Mettl7a1	3.58809e-16	0.542031	0.167	0.106	5.21528e-12	0
Kif21a	3.69407e-16	0.52857	0.428	0.433	5.36933e-12	0
Aplp1	3.73529e-16	0.638896	0.297	0.245	5.42925e-12	0
Rtkn	4.3971e-16	0.522802	0.129	0.076	6.39118e-12	0
A330015K06Rik	6.04902e-16	0.688096	0.29	0.232	8.79224e-12	0
Rftn1	8.37482e-16	0.579042	0.226	0.155	1.21728e-11	0
Tjp2	1.07445e-15	0.514715	0.169	0.109	1.56172e-11	0
Snx30	1.28761e-15	0.583598	0.243	0.188	1.87154e-11	0
Slc22a23	2.63612e-15	0.561682	0.299	0.253	3.8316e-11	0
Cd81	2.67585e-15	0.503012	0.205	0.159	3.88935e-11	0
Fbxo7	3.9645e-15	0.481968	0.119	0.07	5.7624e-11	0
Chd7	7.36538e-15	0.452127	0.283	0.248	1.07056e-10	0
Frmd8	1.06294e-14	0.449191	0.105	0.054	1.54498e-10	0
Sh3gl3	1.35938e-14	0.583472	0.179	0.135	1.97586e-10	0
Gnai1	1.48429e-14	0.596861	0.243	0.186	2.15742e-10	0
Itsn2	2.08733e-14	0.541996	0.374	0.367	3.03393e-10	0
Dixdc1	3.3763e-14	0.545153	0.226	0.191	4.90745e-10	0
Nxpe3	4.3858e-14	0.504516	0.131	0.083	6.37476e-10	0
Desi1	5.06871e-14	0.609871	0.221	0.162	7.36737e-10	0
Mtmr2	1.33761e-13	0.54301	0.153	0.093	1.94421e-09	0
Itch	1.91321e-13	0.527006	0.386	0.375	2.78085e-09	0
Fmnl2	1.97694e-13	0.443791	0.501	0.527	2.87348e-09	0
Gm20687	1.99903e-13	0.633218	0.232	0.176	2.90559e-09	0
Eml1	2.02707e-13	0.657358	0.272	0.211	2.94634e-09	0
Cipc	4.34354e-13	0.548622	0.223	0.17	6.31334e-09	0
Tmeff1	4.9777e-13	0.621364	0.272	0.203	7.23509e-09	0
2025-03-01	6.77939e-13	0.307062	0.626	0.656	9.85385e-09	0
Acyp2	7.42888e-13	0.569136	0.266	0.244	1.07979e-08	0
Txndc16	8.8584e-13	0.490733	0.207	0.183	1.28757e-08	0
Stmn1	9.0573e-13	0.406349	0.108	0.076	1.31648e-08	0
Dpy19l1	1.15263e-12	0.539301	0.197	0.145	1.67535e-08	0
Lrrc8b	1.76526e-12	0.594283	0.209	0.16	2.56581e-08	0
Apbb2	1.89237e-12	0.486304	0.375	0.373	2.75055e-08	0
Ppp2r2a	2.88141e-12	0.514735	0.274	0.256	4.18813e-08	0
Gm48678	3.15179e-12	0.651621	0.266	0.236	4.58113e-08	0
Ick	3.53134e-12	0.521034	0.156	0.107	5.1328e-08	0
Sox8	6.37051e-12	0.393099	0.103	0.069	9.25954e-08	0
Tmcc2	7.36049e-12	0.494472	0.136	0.09	1.06985e-07	0
Mob3b	1.27583e-11	0.442384	0.175	0.124	1.85442e-07	0
Serinc5	1.5067e-11	0.525954	0.168	0.128	2.18999e-07	0
Fbn2	1.89713e-11	0.484076	0.119	0.084	2.75748e-07	0
Fbxo32	1.98066e-11	0.488854	0.113	0.063	2.87889e-07	0
Cpeb2	2.9044e-11	0.47224	0.196	0.166	4.22155e-07	0
Myo18a	3.55245e-11	0.564419	0.306	0.292	5.16349e-07	0
Pcsk6	3.62253e-11	0.482367	0.13	0.074	5.26535e-07	0
Dleu2	3.71158e-11	0.426683	0.407	0.388	5.39478e-07	0
Ube2e2	4.39543e-11	0.25879	0.63	0.712	6.38876e-07	0
Naaladl2	7.0529e-11	0.444319	0.4	0.399	1.02514e-06	0
Hid1	7.25604e-11	0.484934	0.125	0.086	1.05467e-06	0
Iqsec1	1.1217e-10	0.479605	0.371	0.387	1.63039e-06	0
Rab40c	1.17924e-10	0.537456	0.275	0.253	1.71402e-06	0
Cobl	1.4013e-10	0.572799	0.234	0.185	2.0368e-06	0
Rassf2	1.54872e-10	0.462673	0.168	0.105	2.25106e-06	0
Inpp5f	1.89462e-10	0.52092	0.214	0.165	2.75383e-06	0
Klf13	2.13328e-10	0.548626	0.248	0.216	3.10072e-06	0
Tfeb	3.9595e-10	0.451122	0.13	0.077	5.75513e-06	0
Cerk	4.37794e-10	0.481288	0.203	0.155	6.36334e-06	0
Cyth1	5.94349e-10	0.529067	0.259	0.232	8.63886e-06	0
Adap1	6.86261e-10	0.568401	0.19	0.132	9.9748e-06	0
Agpat4	1.36578e-09	0.549373	0.257	0.236	1.98517e-05	0
Nrbp2	1.71205e-09	0.531336	0.179	0.13	2.48846e-05	0
Glul	3.1844e-09	0.331452	0.172	0.136	4.62853e-05	0
Klf7	3.69295e-09	0.442519	0.246	0.24	5.36771e-05	0
Shisa4	3.70524e-09	0.462649	0.174	0.151	5.38556e-05	0
Gphn	7.28896e-09	0.288442	0.622	0.719	0.000105945	0
Pafah1b1	8.69713e-09	0.354524	0.404	0.484	0.000126413	0
Meis1	2.10496e-08	0.463774	0.11	0.061	0.000305955	0
Ppp1r21	2.56906e-08	0.448457	0.201	0.173	0.000373413	0
Sh3kbp1	3.13251e-08	0.432297	0.307	0.296	0.000455311	0
Syt11	3.31546e-08	0.467428	0.231	0.22	0.000481902	0
Gas7	3.83005e-08	0.493551	0.315	0.324	0.000556697	0
Ablim2	4.7778e-08	0.547932	0.326	0.321	0.000694453	0
Gm11149	5.6584e-08	0.490506	0.184	0.161	0.000822449	0
Pard3	6.00713e-08	0.409101	0.411	0.454	0.000873137	0
Kcna1	9.71816e-08	0.508489	0.16	0.124	0.00141253	0
Rasa3	1.08474e-07	0.409018	0.166	0.147	0.00157667	0
Aig1	1.30547e-07	0.461539	0.348	0.373	0.0018975	0
Wipi1	1.56059e-07	0.434844	0.111	0.073	0.00226831	0
Il1rap	1.91152e-07	0.398602	0.402	0.433	0.0027784	0
Prkcz	2.38348e-07	0.495311	0.271	0.275	0.0034644	0
Gm38304	2.71338e-07	0.488757	0.128	0.082	0.0039439	0
Gm26936	2.98693e-07	0.430617	0.108	0.071	0.00434151	0
Fam126a	3.47981e-07	0.448295	0.143	0.111	0.00505791	0
Pcbp4	4.08648e-07	0.415945	0.107	0.075	0.0059397	0
Eps15	4.09956e-07	0.480873	0.23	0.187	0.00595871	0
Lrrc1	4.8614e-07	0.486043	0.135	0.091	0.00706605	0
Rgma	5.00837e-07	0.376531	0.114	0.08	0.00727967	0
Slc20a2	5.24958e-07	0.4	0.176	0.164	0.00763026	0
Rasgrp3	6.69023e-07	0.337601	0.141	0.094	0.00972425	0
Fam234a	9.84857e-07	0.489834	0.146	0.097	0.0143149	0
Bmp2k	1.82434e-06	0.284662	0.183	0.148	0.0265168	0
Spns2	3.39495e-06	0.441985	0.146	0.126	0.0493455	0
Mpzl1	4.47995e-06	0.473869	0.178	0.147	0.0651161	0
Map4k5	4.77929e-06	0.47387	0.291	0.295	0.069467	0
Usp31	4.8245e-06	0.460421	0.184	0.159	0.0701241	0
Acaca	4.93135e-06	0.461034	0.304	0.318	0.0716772	0
Arnt2	5.24854e-06	0.429937	0.242	0.244	0.0762876	0
Dennd5a	5.2788e-06	0.47293	0.276	0.266	0.0767274	0
D16Ertd472e	8.02915e-06	0.428086	0.101	0.066	0.116704	0
Ptk2	8.46997e-06	0.323773	0.458	0.553	0.123111	0
Ralgps1	1.08052e-05	0.457826	0.363	0.405	0.157054	0
Xrcc6	1.11325e-05	0.471551	0.158	0.138	0.161811	0
Usp6nl	1.15722e-05	0.383662	0.101	0.069	0.168201	0
Myo1e	1.30805e-05	0.391594	0.156	0.112	0.190125	0
Phactr4	1.46914e-05	0.31631	0.101	0.082	0.213539	0
Lama2	1.6114e-05	0.296259	0.228	0.201	0.234217	0
Kif3a	3.04253e-05	0.257965	0.149	0.192	0.442232	0
Vps8	3.31004e-05	0.450684	0.224	0.215	0.481115	0
Kctd3	4.84777e-05	0.375312	0.146	0.133	0.704623	0
Rps6ka5	5.30171e-05	0.431854	0.224	0.206	0.770604	0
Tmc7	5.32397e-05	0.396686	0.102	0.069	0.773839	0
Tbc1d16	5.36877e-05	0.359206	0.144	0.112	0.780351	0
Tom1l2	6.18185e-05	0.398042	0.329	0.387	0.898532	0
Rdx	9.83811e-05	0.401759	0.153	0.139	1	0
Stxbp3	0.000100917	0.446962	0.175	0.148	1	0
Ldlrad3	0.000109749	0.395563	0.182	0.176	1	0
Atp1b3	0.000201971	0.320987	0.117	0.108	1	0
Neo1	0.000210774	0.408781	0.298	0.326	1	0
Flnb	0.000245659	0.270348	0.191	0.268	1	0
9330182L06Rik	0.000255524	0.433461	0.137	0.116	1	0
Cuedc1	0.000268134	0.39389	0.18	0.169	1	0
Crppa	0.000361755	0.486569	0.19	0.18	1	0
Il18	0.000446632	0.28929	0.103	0.091	1	0
Mtus1	0.000487112	0.322879	0.133	0.101	1	0
Hmox2	0.00053532	0.353303	0.131	0.124	1	0
Acot7	0.000550022	0.285341	0.13	0.156	1	0
2025-03-08	0.000720097	0.406821	0.132	0.109	1	0
Kdm6a	0.000850403	0.395977	0.272	0.3	1	0
1500004A13Rik	0.000870386	0.434391	0.231	0.251	1	0
Abcg1	0.00101741	0.379724	0.149	0.138	1	0
Elf2	0.00104992	0.344384	0.169	0.172	1	0
Ell2	0.00117248	0.363854	0.112	0.094	1	0
Fbxl5	0.00146859	0.482165	0.194	0.174	1	0
Cdk5rap2	0.00154245	0.351091	0.133	0.129	1	0
Rap1a	0.0019411	0.421492	0.237	0.23	1	0
Rnf144a	0.00207161	0.38995	0.134	0.115	1	0
Cpox	0.00209894	0.326796	0.102	0.087	1	0
Npc1	0.00228865	0.314543	0.116	0.117	1	0
Ttr	0.00304517	0.296075	0.37	0.385	1	0
Epb41l3	0.00544359	0.446021	0.257	0.249	1	0
Igsf11	0.00571096	0.351326	0.153	0.161	1	0
Hip1	0.00576387	0.353647	0.205	0.199	1	0
Gm15478	0.00627157	0.446839	0.182	0.182	1	0
Snx1	0.00692491	0.320331	0.15	0.161	1	0
Ptpn11	0.00742272	0.398324	0.163	0.159	1	0
St3gal4	0.00847267	0.321093	0.197	0.188	1	0
Prr5l1	0	1.48238	0.981	0.265	0	1
Rnf2201	0	1.46686	0.964	0.302	0	1
Mbp1	0	1.43347	0.994	0.391	0	1
Mobp1	0	1.35832	0.765	0.148	0	1
Sec14l51	0	1.34791	0.744	0.138	0	1
St181	0	1.34333	0.985	0.417	0	1
Anln1	0	1.31731	0.525	0.073	0	1
Trf1	0	1.3049	0.804	0.2	0	1
Plp11	0	1.28876	0.967	0.37	0	1
Adipor21	0	1.28092	0.665	0.177	0	1
Mog1	0	1.27302	0.764	0.162	0	1
Pde4b1	0	1.26926	1	0.548	0	1
Fa2h1	0	1.25301	0.754	0.16	0	1
Daam21	0	1.24481	0.698	0.146	0	1
Gm161681	0	1.24013	0.746	0.213	0	1
Arhgap231	0	1.22237	0.899	0.304	0	1
Ctnna31	0	1.21616	0.85	0.401	0	1
Neat11	0	1.21213	0.868	0.286	0	1
A230001M10Rik1	0	1.20427	0.581	0.103	0	1
D7Ertd443e1	0	1.20076	0.773	0.174	0	1
Ugt8a1	0	1.19375	0.704	0.155	0	1
Mag1	0	1.18231	0.747	0.166	0	1
Cdh201	0	1.17716	0.813	0.277	0	1
Plekhh11	0	1.15948	0.647	0.123	0	1
Car21	0	1.15836	0.679	0.163	0	1
Fnbp11	0	1.15416	0.959	0.5	0	1
Aspa1	0	1.154	0.714	0.169	0	1
Map71	0	1.15308	0.894	0.425	0	1
Enpp21	0	1.14812	0.898	0.282	0	1
Slc24a21	0	1.14677	0.998	0.719	0	1
Phlpp11	0	1.12954	0.972	0.537	0	1
Pde8a1	0	1.12849	0.685	0.164	0	1
1971-09-01	0	1.11643	0.814	0.328	0	1
Cdk191	0	1.11541	0.844	0.335	0	1
Bcas11	0	1.10801	0.713	0.168	0	1
Gab11	0	1.09595	0.731	0.213	0	1
Mast41	0	1.09051	0.961	0.573	0	1
Plcl11	0	1.08176	0.985	0.636	0	1
Sorcs11	0	1.07546	0.758	0.247	0	1
Ypel21	0	1.06883	0.784	0.286	0	1
Tmeff21	0	1.06676	0.995	0.727	0	1
Edil31	0	1.06647	0.988	0.603	0	1
Grm31	0	1.05458	0.883	0.35	0	1
St6galnac31	0	1.03631	0.937	0.557	0	1
Frmd51	0	1.03445	0.977	0.609	0	1
Ano41	0	1.02712	0.87	0.349	0	1
Dnm31	0	1.01327	0.91	0.463	0	1
Qk1	0	1.00294	0.988	0.643	0	1
Mapt1	0	0.988349	0.936	0.568	0	1
Sox2ot1	0	0.972627	0.935	0.354	0	1
Zfp5361	0	0.970019	0.922	0.47	0	1
Tmem178b1	0	0.936827	0.88	0.49	0	1
Nkain21	0	0.933739	1	0.862	0	1
Rtn41	0	0.931692	0.848	0.456	0	1
Pcdh91	0	0.927871	1	0.931	0	1
Prickle21	0	0.904307	0.903	0.602	0	1
Dock101	0	0.902457	0.974	0.629	0	1
Magi21	0	0.818811	0.999	0.894	0	1
Rab311	4.3987e-288	0.984791	0.671	0.222	6.39351e-284	1
Ppp1r16b1	1.41417e-287	0.992522	0.739	0.315	2.05549e-283	1
Phldb11	2.85394e-285	1.00167	0.639	0.174	4.14821e-281	1
Pak71	1.37397e-279	0.934811	0.811	0.437	1.99706e-275	1
Sik31	3.10031e-279	0.835224	0.863	0.557	4.5063e-275	1
Plxdc21	3.30009e-277	0.647534	0.889	0.476	4.79667e-273	1
Ttll71	8.74853e-277	0.933526	0.678	0.253	1.2716e-272	1
Ephb11	1.01559e-276	1.06628	0.676	0.234	1.47616e-272	1
Vmp11	1.20886e-275	0.988386	0.741	0.313	1.75707e-271	1
Ttyh21	4.75115e-275	1.10072	0.566	0.109	6.90579e-271	1
Gjc31	3.84945e-274	1.11694	0.586	0.122	5.59518e-270	1
A330049N07Rik1	2.77145e-273	1.22493	0.494	0.071	4.0283e-269	1
Plekhg11	6.10611e-273	1.0466	0.642	0.174	8.87523e-269	1
Shtn11	5.50869e-268	0.985295	0.736	0.344	8.00687e-264	1
Kif13b1	2.01299e-265	0.913092	0.695	0.291	2.92588e-261	1
4930420G21Rik1	5.15034e-260	1.15117	0.508	0.089	7.48601e-256	1
Ncam11	1.7271e-259	0.691895	0.908	0.661	2.51034e-255	1
Nkain11	6.87735e-259	1.02825	0.512	0.105	9.99623e-255	1
Tubb4a1	1.97396e-257	0.954043	0.629	0.181	2.86915e-253	1
Erbin1	9.05085e-257	0.928978	0.751	0.301	1.31554e-252	1
Pstpip21	2.9139e-250	1.08855	0.569	0.148	4.23535e-246	1
Tspan21	1.17091e-249	1.03543	0.568	0.131	1.70192e-245	1
1941-09-01	3.43174e-249	0.968019	0.603	0.162	4.98803e-245	1
Pak11	5.4196e-249	0.967111	0.713	0.277	7.87739e-245	1
Zeb21	8.15443e-249	0.631071	0.955	0.756	1.18525e-244	1
Hecw21	1.37405e-248	0.84047	0.781	0.405	1.99718e-244	1
Gatm1	1.24774e-247	0.986538	0.579	0.144	1.81359e-243	1
Kif1b1	4.46978e-243	0.745585	0.836	0.574	6.49682e-239	1
Slain11	4.5247e-243	0.96043	0.58	0.18	6.57666e-239	1
Apod1	5.53547e-243	1.03531	0.581	0.15	8.04581e-239	1
Ninj21	1.26892e-242	1.10937	0.556	0.119	1.84438e-238	1
Fgfr21	6.09712e-242	0.749095	0.839	0.566	8.86217e-238	1
C030029H02Rik1	7.45588e-235	1.01194	0.56	0.134	1.08371e-230	1
Elmo11	1.94079e-234	0.635508	0.776	0.326	2.82095e-230	1
Arhgef101	7.26074e-234	1.00881	0.538	0.126	1.05535e-229	1
Pex5l1	8.6385e-234	0.801789	0.86	0.523	1.25561e-229	1
Cdc37l11	5.46492e-231	0.887756	0.677	0.306	7.94326e-227	1
Klhl21	2.44442e-230	0.798279	0.774	0.46	3.55296e-226	1
Bin11	5.05525e-230	0.818683	0.75	0.362	7.3478e-226	1
Myo1d1	1.48324e-228	0.996279	0.626	0.203	2.15588e-224	1
Cdc42bpa1	2.55165e-228	0.693531	0.831	0.595	3.70882e-224	1
Zdhhc201	6.9816e-226	0.976396	0.666	0.308	1.01478e-221	1
Cldn111	1.86044e-224	1.01366	0.516	0.109	2.70415e-220	1
Mbnl21	4.94643e-218	0.632608	0.858	0.625	7.18964e-214	1
Hipk21	1.5326e-217	0.852683	0.678	0.298	2.22764e-213	1
Clasp21	2.14806e-214	0.720482	0.826	0.558	3.12221e-210	1
Agap11	3.13175e-212	0.78089	0.798	0.49	4.55199e-208	1
Gnao11	1.47299e-210	0.766923	0.777	0.449	2.14099e-206	1
Otud7b1	5.34855e-208	0.883218	0.601	0.239	7.77412e-204	1
Creb51	1.68936e-204	0.896493	0.519	0.137	2.45548e-200	1
App1	3.51755e-203	0.644858	0.86	0.61	5.11276e-199	1
Kif13a1	3.07052e-202	0.839985	0.647	0.269	4.463e-198	1
Dip2a1	2.11469e-199	0.887068	0.502	0.16	3.0737e-195	1
Aatk1	2.00743e-196	0.864747	0.569	0.198	2.9178e-192	1
Synj21	2.52419e-195	0.934842	0.476	0.121	3.66891e-191	1
Pacrg1	1.15562e-194	0.911925	0.631	0.273	1.6797e-190	1
Limch11	1.44037e-194	0.764724	0.757	0.467	2.09358e-190	1
Sytl21	1.48557e-191	0.958582	0.46	0.111	2.15928e-187	1
Pik3c2b1	3.17186e-189	0.928333	0.456	0.118	4.61029e-185	1
Sema6a1	3.87459e-189	0.882664	0.55	0.182	5.63171e-185	1
Spock31	1.05146e-188	0.863875	0.694	0.377	1.52829e-184	1
Litaf1	2.09227e-187	0.931882	0.461	0.104	3.04111e-183	1
Tbc1d51	2.09596e-186	0.711655	0.753	0.476	3.04647e-182	1
Kcnk131	2.54113e-183	0.925971	0.471	0.117	3.69353e-179	1
Elovl71	7.94136e-183	0.951215	0.386	0.071	1.15428e-178	1
Nfasc1	5.51329e-182	0.757291	0.694	0.398	8.01356e-178	1
Zdhhc141	7.59282e-182	0.746198	0.721	0.404	1.10362e-177	1
Slc12a21	7.99828e-182	0.845468	0.578	0.213	1.16255e-177	1
Atp8a11	1.19593e-181	0.670944	0.799	0.541	1.73829e-177	1
Rffl1	2.99919e-180	0.914979	0.515	0.148	4.35932e-176	1
Lrp1b1	1.93862e-179	0.437943	0.995	0.863	2.81779e-175	1
Cntn21	8.80893e-179	0.897201	0.435	0.095	1.28038e-174	1
Erbb41	7.12141e-178	0.420194	0.816	0.415	1.0351e-173	1
Usp541	1.94176e-177	0.848586	0.515	0.178	2.82235e-173	1
Frmd4b1	2.35473e-177	0.607829	0.798	0.501	3.4226e-173	1
Nbas1	3.25156e-177	0.81366	0.63	0.295	4.72614e-173	1
Dock11	1.02486e-175	0.748021	0.638	0.252	1.48963e-171	1
Adamtsl11	3.70134e-175	0.721824	0.564	0.214	5.3799e-171	1
Ppfibp21	1.4561e-174	0.889148	0.429	0.095	2.11645e-170	1
Gpm6b1	1.1439e-172	0.6757	0.834	0.575	1.66266e-168	1
Dock51	2.90695e-172	0.802998	0.478	0.119	4.22525e-168	1
Gm195001	4.9245e-172	0.891707	0.334	0.054	7.15776e-168	1
Spock11	2.8276e-171	0.87495	0.555	0.221	4.10992e-167	1
Csrp11	1.44529e-170	0.828187	0.428	0.107	2.10072e-166	1
Myo61	5.9037e-169	0.787706	0.593	0.252	8.58102e-165	1
Pip4k2a1	1.21278e-166	0.709819	0.624	0.279	1.76277e-162	1
Hapln21	1.56142e-164	0.926492	0.364	0.061	2.26953e-160	1
Cdh191	2.55516e-163	0.953589	0.388	0.08	3.71393e-159	1
Tcf121	4.27089e-163	0.629501	0.794	0.56	6.20774e-159	1
Ank21	1.71173e-162	0.431335	0.965	0.838	2.488e-158	1
Gm108631	2.15269e-160	0.931213	0.377	0.075	3.12893e-156	1
Slc25a131	1.95195e-159	0.909839	0.352	0.066	2.83717e-155	1
Pacs21	4.97205e-159	0.886687	0.439	0.119	7.22688e-155	1
Il331	5.5292e-158	0.920348	0.419	0.098	8.03669e-154	1
Tmeff11	1.67349e-157	0.828957	0.448	0.176	2.43242e-153	1
Megf101	7.70976e-157	0.82542	0.385	0.092	1.12061e-152	1
St6gal11	3.12394e-156	0.734838	0.508	0.183	4.54064e-152	1
Rcbtb11	3.02357e-155	0.844058	0.438	0.128	4.39476e-151	1
Srcin11	6.36172e-155	0.791896	0.558	0.256	9.24675e-151	1
Mboat11	4.50714e-153	0.878638	0.306	0.049	6.55113e-149	1
Enpp6	3.77366e-152	1.03702	0.273	0.024	5.48501e-148	1
Clmn1	9.27487e-151	0.764764	0.545	0.222	1.3481e-146	1
Insc1	3.02217e-149	0.826231	0.316	0.052	4.39273e-145	1
Sh3d191	2.18835e-146	0.659122	0.632	0.322	3.18077e-142	1
Ptprd1	8.31207e-146	0.352234	0.997	0.893	1.20816e-141	1
Gm42581	1.56195e-145	0.771054	0.589	0.255	2.27029e-141	1
Plxnb31	5.54985e-145	0.79379	0.326	0.065	8.0667e-141	1
Myo1e1	1.86191e-144	0.913995	0.366	0.078	2.70628e-140	1
Ankrd281	4.99091e-144	0.704239	0.564	0.286	7.25428e-140	1
1700047M11Rik1	2.05526e-143	0.773657	0.317	0.064	2.98732e-139	1
Tmtc21	4.30338e-143	0.792629	0.512	0.193	6.25496e-139	1
Olfml11	1.2046e-142	0.825822	0.342	0.07	1.75088e-138	1
Ptprk1	1.49152e-142	0.60152	0.745	0.489	2.16793e-138	1
Mast31	5.8824e-142	0.740697	0.617	0.329	8.55007e-138	1
Pls11	2.8563e-140	0.824412	0.404	0.122	4.15163e-136	1
Kif61	5.90188e-140	0.849526	0.292	0.056	8.57838e-136	1
Trim21	7.04668e-140	0.611528	0.762	0.531	1.02424e-135	1
Dscaml11	2.08584e-139	0.570056	0.789	0.571	3.03177e-135	1
5031439G07Rik1	2.34674e-138	0.741447	0.523	0.234	3.41099e-134	1
Opalin1	5.76381e-137	0.765736	0.359	0.087	8.3777e-133	1
Smad71	1.49703e-136	0.769579	0.403	0.121	2.17594e-132	1
Plaat31	7.93363e-136	0.799921	0.328	0.067	1.15315e-131	1
Grb141	1.83689e-133	0.766874	0.488	0.206	2.66992e-129	1
Retreg11	3.69663e-133	0.708415	0.512	0.223	5.37305e-129	1
Tmem63a1	3.62087e-132	0.770679	0.307	0.057	5.26293e-128	1
Lpgat11	5.09347e-131	0.760547	0.494	0.216	7.40336e-127	1
Mob3b1	5.95412e-131	0.894473	0.371	0.092	8.65431e-127	1
Rftn11	1.1531e-130	0.844409	0.404	0.128	1.67604e-126	1
Kazn1	7.19979e-130	0.747947	0.38	0.116	1.04649e-125	1
Cobll11	1.2422e-129	0.750284	0.417	0.134	1.80553e-125	1
Exoc6b1	8.84075e-128	0.575475	0.754	0.542	1.285e-123	1
Tmod21	1.62401e-126	0.724042	0.519	0.252	2.36051e-122	1
Mal1	1.73106e-125	0.759793	0.375	0.094	2.5161e-121	1
Plekhg31	3.03256e-124	0.750886	0.333	0.081	4.40783e-120	1
Cyp2j121	3.69745e-124	0.815873	0.255	0.035	5.37424e-120	1
Slc44a11	4.83919e-124	0.734139	0.625	0.364	7.03377e-120	1
Bcl2l11	1.49256e-123	0.780221	0.483	0.193	2.16943e-119	1
Sox101	1.64941e-123	0.733402	0.372	0.096	2.39741e-119	1
Micall11	3.01753e-123	0.785242	0.346	0.096	4.38598e-119	1
Sez6l21	6.88965e-123	0.783851	0.382	0.132	1.00141e-118	1
Baz2b1	1.12793e-122	0.572862	0.715	0.513	1.63944e-118	1
Inpp5f1	5.11959e-122	0.785847	0.39	0.137	7.44132e-118	1
Tulp41	1.18498e-120	0.716647	0.599	0.337	1.72237e-116	1
Gna121	4.00799e-120	0.687901	0.45	0.176	5.82561e-116	1
9330117O12Rik1	8.33327e-120	0.786253	0.267	0.044	1.21124e-115	1
Hepacam1	9.14787e-120	0.722077	0.387	0.113	1.32964e-115	1
Usp311	2.06568e-119	0.838554	0.371	0.127	3.00247e-115	1
St3gal41	2.28733e-119	0.745185	0.406	0.152	3.32463e-115	1
Wipf11	2.13729e-118	0.658498	0.444	0.162	3.10655e-114	1
Heg11	1.20701e-116	0.788875	0.351	0.106	1.7544e-112	1
Gnai11	2.04153e-116	0.756574	0.408	0.16	2.96736e-112	1
Tnfaip61	2.90966e-116	0.751116	0.27	0.052	4.22919e-112	1
Fmnl21	3.59081e-116	0.622825	0.7	0.49	5.21925e-112	1
Unc5c1	8.21154e-116	0.460292	0.784	0.57	1.19355e-111	1
Abca8a1	3.19175e-115	0.773446	0.297	0.074	4.63921e-111	1
Ppp2r3a1	4.40054e-115	0.652765	0.54	0.305	6.39618e-111	1
Scd21	9.74381e-115	0.698091	0.416	0.152	1.41626e-110	1
Prkcq1	4.13193e-114	0.670789	0.307	0.082	6.00576e-110	1
Npas31	1.25708e-113	0.378252	0.655	0.319	1.82716e-109	1
Tmcc11	7.40833e-113	0.529195	0.746	0.567	1.0768e-108	1
Dpysl21	2.4567e-111	0.65339	0.559	0.315	3.57082e-107	1
Dip2b1	5.5837e-111	0.528886	0.682	0.46	8.11591e-107	1
Gal3st11	1.15302e-110	0.748366	0.295	0.062	1.67591e-106	1
Ywhaq1	2.11929e-110	0.710461	0.426	0.169	3.08039e-106	1
Cpm1	3.10876e-110	0.775718	0.263	0.048	4.51859e-106	1
Fign1	6.55162e-109	0.720889	0.34	0.097	9.52278e-105	1
Arhgef281	2.51313e-108	0.690242	0.492	0.23	3.65284e-104	1
Cipc1	4.73047e-108	0.761585	0.393	0.143	6.87574e-104	1
Folh11	5.11133e-108	0.739329	0.267	0.05	7.42932e-104	1
Pkp41	6.62006e-108	0.597453	0.63	0.415	9.62225e-104	1
Jam31	1.17151e-107	0.721173	0.392	0.152	1.70279e-103	1
Arsg1	1.89543e-107	0.69084	0.287	0.071	2.75501e-103	1
Gm36855	4.5977e-107	0.744272	0.2	0.025	6.68276e-103	1
Lama21	7.11677e-106	0.662336	0.43	0.167	1.03442e-101	1
Itsn21	8.05227e-106	0.574001	0.535	0.339	1.1704e-101	1
Galnt61	1.49646e-105	0.702768	0.232	0.038	2.1751e-101	1
Atp8b11	4.88949e-105	0.726646	0.292	0.065	7.10688e-101	1
Grid21	1.37921e-103	0.425564	0.776	0.542	2.00468e-99	1
Ankub11	7.34259e-103	0.690374	0.243	0.046	1.06725e-98	1
Wnk11	2.62517e-102	0.552496	0.649	0.41	3.81568e-98	1
Myrf1	8.87227e-102	0.722354	0.283	0.055	1.28958e-97	1
Map41	1.35699e-101	0.595804	0.576	0.351	1.97238e-97	1
Gm424131	2.42757e-101	0.700139	0.296	0.071	3.52848e-97	1
Osbpl1a1	2.38044e-100	0.646283	0.418	0.18	3.45997e-96	1
Prima11	2.90208e-100	0.70257	0.242	0.039	4.21817e-96	1
Ndrg11	3.13248e-100	0.656456	0.263	0.064	4.55306e-96	1
Gm219841	3.74315e-100	0.689546	0.252	0.055	5.44068e-96	1
Prrg11	6.17688e-100	0.768188	0.26	0.062	8.9781e-96	1
Ncam21	3.48735e-99	0.457737	0.858	0.661	5.06887e-95	1
Daam11	4.59079e-99	0.589813	0.553	0.33	6.67271e-95	1
Tmcc3	7.88382e-99	0.366526	0.606	0.328	1.14591e-94	1
Srgap11	1.30208e-98	0.595743	0.4	0.171	1.89258e-94	1
Pde1c1	3.23373e-98	0.658201	0.342	0.115	4.70023e-94	1
Arrdc31	1.11173e-97	0.701669	0.287	0.077	1.6159e-93	1
Ddr11	6.11239e-96	0.689165	0.352	0.122	8.88436e-92	1
Tmbim11	9.36368e-96	0.688027	0.315	0.093	1.36101e-91	1
Kat2b1	1.12775e-95	0.65855	0.368	0.14	1.63919e-91	1
Clic41	1.25205e-95	0.494281	0.389	0.122	1.81985e-91	1
Abhd17b1	1.32713e-95	0.67257	0.48	0.219	1.92898e-91	1
Gm44866	1.43645e-95	0.709943	0.207	0.028	2.08788e-91	1
2610035D17Rik1	1.4556e-95	0.625214	0.551	0.319	2.11572e-91	1
Dst1	2.41833e-95	0.445096	0.74	0.579	3.51504e-91	1
Rasgrp31	4.29437e-95	0.66158	0.295	0.07	6.24187e-91	1
Map4k41	4.47069e-95	0.541229	0.571	0.34	6.49814e-91	1
Cdh101	5.6559e-95	0.603761	0.581	0.339	8.22085e-91	1
Acaca1	6.61107e-95	0.695311	0.499	0.283	9.60919e-91	1
Fam102a1	3.17547e-94	0.639311	0.268	0.074	4.61554e-90	1
Samd41	4.02653e-94	0.705066	0.45	0.187	5.85256e-90	1
Apbb21	1.06246e-93	0.577321	0.553	0.342	1.54429e-89	1
Eml11	1.45505e-93	0.76111	0.415	0.19	2.11491e-89	1
Ptn1	2.62196e-93	0.532106	0.52	0.234	3.81102e-89	1
Dlg11	1.53356e-92	0.535416	0.628	0.435	2.22904e-88	1
Kif21a1	7.56726e-92	0.55433	0.589	0.405	1.0999e-87	1
Pakap1	8.29762e-91	0.648726	0.545	0.333	1.20606e-86	1
Sh3kbp11	1.00103e-90	0.604905	0.492	0.265	1.45499e-86	1
Kcna61	5.28066e-89	0.624975	0.284	0.091	7.67544e-85	1
Rnf131	5.64445e-89	0.651205	0.466	0.216	8.20421e-85	1
Stmn41	3.00061e-88	0.669364	0.342	0.115	4.36139e-84	1
Slc22a231	4.01112e-87	0.60914	0.446	0.23	5.83016e-83	1
Iqsec11	1.15378e-86	0.612667	0.549	0.355	1.67701e-82	1
Ermn1	1.98267e-86	0.6403	0.225	0.044	2.8818e-82	1
Rps6ka51	2.43608e-86	0.628762	0.383	0.179	3.54085e-82	1
Nfe2l31	5.4627e-86	0.680741	0.243	0.054	7.94003e-82	1
Kcnq31	5.82982e-86	0.4301	0.801	0.623	8.47364e-82	1
Fryl1	1.33909e-85	0.567306	0.54	0.31	1.94637e-81	1
Dpy19l11	1.4012e-85	0.633677	0.321	0.127	2.03664e-81	1
Ccp1101	1.89773e-85	0.652068	0.274	0.074	2.75835e-81	1
Gm48508	7.98866e-85	0.66455	0.188	0.026	1.16115e-80	1
Dixdc11	9.39769e-85	0.671032	0.372	0.168	1.36595e-80	1
Cyth11	9.61246e-85	0.629178	0.413	0.206	1.39717e-80	1
Wscd11	1.52624e-82	0.605639	0.271	0.086	2.21839e-78	1
Nkx2-2os	1.72487e-82	0.664244	0.185	0.035	2.5071e-78	1
Qdpr1	2.26287e-82	0.635182	0.254	0.062	3.28908e-78	1
Tsc22d31	3.61505e-82	0.550092	0.222	0.063	5.25448e-78	1
Rcan21	4.15313e-82	0.675841	0.339	0.118	6.03658e-78	1
Mettl7a11	6.97864e-82	0.65919	0.282	0.09	1.01435e-77	1
Dgki	7.62945e-82	0.411864	0.774	0.595	1.10894e-77	1
Klhl4	1.52597e-81	0.636146	0.174	0.032	2.21799e-77	1
Tmem132d	6.37138e-81	0.749313	0.414	0.19	9.2608e-77	1
Kctd31	1.22513e-80	0.727205	0.304	0.106	1.78072e-76	1
Lpar11	4.34058e-80	0.597871	0.29	0.083	6.30903e-76	1
Rap1a1	7.63033e-80	0.618736	0.407	0.2	1.10907e-75	1
Efnb31	5.90369e-79	0.620635	0.315	0.122	8.58102e-75	1
Pllp1	7.78969e-79	0.547011	0.2	0.047	1.13223e-74	1
4930419G24Rik1	8.04365e-79	0.608042	0.325	0.137	1.16914e-74	1
Ankib11	2.8958e-78	0.594099	0.434	0.235	4.20905e-74	1
Pard31	5.4993e-78	0.499203	0.59	0.42	7.99323e-74	1
Mapre2	8.27751e-78	0.680732	0.457	0.275	1.20314e-73	1
Ube2d11	2.48905e-77	0.621621	0.356	0.156	3.61783e-73	1
Naaladl21	1.03448e-76	0.610375	0.583	0.367	1.50362e-72	1
Slc8a11	8.32224e-75	0.280326	0.773	0.548	1.20964e-70	1
Hhip1	3.72573e-74	0.568513	0.241	0.061	5.41535e-70	1
Map4k51	4.12223e-74	0.584045	0.452	0.266	5.99166e-70	1
Dnajb21	6.07582e-74	0.570047	0.23	0.067	8.83121e-70	1
Adap11	1.60952e-73	0.630144	0.305	0.115	2.33943e-69	1
Tjp21	6.82013e-73	0.574003	0.273	0.094	9.91306e-69	1
Fam234a1	1.34183e-72	0.601887	0.249	0.082	1.95035e-68	1
Mpzl11	1.99454e-72	0.64641	0.314	0.125	2.89906e-68	1
A330015K06Rik1	2.50322e-72	0.624964	0.392	0.217	3.63843e-68	1
Pcsk61	3.99582e-72	0.600586	0.229	0.06	5.80793e-68	1
Tmem117	4.66705e-72	0.687796	0.387	0.23	6.78355e-68	1
Ppp1r14a	2.91552e-71	0.539548	0.169	0.03	4.23771e-67	1
Sh3tc2	3.62033e-71	0.585437	0.174	0.028	5.26215e-67	1
Gas71	3.7496e-71	0.561345	0.458	0.299	5.45004e-67	1
Itch1	1.22915e-70	0.518477	0.538	0.349	1.78656e-66	1
Cpox1	1.30349e-70	0.612427	0.217	0.068	1.89462e-66	1
Inf21	3.51446e-70	0.543408	0.253	0.096	5.10827e-66	1
Cep971	4.05347e-70	0.578436	0.261	0.093	5.89171e-66	1
Rtkn2	1.0325e-69	0.579782	0.168	0.029	1.50074e-65	1
Itpk11	1.61821e-69	0.651787	0.297	0.102	2.35207e-65	1
Epn2	1.77588e-68	0.416001	0.508	0.329	2.58124e-64	1
Pigz1	2.90441e-68	0.526178	0.171	0.036	4.22157e-64	1
Kndc11	3.59286e-68	0.649673	0.272	0.092	5.22222e-64	1
1500015L24Rik	3.50759e-67	0.529131	0.147	0.026	5.09828e-63	1
Gm5535	6.22575e-67	0.518864	0.147	0.025	9.04913e-63	1
Lgi31	7.57529e-67	0.550968	0.257	0.095	1.10107e-62	1
4930511M06Rik	5.84942e-66	0.566772	0.19	0.043	8.50213e-62	1
Gm427561	2.57019e-65	0.599613	0.193	0.04	3.73578e-61	1
Meis11	2.67456e-65	0.574557	0.2	0.048	3.88747e-61	1
Gm483701	3.32165e-65	0.530741	0.162	0.03	4.82802e-61	1
Epb41l31	7.33105e-65	0.566936	0.414	0.222	1.06557e-60	1
Glul1	7.40953e-65	0.536289	0.305	0.115	1.07697e-60	1
Adamtsl4	1.96715e-64	0.499592	0.15	0.029	2.85926e-60	1
Rassf21	2.43845e-64	0.481764	0.26	0.092	3.54429e-60	1
Ttll51	3.1549e-64	0.576489	0.44	0.249	4.58564e-60	1
Stxbp31	9.31919e-64	0.56724	0.299	0.128	1.35454e-59	1
Slco3a1	1.8127e-63	0.646287	0.392	0.221	2.63476e-59	1
Trim36	2.13205e-63	0.459843	0.136	0.027	3.09893e-59	1
Trim35	2.53389e-63	0.482062	0.413	0.269	3.68301e-59	1
Rab40c1	3.46786e-63	0.57179	0.408	0.231	5.04053e-59	1
Padi2	5.9071e-63	0.497754	0.165	0.038	8.58597e-59	1
Vps81	5.15249e-62	0.575358	0.367	0.19	7.48915e-58	1
Grik1	4.04452e-61	0.38029	0.283	0.133	5.87871e-57	1
Ank	1.09449e-60	0.523935	0.495	0.347	1.59084e-56	1
4930402H24Rik1	1.30155e-60	0.438234	0.699	0.547	1.89181e-56	1
Zfp6381	1.48594e-60	0.45919	0.564	0.441	2.15982e-56	1
Hip11	1.5972e-60	0.530722	0.357	0.172	2.32152e-56	1
Mtmr21	2.12344e-60	0.526218	0.228	0.084	3.08642e-56	1
Pik3r11	2.29707e-60	0.480031	0.402	0.202	3.33879e-56	1
9330199G10Rik	3.06941e-60	0.552026	0.131	0.019	4.46138e-56	1
Tmem151a1	3.69214e-60	0.572172	0.235	0.073	5.36653e-56	1
Prkcz1	4.29593e-60	0.516271	0.402	0.252	6.24413e-56	1
Nrbp21	6.38843e-60	0.556503	0.28	0.115	9.28558e-56	1
9330111N05Rik1	8.22178e-60	0.977004	0.196	0.055	1.19504e-55	1
Tfeb1	9.76418e-60	0.517118	0.216	0.065	1.41922e-55	1
Lzts21	3.70881e-59	0.562401	0.214	0.056	5.39075e-55	1
Tesk2	8.81277e-59	0.561383	0.197	0.069	1.28094e-54	1
Enox11	2.94289e-58	0.317968	0.715	0.567	4.27749e-54	1
Magi1	5.47048e-58	0.413994	0.586	0.442	7.95134e-54	1
Foxn31	6.77147e-58	0.338804	0.676	0.521	9.84233e-54	1
Arap21	7.27339e-58	0.478587	0.336	0.168	1.05719e-53	1
Ppp1r211	8.66727e-58	0.512285	0.32	0.154	1.25979e-53	1
Tmcc21	2.13277e-57	0.531489	0.22	0.078	3.09998e-53	1
Frmd81	6.60542e-57	0.48337	0.173	0.045	9.60098e-53	1
Aplp11	6.94229e-57	0.482958	0.391	0.232	1.00906e-52	1
Sccpdh	1.06212e-56	0.526077	0.164	0.04	1.54379e-52	1
Ppp2r2a1	1.73974e-56	0.522248	0.401	0.235	2.52871e-52	1
Snx301	1.84036e-56	0.555403	0.35	0.173	2.67496e-52	1
Klf131	2.27911e-56	0.543477	0.364	0.197	3.31269e-52	1
Slc48a11	2.38517e-56	0.479485	0.189	0.059	3.46685e-52	1
Gm48371	4.98418e-56	0.459894	0.13	0.023	7.2445e-52	1
Slc25a27	6.03996e-56	0.576784	0.354	0.196	8.77908e-52	1
Gm50323	7.46005e-56	0.482597	0.123	0.017	1.08432e-51	1
Gm29455	9.03801e-56	0.442149	0.102	0.011	1.31368e-51	1
Gm38642	1.24671e-55	0.469523	0.135	0.023	1.8121e-51	1
Agpat41	1.43699e-55	0.574523	0.39	0.214	2.08866e-51	1
Gm116591	1.5236e-55	0.526498	0.241	0.101	2.21455e-51	1
Gm13905	3.1931e-55	0.501505	0.143	0.021	4.64117e-51	1
Gm12324	3.64846e-55	0.485551	0.13	0.021	5.30303e-51	1
Sox81	5.69611e-55	0.489563	0.183	0.057	8.27929e-51	1
Endod11	1.95565e-54	0.529785	0.177	0.041	2.84254e-50	1
Unc5b1	4.89909e-54	0.524492	0.189	0.044	7.12083e-50	1
Dbndd2	6.26397e-54	0.466203	0.156	0.044	9.10469e-50	1
Prkd31	9.10564e-54	0.476985	0.195	0.059	1.3235e-49	1
Trim591	1.55377e-53	0.507037	0.167	0.038	2.25841e-49	1
Galnt7	1.81318e-53	0.545254	0.25	0.103	2.63546e-49	1
Gpr371	5.51308e-53	0.469288	0.183	0.056	8.01326e-49	1
Fbxo321	8.32099e-53	0.467653	0.172	0.055	1.20946e-48	1
Shroom3	1.38878e-52	0.565359	0.156	0.047	2.0186e-48	1
Ssh2	3.78651e-52	0.308671	0.645	0.514	5.5037e-48	1
Slc20a21	3.94077e-52	0.489926	0.288	0.145	5.72791e-48	1
Phactr41	4.01799e-52	0.454114	0.187	0.068	5.84015e-48	1
Jakmip3	1.8164e-51	0.612474	0.343	0.177	2.64014e-47	1
Lrrc11	2.11783e-51	0.512215	0.22	0.079	3.07827e-47	1
Nipal4	3.3213e-51	0.417831	0.112	0.018	4.82751e-47	1
2025-03-11	5.90796e-51	0.330894	0.767	0.63	8.58722e-47	1
Myh14	7.47512e-51	0.457505	0.157	0.044	1.08651e-46	1
Txndc161	8.90332e-51	0.541241	0.324	0.164	1.2941e-46	1
Bcas1os2	1.73252e-50	0.467923	0.151	0.032	2.51822e-46	1
Lrrc8d	1.83625e-50	0.481272	0.347	0.195	2.66898e-46	1
Gphn1	2.14677e-50	0.311828	0.782	0.686	3.12032e-46	1
B230206H07Rik	2.4674e-50	0.39865	0.109	0.018	3.58637e-46	1
Abca21	2.74789e-50	0.555762	0.246	0.086	3.99405e-46	1
Osbpl7	4.86874e-50	0.502892	0.181	0.06	7.07672e-46	1
Cyp27a1	5.83829e-50	0.4642	0.139	0.029	8.48596e-46	1
Cd82	1.22169e-49	0.360922	0.11	0.025	1.77573e-45	1
Mtus11	1.24364e-49	0.492558	0.242	0.084	1.80764e-45	1
Kcnj10	1.27763e-49	0.41404	0.137	0.037	1.85704e-45	1
Wipi11	1.92363e-49	0.484582	0.184	0.063	2.796e-45	1
Gm383041	2.2934e-49	0.510689	0.205	0.071	3.33346e-45	1
Ddc	3.03106e-49	0.441113	0.107	0.017	4.40564e-45	1
Desi11	3.16169e-49	0.512744	0.302	0.151	4.59552e-45	1
Gsn	4.36168e-49	0.462075	0.154	0.04	6.3397e-45	1
9330182L06Rik1	6.80378e-49	0.552279	0.24	0.099	9.88929e-45	1
Cnp1	1.07822e-48	0.492754	0.196	0.061	1.56719e-44	1
Cpeb21	1.30317e-48	0.493059	0.308	0.148	1.89416e-44	1
Aig11	1.46112e-48	0.479805	0.498	0.346	2.12374e-44	1
Eps151	1.78514e-48	0.449008	0.33	0.172	2.59471e-44	1
Dusp161	2.34648e-48	0.468978	0.23	0.093	3.41061e-44	1
Crybg3	6.15925e-48	0.436234	0.129	0.031	8.95248e-44	1
Scamp5	8.28261e-48	0.508583	0.3	0.15	1.20388e-43	1
Il1rap1	1.75244e-47	0.414227	0.561	0.403	2.54718e-43	1
Tspan15	2.09894e-47	0.374032	0.139	0.05	3.05081e-43	1
Kcna11	2.65321e-47	0.479733	0.231	0.114	3.85645e-43	1
Erbb3	3.40682e-47	0.458773	0.139	0.026	4.95181e-43	1
Fez1	4.25721e-47	0.460544	0.27	0.149	6.18785e-43	1
Cdk5rap21	4.3836e-47	0.506838	0.243	0.11	6.37156e-43	1
Bfsp21	6.2838e-47	0.481337	0.155	0.042	9.1335e-43	1
Dleu21	6.30826e-47	0.36336	0.536	0.366	9.16906e-43	1
Gm28609	7.6487e-47	0.403501	0.108	0.022	1.11174e-42	1
Atg4c	7.9839e-47	0.477152	0.273	0.147	1.16046e-42	1
Chdh	8.79116e-47	0.412545	0.12	0.026	1.27779e-42	1
Abtb2	1.00193e-46	0.500485	0.222	0.08	1.4563e-42	1
Gm111491	1.19298e-46	0.543171	0.294	0.144	1.73399e-42	1
Bmp2k1	1.39757e-46	0.360488	0.293	0.131	2.03137e-42	1
Pcyt1b	2.17938e-46	0.481445	0.174	0.066	3.16773e-42	1
Cuedc11	3.55239e-46	0.49982	0.299	0.149	5.1634e-42	1
Ralgps11	6.24736e-46	0.434339	0.498	0.378	9.08054e-42	1
Tmod11	1.05257e-45	0.505825	0.286	0.152	1.52991e-41	1
Efhd1	1.25107e-45	0.407532	0.114	0.024	1.81843e-41	1
Plekhh2	1.89208e-45	0.483485	0.199	0.083	2.75014e-41	1
1981-03-01	1.9522e-45	0.464642	0.217	0.095	2.83752e-41	1
Adamts2	5.14368e-45	0.452575	0.173	0.058	7.47633e-41	1
St3gal3	7.83252e-45	0.404185	0.377	0.268	1.13846e-40	1
Tspan5	8.09242e-45	0.389757	0.588	0.475	1.17623e-40	1
Secisbp2l	8.73937e-45	0.480169	0.269	0.135	1.27027e-40	1
Abcg11	1.02031e-44	0.504024	0.257	0.12	1.48302e-40	1
Picalm	1.1959e-44	0.400056	0.367	0.211	1.73824e-40	1
B3galt5	2.25507e-44	0.4905	0.19	0.074	3.27775e-40	1
Itgb4	2.47208e-44	0.387112	0.106	0.02	3.59317e-40	1
Fam126a1	2.65871e-44	0.444994	0.222	0.1	3.86444e-40	1
Tspan9	2.82628e-44	0.580632	0.229	0.101	4.10799e-40	1
B430010I23Rik	3.49209e-44	0.402362	0.153	0.046	5.07575e-40	1
Dennd5a1	3.65542e-44	0.510133	0.411	0.243	5.31316e-40	1
Ccdc50	5.58536e-44	0.446098	0.299	0.161	8.11832e-40	1
Ldlrad31	1.09208e-43	0.488403	0.295	0.156	1.58734e-39	1
Gm48742	1.30705e-43	0.517001	0.221	0.091	1.8998e-39	1
Neo11	1.60656e-43	0.431881	0.435	0.3	2.33514e-39	1
Adam19	6.82273e-43	0.435917	0.153	0.051	9.91684e-39	1
Josd21	8.83452e-43	0.495298	0.203	0.068	1.2841e-38	1
Pafah1b11	1.64541e-42	0.368492	0.562	0.452	2.3916e-38	1
Gprc5b1	4.17547e-42	0.44902	0.244	0.115	6.06905e-38	1
Lrrc8b1	4.74264e-42	0.516751	0.292	0.149	6.89342e-38	1
Lap3	5.60906e-42	0.371337	0.124	0.034	8.15277e-38	1
Ick1	6.18083e-42	0.43365	0.215	0.099	8.98383e-38	1
Snx11	8.33144e-42	0.457176	0.264	0.14	1.21097e-37	1
Piga	8.36632e-42	0.366057	0.106	0.025	1.21604e-37	1
Plekha11	1.28728e-41	0.475951	0.334	0.196	1.87105e-37	1
Psat1	1.44554e-41	0.381065	0.111	0.024	2.10109e-37	1
Tppp	1.50185e-41	0.398857	0.139	0.041	2.18294e-37	1
Chd71	1.55607e-41	0.396896	0.391	0.231	2.26174e-37	1
Adamts4	1.81019e-41	0.42378	0.12	0.021	2.63112e-37	1
Cryab1	2.20127e-41	0.442135	0.16	0.046	3.19954e-37	1
Ptk21	4.08235e-41	0.350141	0.621	0.518	5.9337e-37	1
Arnt21	5.00106e-41	0.415063	0.352	0.225	7.26904e-37	1
Fam222a	5.29461e-41	0.404073	0.12	0.026	7.69571e-37	1
Cmtm5	8.14655e-41	0.427033	0.134	0.031	1.1841e-36	1
Mpp5	1.15327e-40	0.398851	0.226	0.13	1.67628e-36	1
E130308A19Rik	2.13796e-40	0.454448	0.317	0.185	3.10752e-36	1
Skap2	2.87986e-40	0.295115	0.2	0.095	4.18587e-36	1
Map6d1	5.40005e-40	0.39053	0.126	0.033	7.84897e-36	1
Zfp532	6.91234e-40	0.463008	0.43	0.297	1.00471e-35	1
Atp11a	7.95178e-40	0.38923	0.216	0.114	1.15579e-35	1
Gm269361	9.15489e-40	0.427706	0.172	0.062	1.33066e-35	1
Rnf43	1.08877e-39	0.408475	0.151	0.05	1.58253e-35	1
Actn4	1.15173e-39	0.442721	0.258	0.151	1.67404e-35	1
Prkca	2.25512e-39	0.260591	0.594	0.5	3.27782e-35	1
Pld1	3.77281e-39	0.336617	0.236	0.107	5.48378e-35	1
Csf1	5.20639e-39	0.470955	0.15	0.042	7.56749e-35	1
Slc13a11	6.05328e-39	0.398781	0.136	0.041	8.79844e-35	1
Rgma1	7.58483e-39	0.409118	0.182	0.07	1.10245e-34	1
Shisa41	9.11937e-39	0.510466	0.274	0.135	1.3255e-34	1
Gm374591	1.32198e-38	0.452906	0.196	0.084	1.9215e-34	1
Tns3	1.34426e-38	0.274084	0.264	0.141	1.95388e-34	1
Eml2	1.54449e-38	0.504577	0.281	0.153	2.24491e-34	1
Cobl1	2.56063e-38	0.448626	0.313	0.174	3.72188e-34	1
Gm486781	2.94842e-38	0.542129	0.353	0.223	4.28553e-34	1
Kdm6a1	5.65462e-38	0.441135	0.409	0.275	8.21899e-34	1
Crppa1	6.61011e-38	0.461325	0.283	0.164	9.6078e-34	1
Afap1l1	7.03477e-38	0.289922	0.159	0.056	1.0225e-33	1
Dach2	8.23722e-38	0.444067	0.101	0.025	1.19728e-33	1
Arhgef2	9.16079e-38	0.387399	0.267	0.164	1.33152e-33	1
5033421B08Rik	1.86934e-37	0.486788	0.124	0.039	2.71709e-33	1
9130019P16Rik	2.27589e-37	0.341511	0.115	0.034	3.30801e-33	1
4931406P16Rik	3.36016e-37	0.400068	0.236	0.127	4.88399e-33	1
Ccdc88a	3.53158e-37	0.340117	0.54	0.454	5.13316e-33	1
Mcam	3.89009e-37	0.348875	0.108	0.025	5.65425e-33	1
Igsf111	4.07766e-37	0.426776	0.25	0.144	5.92688e-33	1
Chn2	6.24032e-37	0.263817	0.277	0.132	9.07031e-33	1
D16Ertd472e1	6.99189e-37	0.419892	0.159	0.058	1.01627e-32	1
Ptpn111	1.26894e-36	0.484249	0.269	0.14	1.8444e-32	1
Plod1	1.91651e-36	0.360694	0.126	0.036	2.78565e-32	1
Selenop	2.12737e-36	0.37974	0.115	0.028	3.09213e-32	1
Zcchc24	2.32071e-36	0.407845	0.199	0.078	3.37315e-32	1
Gm10701	5.53732e-36	0.447962	0.117	0.026	8.0485e-32	1
Nfix	7.84151e-36	0.435155	0.412	0.286	1.13976e-31	1
Fbxo71	7.88742e-36	0.442562	0.178	0.062	1.14644e-31	1
Dock9	3.11706e-35	0.42128	0.499	0.377	4.53065e-31	1
Efcab14	4.61248e-35	0.459111	0.21	0.098	6.70424e-31	1
Cdk18	6.32185e-35	0.390049	0.11	0.025	9.18881e-31	1
Fth11	7.99566e-35	0.376712	0.346	0.204	1.16217e-30	1
Acot71	1.46045e-34	0.460021	0.244	0.134	2.12276e-30	1
Slc38a2	1.77303e-34	0.272602	0.357	0.214	2.5771e-30	1
Wdr20	2.02739e-34	0.446067	0.297	0.172	2.94682e-30	1
Tyro3	2.23816e-34	0.349037	0.125	0.043	3.25316e-30	1
Klf71	4.11804e-34	0.448996	0.365	0.219	5.98557e-30	1
Spns21	1.23172e-33	0.479601	0.236	0.112	1.7903e-29	1
Elavl3	1.23276e-33	0.431974	0.283	0.183	1.79182e-29	1
Cpd	1.48333e-33	0.388963	0.242	0.15	2.15602e-29	1
Gramd3	1.52146e-33	0.330355	0.16	0.066	2.21145e-29	1
Gm206871	1.74861e-33	0.432788	0.291	0.169	2.54161e-29	1
Nxpe31	4.05935e-33	0.429964	0.185	0.077	5.90027e-29	1
Pcbp41	5.72294e-33	0.385063	0.162	0.067	8.3183e-29	1
Mir100hg	7.0508e-33	0.479246	0.194	0.099	1.02483e-28	1
Tspan14	1.19116e-32	0.323523	0.2	0.097	1.73135e-28	1
Bcas3	1.26594e-32	0.3741	0.531	0.435	1.84004e-28	1
Olig1	1.27206e-32	0.304074	0.11	0.037	1.84894e-28	1
Prag11	1.34639e-32	0.396675	0.177	0.07	1.95698e-28	1
Rnf144a1	1.47507e-32	0.422634	0.211	0.103	2.14401e-28	1
Rasa31	2.94877e-32	0.423352	0.253	0.133	4.28604e-28	1
Sass6	4.70216e-32	0.362492	0.118	0.04	6.8346e-28	1
Fgf1	5.48296e-32	0.413047	0.138	0.05	7.96949e-28	1
Tom1l21	6.30089e-32	0.350018	0.447	0.363	9.15834e-28	1
Tbcd	9.82093e-32	0.458079	0.292	0.186	1.42747e-27	1
Elf21	9.9507e-32	0.404913	0.272	0.154	1.44633e-27	1
Il181	1.66619e-31	0.369567	0.178	0.079	2.42181e-27	1
Fbxw15	2.29755e-31	0.358429	0.102	0.023	3.33949e-27	1
4930593A02Rik	4.23258e-31	0.385472	0.101	0.026	6.15206e-27	1
Sash1	5.04554e-31	0.275747	0.293	0.17	7.33369e-27	1
Atrn	5.32941e-31	0.388472	0.388	0.292	7.7463e-27	1
Wdfy2	2.2443e-30	0.356162	0.282	0.169	3.26209e-26	1
Ift43	5.51432e-30	0.406607	0.195	0.103	8.01506e-26	1
Acyp21	7.92687e-30	0.460816	0.347	0.231	1.15217e-25	1
Larp6	1.1214e-29	0.369851	0.124	0.043	1.62996e-25	1
Stmn11	1.28559e-29	0.380777	0.164	0.068	1.86861e-25	1
Sh3gl31	1.4076e-29	0.422441	0.228	0.129	2.04594e-25	1
Gm35438.1	1.85999e-29	0.396075	0.135	0.055	2.7035e-25	1
Bpgm	2.2929e-29	0.311604	0.103	0.033	3.33273e-25	1
Gm9645	2.31535e-29	0.357119	0.128	0.048	3.36536e-25	1
Vldlr	2.52252e-29	0.352366	0.155	0.073	3.66648e-25	1
Myo18a1	3.9199e-29	0.389107	0.38	0.28	5.69757e-25	1
Ctnna2	3.95402e-29	0.271152	0.78	0.697	5.74717e-25	1
Sulf2	7.49571e-29	0.379935	0.194	0.091	1.0895e-24	1
Dync1li2	9.43828e-29	0.394917	0.256	0.153	1.37185e-24	1
Rdx1	1.17958e-28	0.377255	0.228	0.126	1.71452e-24	1
Abl1	1.23638e-28	0.39675	0.298	0.179	1.79708e-24	1
Jak2	1.36655e-28	0.431431	0.239	0.13	1.98628e-24	1
Pla2g4a	1.4711e-28	0.29768	0.124	0.046	2.13824e-24	1
Cerk1	1.8072e-28	0.350907	0.262	0.147	2.62677e-24	1
Ubash3b	2.5899e-28	0.256899	0.411	0.288	3.76443e-24	1
Prdx1	6.06447e-28	0.328038	0.135	0.058	8.8147e-24	1
Hmox21	6.11383e-28	0.398106	0.212	0.11	8.88645e-24	1
Clasrp	6.14116e-28	0.422162	0.234	0.131	8.92617e-24	1
Mitf	1.30549e-27	0.29529	0.303	0.196	1.89752e-23	1
A230009B12Rik	1.4808e-27	0.356903	0.117	0.042	2.15235e-23	1
Mtss1	1.94041e-27	0.414835	0.286	0.152	2.82039e-23	1
Ppp2r5a	2.50149e-27	0.323182	0.211	0.125	3.63592e-23	1
Sorbs3	2.70418e-27	0.331822	0.115	0.037	3.93053e-23	1
Gm13483	2.97564e-27	0.365349	0.119	0.046	4.3251e-23	1
Zfp280c	1.00026e-26	0.443983	0.288	0.17	1.45389e-22	1
Tmc71	1.22903e-26	0.287894	0.137	0.065	1.78639e-22	1
Efr3b	1.60168e-26	0.487308	0.228	0.125	2.32804e-22	1
2900052L18Rik1	1.66796e-26	0.34855	0.149	0.064	2.42439e-22	1
Apba1	2.18257e-26	0.282396	0.495	0.415	3.17237e-22	1
Rab10	2.18515e-26	0.363781	0.384	0.292	3.17612e-22	1
D1Ertd622e	3.21418e-26	0.323393	0.129	0.055	4.67181e-22	1
Serinc51	3.22079e-26	0.389774	0.218	0.122	4.68142e-22	1
Dusp10	3.29564e-26	0.333651	0.113	0.035	4.79022e-22	1
Lrch3	4.07264e-26	0.344422	0.37	0.275	5.91958e-22	1
Gm37494	4.16522e-26	0.287543	0.16	0.085	6.05414e-22	1
Elovl5	6.88932e-26	0.370644	0.156	0.074	1.00136e-21	1
Rtkn1	8.0954e-26	0.422426	0.177	0.07	1.17667e-21	1
Trmt13	8.53105e-26	0.362921	0.17	0.092	1.23999e-21	1
Syt111	2.76822e-25	0.377086	0.313	0.206	4.0236e-21	1
Hid11	3.37453e-25	0.395201	0.173	0.08	4.90488e-21	1
Usp6nl1	8.36646e-25	0.285867	0.139	0.064	1.21607e-20	1
Tm7sf3	1.05382e-24	0.380305	0.173	0.084	1.53173e-20	1
Spsb1	1.21176e-24	0.295885	0.121	0.051	1.76129e-20	1
Hook3	1.40949e-24	0.335957	0.332	0.244	2.04869e-20	1
Npat	1.67115e-24	0.338035	0.165	0.097	2.42902e-20	1
Reep5	3.50175e-24	0.331252	0.181	0.098	5.0898e-20	1
Fsd1l	4.64504e-24	0.397118	0.195	0.103	6.75156e-20	1
Mink1	4.80686e-24	0.387318	0.297	0.204	6.98677e-20	1
1500004A13Rik1	5.35162e-24	0.413481	0.336	0.231	7.77857e-20	1
Mad1l1	5.7426e-24	0.366788	0.185	0.099	8.34687e-20	1
Agmo	5.8571e-24	0.281802	0.176	0.087	8.5133e-20	1
Itprid2	8.83964e-24	0.358383	0.161	0.071	1.28484e-19	1
Rnf141	1.2592e-23	0.306392	0.135	0.062	1.83025e-19	1
Sec11c	1.50946e-23	0.28556	0.112	0.046	2.194e-19	1
Dcps	1.81377e-23	0.32931	0.126	0.057	2.63632e-19	1
Mapk8ip1	2.74509e-23	0.35586	0.181	0.103	3.98999e-19	1
Atp1b31	4.75327e-23	0.321653	0.18	0.097	6.90888e-19	1
Fan1	4.8237e-23	0.297806	0.116	0.053	7.01125e-19	1
Traf6	9.90611e-23	0.324506	0.157	0.085	1.43985e-18	1
Sort1	1.2049e-22	0.341055	0.396	0.317	1.75132e-18	1
Taldo1	1.22969e-22	0.31685	0.114	0.043	1.78735e-18	1
Lrig3	1.46478e-22	0.293928	0.103	0.034	2.12905e-18	1
Herc4	1.68835e-22	0.321833	0.285	0.198	2.45402e-18	1
Zfp704	2.37609e-22	0.358119	0.314	0.23	3.45365e-18	1
Pcdh11x	2.4371e-22	0.358137	0.256	0.152	3.54232e-18	1
Amd1	2.57787e-22	0.409976	0.156	0.068	3.74693e-18	1
Zdhhc9	3.64705e-22	0.337084	0.127	0.053	5.30098e-18	1
Cd91	5.1923e-22	0.290094	0.181	0.089	7.54701e-18	1
Fbxl51	6.80182e-22	0.335653	0.254	0.165	9.88644e-18	1
Aebp2	1.05838e-21	0.320839	0.19	0.117	1.53835e-17	1
Map1a	1.21334e-21	0.294665	0.145	0.082	1.76359e-17	1
Npc11	1.30028e-21	0.317215	0.183	0.105	1.88996e-17	1
Hs3st1	1.33064e-21	0.314366	0.122	0.051	1.93408e-17	1
Zfand6	1.59305e-21	0.372465	0.271	0.162	2.3155e-17	1
Arid4b	1.88637e-21	0.316151	0.42	0.348	2.74184e-17	1
Lrrn1	2.22453e-21	0.36993	0.203	0.126	3.23335e-17	1
Mta3	2.79282e-21	0.381623	0.282	0.195	4.05936e-17	1
Stard9	2.84241e-21	0.278497	0.244	0.152	4.13144e-17	1
Snx15	4.60908e-21	0.268991	0.106	0.05	6.6993e-17	1
Rif1	6.89927e-21	0.333577	0.217	0.136	1.00281e-16	1
Vgll4	9.74025e-21	0.344831	0.352	0.264	1.41575e-16	1
Btbd8	1.64857e-20	0.353778	0.189	0.11	2.39619e-16	1
Mat2a	1.79192e-20	0.328921	0.279	0.197	2.60456e-16	1
Bicd2	2.86254e-20	0.273704	0.107	0.046	4.1607e-16	1
Slk	3.90536e-20	0.315607	0.234	0.159	5.67644e-16	1
Adcy5	4.2491e-20	0.353345	0.181	0.091	6.17607e-16	1
Tjap1	4.68963e-20	0.294373	0.126	0.06	6.81638e-16	1
Sgk3	4.98021e-20	0.333638	0.194	0.107	7.23874e-16	1
Epb41l4a	5.67116e-20	0.320169	0.107	0.042	8.24303e-16	1
Evi5l	9.31383e-20	0.324762	0.217	0.139	1.35377e-15	1
Thsd4	1.11513e-19	0.284463	0.17	0.103	1.62084e-15	1
Tgfa	1.28018e-19	0.280884	0.149	0.078	1.86075e-15	1
7630403G23Rik1	1.32892e-19	0.328268	0.111	0.047	1.93158e-15	1
Elf1	1.81142e-19	0.261304	0.174	0.093	2.63289e-15	1
Gkap1	2.30173e-19	0.340794	0.2	0.12	3.34557e-15	1
Aopep	3.18869e-19	0.270661	0.479	0.415	4.63476e-15	1
Wls	3.75392e-19	0.296591	0.204	0.109	5.45632e-15	1
Prox1	5.55408e-19	0.304949	0.295	0.227	8.07286e-15	1
Ell21	7.60757e-19	0.344157	0.17	0.085	1.10576e-14	1
Apc	8.3903e-19	0.250307	0.538	0.49	1.21953e-14	1
Zfp462	8.50519e-19	0.287383	0.303	0.196	1.23623e-14	1
Robo1	9.84927e-19	0.368385	0.437	0.358	1.43159e-14	1
Dop1b	1.14869e-18	0.353858	0.27	0.192	1.66963e-14	1
Lta4h	1.31073e-18	0.284392	0.116	0.055	1.90514e-14	1
Mtmr10	2.3897e-18	0.386031	0.17	0.079	3.47343e-14	1
Trp53bp2	2.76005e-18	0.282451	0.129	0.062	4.01173e-14	1
Polr3e	2.79518e-18	0.315207	0.135	0.073	4.06279e-14	1
Cers2	3.13991e-18	0.295341	0.11	0.043	4.56386e-14	1
Rhobtb3	9.60967e-18	0.31315	0.152	0.086	1.39677e-13	1
Zfp740	1.28101e-17	0.312303	0.188	0.113	1.86194e-13	1
Bcar1	1.5919e-17	0.295578	0.134	0.071	2.31383e-13	1
Atf7ip	2.11716e-17	0.288257	0.289	0.222	3.0773e-13	1
Errfi1	2.17247e-17	0.282112	0.152	0.075	3.15769e-13	1
Ankrd13a	2.48866e-17	0.31482	0.182	0.119	3.61726e-13	1
Npepps	2.58708e-17	0.309229	0.392	0.323	3.76032e-13	1
Ptpdc1	3.05583e-17	0.269825	0.111	0.056	4.44165e-13	1
Adam10	3.06328e-17	0.272527	0.273	0.204	4.45248e-13	1
Cd811	6.33681e-17	0.261306	0.245	0.155	9.21055e-13	1
Rybp	6.51873e-17	0.260079	0.128	0.076	9.47497e-13	1
Gng7	1.05961e-16	0.366884	0.232	0.158	1.54014e-12	1
Xrcc61	1.51049e-16	0.374212	0.218	0.129	2.19549e-12	1
Retreg3	1.53194e-16	0.322745	0.192	0.118	2.22668e-12	1
Kif3a1	1.67993e-16	0.304533	0.239	0.174	2.44178e-12	1
Tpd52	2.02681e-16	0.277618	0.155	0.089	2.94597e-12	1
Nipa1	2.05322e-16	0.352181	0.198	0.13	2.98435e-12	1
Add1	2.31896e-16	0.300129	0.318	0.251	3.37061e-12	1
Gm154781	2.77336e-16	0.35721	0.249	0.17	4.03108e-12	1
Paip2	3.45209e-16	0.314863	0.299	0.226	5.01761e-12	1
Clip2	9.53227e-16	0.294436	0.182	0.114	1.38552e-11	1
Arfgef2	1.3208e-15	0.321952	0.249	0.175	1.91978e-11	1
Tom1	1.62358e-15	0.256109	0.13	0.07	2.35987e-11	1
Aven	1.72864e-15	0.299523	0.115	0.066	2.51259e-11	1
Ddx17	1.94809e-15	0.275451	0.335	0.254	2.83155e-11	1
Tpst1	3.00906e-15	0.276824	0.165	0.113	4.37366e-11	1
Thra	3.5343e-15	0.315232	0.351	0.276	5.1371e-11	1
Ugp2	3.69459e-15	0.260668	0.156	0.091	5.37009e-11	1
Cdc42se2	3.83038e-15	0.296924	0.337	0.273	5.56746e-11	1
Atp9a	6.1178e-15	0.277158	0.279	0.235	8.89222e-11	1
Trappc10	1.00706e-14	0.303139	0.169	0.103	1.46377e-10	1
Sirt2	1.19831e-14	0.273135	0.162	0.098	1.74175e-10	1
Camkmt	1.5078e-14	0.296423	0.306	0.251	2.19158e-10	1
B230118H07Rik	2.98138e-14	0.270636	0.111	0.058	4.33344e-10	1
Sema4d	4.37772e-14	0.311386	0.253	0.177	6.36302e-10	1
Rnf130	7.23327e-14	0.253563	0.289	0.238	1.05136e-09	1
Asxl3	9.47416e-14	0.316407	0.226	0.163	1.37707e-09	1
Xpa	1.24952e-13	0.290201	0.163	0.104	1.81618e-09	1
Prkacb	1.33042e-13	0.310673	0.246	0.177	1.93377e-09	1
E330009J07Rik	1.74542e-13	0.278973	0.124	0.069	2.53697e-09	1
Amph	2.79311e-13	0.27285	0.432	0.378	4.05978e-09	1
Dis3l2	2.90081e-13	0.268816	0.365	0.326	4.21633e-09	1
Wdr91	3.25975e-13	0.275621	0.107	0.049	4.73804e-09	1
Pcyt2	5.25997e-13	0.326784	0.257	0.192	7.64536e-09	1
Gm16759	8.39613e-13	0.302982	0.144	0.082	1.22038e-08	1
Sypl	8.78465e-13	0.275325	0.126	0.066	1.27685e-08	1
1110059E24Rik	9.44354e-13	0.258079	0.136	0.087	1.37262e-08	1
4732471J01Rik	1.12234e-12	0.280151	0.241	0.196	1.63133e-08	1
Gm13919	1.19863e-12	0.277586	0.12	0.066	1.74221e-08	1
Gm45345	1.20614e-12	0.304799	0.127	0.069	1.75312e-08	1
Mfsd6	1.24029e-12	0.307334	0.18	0.123	1.80276e-08	1
Lrrc28	1.2671e-12	0.327597	0.21	0.144	1.84173e-08	1
Tex2	1.36573e-12	0.308192	0.229	0.166	1.98508e-08	1
Parm1	3.61269e-12	0.312417	0.181	0.119	5.25104e-08	1
Map7d1	4.58676e-12	0.303189	0.17	0.104	6.66685e-08	1
Epb41l4b	5.10666e-12	0.323663	0.213	0.148	7.42252e-08	1
Ablim21	5.56775e-12	0.318022	0.371	0.313	8.09273e-08	1
Wrn	1.10462e-11	0.300981	0.178	0.111	1.60556e-07	1
Hcn2	1.23611e-11	0.369878	0.124	0.068	1.79668e-07	1
Dusp11	3.30432e-11	0.287516	0.18	0.117	4.80283e-07	1
Tasor	3.53961e-11	0.285354	0.302	0.236	5.14482e-07	1
Gnptab	3.88945e-11	0.282629	0.166	0.112	5.65331e-07	1
Nectin1	9.35529e-11	0.280724	0.12	0.073	1.35979e-06	1
Zfyve1	1.37587e-10	0.320212	0.214	0.147	1.99983e-06	1
Strn	5.8226e-10	0.258196	0.187	0.14	8.46315e-06	1
Ralgds	6.63669e-10	0.264288	0.124	0.071	9.64643e-06	1
Hmgcl	8.08124e-10	0.279228	0.15	0.087	1.17461e-05	1
Ints4	2.89975e-09	0.259805	0.114	0.061	4.21479e-05	1
Ppip5k2	4.09282e-09	0.264893	0.165	0.114	5.94891e-05	1
Heatr3	4.50023e-09	0.255261	0.152	0.109	6.54108e-05	1
Ston2	4.56085e-09	0.318821	0.215	0.139	6.6292e-05	1
Tfdp2	5.11953e-09	0.263524	0.245	0.202	7.44124e-05	1
Elovl6	5.35793e-09	0.271939	0.197	0.15	7.78775e-05	1
Slc8a3	7.08802e-09	0.308135	0.199	0.147	0.000103024	1
Mvb12b	1.00488e-08	0.264816	0.276	0.214	0.000146059	1
Glod4	1.2605e-08	0.254344	0.128	0.082	0.000183214	1
Gpd2	6.00554e-08	0.310799	0.176	0.12	0.000872905	1
Flnb1	3.03141e-07	0.280853	0.292	0.246	0.00440616	1
Kif3c	3.39399e-07	0.251362	0.185	0.145	0.00493316	1
Rufy1	8.71662e-07	0.253915	0.194	0.149	0.0126696	1
Rab11fip4	0.000423477	0.288242	0.202	0.159	1	1
Fstl4	0	1.43889	0.839	0.134	0	2
Cntnap5a	0	1.388	0.952	0.251	0	2
Lrrtm4	0	1.34326	1	0.613	0	2
Trpc6	0	1.34154	0.786	0.124	0	2
Ntng1	0	1.29088	0.874	0.189	0	2
Ppfia2	0	1.27965	0.997	0.513	0	2
Cdh9	0	1.2787	0.892	0.201	0	2
Slc7a14	0	1.27808	0.837	0.172	0	2
Tmem108	0	1.27682	0.962	0.294	0	2
Epha7	0	1.26497	0.928	0.263	0	2
Kcnip4	0	1.2549	1	0.764	0	2
Grm1	0	1.24314	0.954	0.268	0	2
Dgkh	0	1.23459	0.89	0.222	0	2
Sema5a	0	1.22328	0.875	0.183	0	2
Grin2a	0	1.21553	0.998	0.446	0	2
Tiam1	0	1.18551	0.85	0.185	0	2
Ryr2	0	1.1769	0.992	0.373	0	2
Kcnj6	0	1.17025	0.88	0.22	0	2
Adarb2	0	1.17008	0.98	0.303	0	2
Tafa2	0	1.16858	0.93	0.274	0	2
Fam135b	0	1.15917	0.918	0.254	0	2
Kalrn	0	1.14887	0.997	0.468	0	2
Galnt17	0	1.14481	0.953	0.304	0	2
B230303A05Rik	0	1.1429	0.956	0.3	0	2
Plxna4	0	1.14182	0.973	0.338	0	2
Slit3	0	1.13604	0.988	0.327	0	2
Glis3	0	1.12512	0.858	0.178	0	2
Mctp1	0	1.12463	0.959	0.302	0	2
Lingo2	0	1.12262	0.998	0.506	0	2
Ccdc85a	0	1.11474	0.904	0.255	0	2
Prkce	0	1.10747	0.984	0.413	0	2
Rbfox3	0	1.09977	0.915	0.246	0	2
Dab1	0	1.09049	0.999	0.528	0	2
Camk2a	0	1.08825	0.958	0.329	0	2
Ppp3ca	0	1.0841	0.999	0.696	0	2
Dlgap2	0	1.08115	0.991	0.369	0	2
Htr4	0	1.06682	0.646	0.106	0	2
Ptchd4	0	1.065	0.726	0.146	0	2
Erc2	0	1.06186	0.996	0.481	0	2
Cacna1e	0	1.06023	0.97	0.339	0	2
Slc35f3	0	1.05255	0.83	0.2	0	2
Zfpm2	0	1.0523	0.965	0.349	0	2
Dlgap1	0	1.04759	0.999	0.596	0	2
Nrg2	0	1.04522	0.764	0.17	0	2
Stxbp6	0	1.03977	0.963	0.376	0	2
Kctd16	0	1.03073	0.978	0.408	0	2
Shisa9	0	1.02909	0.856	0.222	0	2
Plekhg5	0	1.02794	0.726	0.147	0	2
Gm20754	0	1.01483	0.935	0.312	0	2
Cyp7b1	0	1.01127	0.695	0.148	0	2
2010300C02Rik	0	1.00737	0.758	0.171	0	2
Sntb2	0	1.00545	0.722	0.175	0	2
Brinp1	0	1.00225	0.937	0.34	0	2
Rimbp2	0	1.0003	0.76	0.188	0	2
Cadm2	0	0.999317	1	0.836	0	2
Celf2	0	0.989747	1	0.785	0	2
Syn3	0	0.98744	0.722	0.179	0	2
Adcy2	0	0.986654	0.897	0.273	0	2
Clstn2	0	0.985588	0.972	0.341	0	2
Sphkap	0	0.983115	0.846	0.237	0	2
Pitpnm2	0	0.982548	0.716	0.158	0	2
Epha4	0	0.980707	0.858	0.253	0	2
Add2	0	0.966408	0.734	0.178	0	2
Gria1	0	0.965672	0.996	0.496	0	2
Synpr	0	0.962976	0.879	0.237	0	2
Ak5	0	0.962315	0.86	0.235	0	2
Rfx3	0	0.962253	0.954	0.411	0	2
Iqgap2	0	0.957515	0.837	0.199	0	2
Cacna1c	0	0.954363	0.979	0.41	0	2
Klhl29	0	0.948165	0.834	0.226	0	2
Shisa6	0	0.941154	0.883	0.243	0	2
Ano3	0	0.940967	0.836	0.224	0	2
Kcnd2	0	0.936689	0.998	0.573	0	2
Chn1	0	0.936462	0.84	0.258	0	2
Cap2	0	0.931449	0.766	0.191	0	2
Gabrb3	0	0.929383	0.968	0.387	0	2
Prkd1	0	0.924721	0.708	0.171	0	2
Sez6l	0	0.921141	0.769	0.204	0	2
Pip5k1b	0	0.91971	0.799	0.213	0	2
Btbd9	0	0.916384	0.854	0.283	0	2
Kcnj3	0	0.912027	0.874	0.293	0	2
Dgkg	0	0.911467	0.843	0.245	0	2
Camk2b	0	0.901347	0.738	0.19	0	2
Slit1	0	0.892144	0.665	0.153	0	2
Lrrc7	0	0.88771	0.992	0.465	0	2
Tafa1	0	0.886586	0.921	0.321	0	2
Tanc1	0	0.883128	0.877	0.299	0	2
Ptk2b	0	0.87038	0.716	0.169	0	2
Lrfn5	0	0.862546	0.969	0.423	0	2
Sorbs2	0	0.861029	0.886	0.31	0	2
Nell2	0	0.860719	0.89	0.292	0	2
Rgs7	0	0.858204	0.926	0.342	0	2
Cdh8	0	0.857106	0.831	0.257	0	2
Grin2b	0	0.857096	0.991	0.443	0	2
Syt1	0	0.850224	0.998	0.587	0	2
Rasal2	0	0.842455	0.908	0.39	0	2
Fam155a	0	0.841439	0.998	0.534	0	2
Syt7	0	0.840196	0.631	0.142	0	2
Nsf	0	0.838124	0.9	0.339	0	2
Thsd7a	0	0.836318	0.854	0.276	0	2
Rgs7bp	0	0.829529	0.832	0.275	0	2
Gm26871	0	0.821319	0.896	0.313	0	2
Ahcyl2	0	0.812746	0.895	0.382	0	2
Map1b	0	0.812585	0.884	0.325	0	2
Mmp16	0	0.812516	0.931	0.375	0	2
Gabbr2	0	0.805319	0.815	0.25	0	2
Ntrk3	0	0.805059	0.932	0.366	0	2
Dpp6	0	0.801884	0.969	0.424	0	2
Rims1	0	0.799256	0.978	0.426	0	2
Csmd1	0	0.798364	0.999	0.674	0	2
St6galnac5	0	0.797525	0.884	0.294	0	2
Galnt18	0	0.792189	0.746	0.207	0	2
Lyst	0	0.790214	0.765	0.237	0	2
Atp2b2	0	0.78348	0.781	0.249	0	2
Rasgrf1	0	0.770737	0.829	0.287	0	2
Fgf14	0	0.764162	0.997	0.61	0	2
Maml2	0	0.759348	0.925	0.348	0	2
Cnksr2	0	0.75519	0.92	0.362	0	2
Atrnl1	0	0.754702	0.834	0.284	0	2
Auts2	0	0.753106	0.998	0.719	0	2
Syne1	0	0.751812	0.926	0.407	0	2
Plcb1	0	0.75135	0.978	0.454	0	2
Cacna2d1	0	0.74241	0.942	0.396	0	2
Negr1	0	0.741996	0.991	0.551	0	2
Grm5	0	0.724388	0.993	0.54	0	2
Cacnb2	0	0.701428	0.959	0.398	0	2
Nrg3	0	0.695594	0.999	0.7	0	2
Prkg1	0	0.683332	0.958	0.403	0	2
Gria2	0	0.661738	0.989	0.599	0	2
Zbtb20	0	0.5988	0.999	0.821	0	2
Opcml	0	0.596602	0.998	0.677	0	2
Rbfox1	0	0.577255	0.999	0.631	0	2
Dlg2	0	0.544083	0.999	0.871	0	2
Cntn5	0	0.531265	0.9	0.312	0	2
Tnr	0	0.509873	0.889	0.306	0	2
Epha6	0	0.503823	0.977	0.455	0	2
Trpm3	0	0.250034	0.972	0.407	0	2
Cttnbp2	1.41773e-307	0.672719	0.965	0.529	2.06067e-303	2
Kirrel3	2.78771e-307	0.556374	0.985	0.5	4.05193e-303	2
Robo2	1.00963e-305	0.690938	0.872	0.311	1.46749e-301	2
Hecw1	1.52157e-305	0.804662	0.757	0.225	2.2116e-301	2
Itga8	6.49474e-305	0.823204	0.659	0.155	9.44011e-301	2
Dscam	1.02853e-304	0.539154	0.919	0.345	1.49497e-300	2
Gabra2	1.46855e-302	0.766554	0.84	0.28	2.13454e-298	2
Sybu	2.39235e-301	0.761186	0.816	0.296	3.47729e-297	2
Nebl	2.46357e-299	0.721177	0.913	0.362	3.5808e-295	2
Cacna1d	6.55321e-299	0.719778	0.838	0.303	9.52509e-295	2
Sntg1	8.26653e-299	0.63824	0.947	0.387	1.20154e-294	2
Stxbp5l	4.11116e-298	0.706149	0.862	0.327	5.97557e-294	2
Ksr2	4.17265e-297	0.814372	0.737	0.215	6.06495e-293	2
Slc4a4	1.02892e-295	0.723478	0.775	0.222	1.49553e-291	2
Vav3	5.42643e-292	0.860076	0.581	0.105	7.88732e-288	2
Slc2a13	1.17283e-291	0.752317	0.8	0.258	1.70471e-287	2
Vps13c	3.17239e-291	0.705883	0.694	0.212	4.61106e-287	2
Kcnt2	8.25137e-288	0.783008	0.721	0.198	1.19934e-283	2
Kcnh1	4.8618e-285	0.81345	0.588	0.125	7.06662e-281	2
Gabrb1	6.64189e-283	0.611629	0.958	0.425	9.65399e-279	2
Lsamp	2.06588e-282	0.545764	1	0.866	3.00275e-278	2
Bcl11b	5.33612e-282	0.806335	0.629	0.142	7.75605e-278	2
Unc79	2.15692e-277	0.726673	0.782	0.262	3.13509e-273	2
Grik2	8.91771e-276	0.59335	0.994	0.709	1.29619e-271	2
Pcsk2	2.55993e-275	0.756537	0.792	0.271	3.72087e-271	2
Prickle1	3.46082e-275	0.669165	0.95	0.458	5.03029e-271	2
Myt1l	2.5086e-274	0.665652	0.913	0.354	3.64625e-270	2
Pdzd2	5.97518e-274	0.740858	0.624	0.15	8.68492e-270	2
Nrcam	1.53609e-273	0.723803	0.898	0.361	2.23271e-269	2
Wipf3	8.87335e-272	0.836876	0.614	0.139	1.28974e-267	2
Osbp2	2.42679e-271	0.759909	0.668	0.179	3.52734e-267	2
Gabra4	4.34225e-271	0.787071	0.566	0.127	6.31146e-267	2
Gfod1	1.58578e-270	0.76074	0.667	0.19	2.30493e-266	2
Celf4	1.94837e-270	0.610057	0.863	0.305	2.83195e-266	2
Grin1	1.56415e-267	0.721609	0.722	0.222	2.27349e-263	2
Lmo7	9.13086e-267	0.779537	0.582	0.128	1.32717e-262	2
Mrtfb	4.17266e-266	0.75095	0.809	0.283	6.06496e-262	2
Il1rapl1	8.38309e-266	0.556032	0.988	0.681	1.21848e-261	2
Cntnap5b	4.77699e-265	0.91453	0.627	0.154	6.94336e-261	2
Nr3c2	2.60509e-263	0.657671	0.921	0.442	3.78649e-259	2
Ppm1e	6.28232e-263	0.615789	0.883	0.371	9.13135e-259	2
Gm28376	1.14981e-261	0.769513	0.799	0.296	1.67125e-257	2
Susd4	6.35239e-261	0.74789	0.574	0.142	9.2332e-257	2
4930578G10Rik	3.13156e-260	0.763042	0.639	0.179	4.55173e-256	2
Kcnd3	5.30343e-259	0.70909	0.717	0.219	7.70853e-255	2
Gm43670	5.65187e-259	0.818756	0.54	0.107	8.21499e-255	2
Egfem1	1.91637e-257	0.610393	0.886	0.37	2.78545e-253	2
Abr	3.38489e-257	0.651543	0.753	0.258	4.91993e-253	2
Prkag2	3.05209e-256	0.604151	0.813	0.273	4.43621e-252	2
Gabrb2	3.35718e-255	0.675781	0.747	0.244	4.87967e-251	2
Dapk1	1.86574e-253	0.701791	0.709	0.219	2.71185e-249	2
Kcnma1	7.80886e-252	0.575034	0.966	0.444	1.13502e-247	2
Gabrg2	2.27674e-250	0.732134	0.591	0.149	3.30924e-246	2
Adamts17	2.36573e-249	0.766867	0.525	0.114	3.43859e-245	2
Cpne4	2.92627e-248	0.705182	0.602	0.143	4.25333e-244	2
Nedd4l	3.51448e-247	0.675561	0.82	0.318	5.1083e-243	2
Dpf3	1.32169e-246	0.779444	0.486	0.082	1.92107e-242	2
Epha5	2.89904e-246	0.594533	0.874	0.366	4.21375e-242	2
Sipa1l1	2.03957e-244	0.666076	0.802	0.293	2.96452e-240	2
Cemip	4.15653e-244	0.552641	0.547	0.111	6.04152e-240	2
Baiap2	4.88326e-241	0.755376	0.634	0.162	7.09782e-237	2
Atxn1	5.75876e-240	0.603203	0.924	0.428	8.37035e-236	2
Tnik	6.99604e-239	0.611779	0.919	0.421	1.01687e-234	2
Grm7	2.04859e-238	0.509158	0.992	0.618	2.97762e-234	2
Smoc2	4.75897e-238	0.7773	0.431	0.061	6.91717e-234	2
Inpp4b	1.27651e-237	0.556369	0.719	0.23	1.85541e-233	2
4930509J09Rik	1.45658e-237	0.763493	0.532	0.119	2.11714e-233	2
Mical2	2.74395e-237	0.620746	0.769	0.275	3.98833e-233	2
Gm15738	6.22121e-237	0.686715	0.601	0.169	9.04252e-233	2
Scn8a	4.3372e-235	0.635869	0.732	0.256	6.30412e-231	2
Cdk14	7.60204e-232	0.616898	0.877	0.367	1.10496e-227	2
Cntn1	9.59345e-230	0.561621	0.853	0.355	1.39441e-225	2
A830018L16Rik	3.32488e-227	0.607361	0.728	0.23	4.83271e-223	2
Dagla	3.98423e-227	0.709059	0.495	0.104	5.79108e-223	2
Nrg1	9.21838e-226	0.695523	0.794	0.34	1.33989e-221	2
Unc80	1.82587e-225	0.630179	0.778	0.284	2.6539e-221	2
Cers6	6.53378e-225	0.663613	0.682	0.208	9.49686e-221	2
Cdh12	6.82995e-224	0.619092	0.689	0.222	9.92733e-220	2
Gpc4	9.06155e-222	0.784818	0.451	0.074	1.3171e-217	2
Arpp21	9.3286e-222	0.458297	0.883	0.351	1.35591e-217	2
Gsg1l	1.03949e-221	0.789457	0.41	0.061	1.5109e-217	2
Kcnb2	6.81029e-221	0.365441	0.853	0.344	9.89876e-217	2
Dgki1	1.39398e-219	0.538871	0.972	0.561	2.02615e-215	2
Pgbd5	1.50468e-219	0.666662	0.559	0.149	2.18705e-215	2
Dgkb	1.13427e-217	0.561287	0.817	0.319	1.64866e-213	2
Elmod1	8.73168e-217	0.644488	0.654	0.206	1.26915e-212	2
Trerf1	4.9389e-215	0.655595	0.71	0.24	7.1787e-211	2
Ablim1	1.38302e-213	0.602472	0.629	0.194	2.01023e-209	2
Tenm2	6.14716e-213	0.296265	0.994	0.699	8.9349e-209	2
Slc44a5	6.04528e-212	0.598978	0.611	0.188	8.78681e-208	2
Cacna1a	1.52868e-211	0.508917	0.853	0.362	2.22194e-207	2
Rtn1	9.8416e-211	0.517959	0.8	0.338	1.43048e-206	2
Mycbp2	1.37385e-210	0.494922	0.974	0.663	1.99689e-206	2
Trim9	2.61575e-210	0.594641	0.732	0.262	3.802e-206	2
Zmat4	1.3239e-209	0.512354	0.675	0.216	1.92429e-205	2
Maml3	3.0944e-209	0.405425	0.727	0.236	4.49771e-205	2
Syn2	5.96486e-208	0.533877	0.773	0.307	8.66993e-204	2
Cep112	5.17524e-206	0.623969	0.567	0.181	7.52221e-202	2
Ttll11	5.45289e-206	0.658486	0.537	0.146	7.92577e-202	2
Clvs2	6.66058e-206	0.6952	0.491	0.118	9.68115e-202	2
Jph1	8.03622e-206	0.590495	0.717	0.261	1.16806e-201	2
Gria3	2.56682e-203	0.504298	0.82	0.339	3.73087e-199	2
Gm44151	5.36638e-203	0.632598	0.559	0.16	7.80004e-199	2
Wasf1	2.54928e-202	0.625743	0.66	0.212	3.70538e-198	2
Slc8a2	4.45732e-201	0.666204	0.422	0.077	6.47871e-197	2
Pde4dip	5.91021e-201	0.537375	0.806	0.351	8.59049e-197	2
Pigk	9.07279e-201	0.620237	0.685	0.228	1.31873e-196	2
Pde7b	3.151e-200	0.52109	0.646	0.194	4.57998e-196	2
Adcy1	1.91071e-198	0.645926	0.501	0.122	2.77722e-194	2
Gnal	5.38945e-198	0.680709	0.454	0.096	7.83357e-194	2
Nrxn3	2.96582e-196	0.53759	0.951	0.585	4.31083e-192	2
Msra	9.4954e-196	0.446952	0.773	0.314	1.38016e-191	2
Sorbs1	4.48447e-195	0.490518	0.806	0.347	6.51818e-191	2
Pde8b	7.75256e-195	0.563481	0.616	0.198	1.12683e-190	2
Ank3	6.31316e-194	0.411872	0.996	0.736	9.17617e-190	2
Sipa1l3	1.0759e-192	0.597203	0.623	0.203	1.56381e-188	2
Tead1	1.35018e-192	0.629276	0.602	0.183	1.96249e-188	2
Trank1	8.58044e-192	0.633655	0.578	0.167	1.24717e-187	2
Dclk1	8.96074e-192	0.521759	0.882	0.385	1.30244e-187	2
Kcnc3	1.24512e-190	0.630727	0.468	0.104	1.80978e-186	2
Rras2	5.61169e-190	0.638913	0.453	0.101	8.15659e-186	2
Smad3	8.61487e-190	0.587694	0.512	0.135	1.25217e-185	2
Zfp804a	1.33551e-189	0.62206	0.628	0.2	1.94117e-185	2
Tmem132b	1.30992e-187	0.508625	0.773	0.321	1.90397e-183	2
Ahi1	6.50715e-187	0.532673	0.904	0.441	9.45814e-183	2
Clvs1	6.67527e-185	0.586349	0.519	0.155	9.7025e-181	2
5730522E02Rik	2.17309e-184	0.438452	0.79	0.317	3.15859e-180	2
Rapgef2	9.078e-183	0.559407	0.832	0.372	1.31949e-178	2
Pacsin1	2.1612e-182	0.554171	0.658	0.238	3.14131e-178	2
Hivep2	4.11843e-182	0.414182	0.893	0.434	5.98614e-178	2
Anks1b	4.87371e-182	0.383263	0.993	0.674	7.08393e-178	2
Rnf112	1.38456e-181	0.531677	0.533	0.163	2.01246e-177	2
Slc24a4	2.95511e-179	0.646706	0.415	0.083	4.29526e-175	2
Sgip1	6.25991e-179	0.472391	0.825	0.369	9.09878e-175	2
Samd12	2.5111e-175	0.505446	0.767	0.31	3.64988e-171	2
4921534H16Rik	4.56625e-174	0.628907	0.417	0.091	6.63704e-170	2
Ptprj	1.81654e-173	0.361683	0.744	0.318	2.64034e-169	2
Sgsm2	2.68188e-173	0.599242	0.466	0.126	3.89811e-169	2
Snhg14	3.24856e-173	0.490233	0.867	0.368	4.72178e-169	2
Scn2a	3.39367e-173	0.492195	0.675	0.258	4.9327e-169	2
Nrp1	4.47243e-172	0.510722	0.637	0.231	6.50068e-168	2
Lrfn2	6.12116e-172	0.577335	0.517	0.156	8.8971e-168	2
Mpped2	1.08657e-171	0.494326	0.586	0.197	1.57933e-167	2
Fry	1.78715e-171	0.410208	0.82	0.381	2.59763e-167	2
Sptbn4	2.15897e-171	0.563508	0.509	0.159	3.13806e-167	2
Pcdh17	9.25251e-171	0.545326	0.524	0.167	1.34485e-166	2
Rapgef4	3.30721e-170	0.50811	0.704	0.271	4.80703e-166	2
Dok6	7.19451e-170	0.443856	0.794	0.341	1.04572e-165	2
Bsn	9.23193e-170	0.587157	0.515	0.151	1.34186e-165	2
Doc2b	3.66798e-168	0.642122	0.322	0.045	5.33141e-164	2
Svop	7.3303e-168	0.555768	0.456	0.13	1.06546e-163	2
Csgalnact1	2.93288e-167	0.565314	0.492	0.131	4.26294e-163	2
Unc5d	3.08493e-167	0.471715	0.581	0.184	4.48394e-163	2
Sobp	7.75657e-167	0.4443	0.77	0.327	1.12742e-162	2
Zfp804b	8.13391e-167	0.615821	0.501	0.143	1.18226e-162	2
Rit2	1.06357e-166	0.528608	0.581	0.196	1.5459e-162	2
Olfm1	1.90247e-166	0.514699	0.563	0.178	2.76525e-162	2
Iqsec2	1.9633e-166	0.531148	0.569	0.189	2.85366e-162	2
Nrgn	4.19165e-166	0.522704	0.476	0.126	6.09257e-162	2
Frmpd4	1.32785e-164	0.330946	0.904	0.421	1.93002e-160	2
Mkx	3.63389e-164	0.596126	0.356	0.065	5.28186e-160	2
Car10	1.37962e-163	0.38599	0.701	0.249	2.00527e-159	2
Med12l	1.69546e-163	0.487794	0.633	0.239	2.46435e-159	2
Kif26b	2.67018e-163	0.626566	0.455	0.107	3.8811e-159	2
Gm20642	5.37713e-163	0.551641	0.576	0.194	7.81566e-159	2
C1ql3	1.33555e-162	0.570095	0.436	0.103	1.94122e-158	2
Eml5	2.94103e-162	0.528977	0.703	0.274	4.27479e-158	2
Caln1	1.91579e-161	0.440619	0.6	0.212	2.78461e-157	2
Lgi1	5.49585e-161	0.528438	0.526	0.169	7.98822e-157	2
Sptb	1.07464e-160	0.539066	0.37	0.086	1.56199e-156	2
Plekha5	1.74601e-160	0.434268	0.824	0.401	2.53782e-156	2
Nkain3	3.11627e-160	0.411727	0.692	0.263	4.52949e-156	2
Arsj	1.0267e-158	0.607936	0.277	0.027	1.49231e-154	2
Gm17167	2.00411e-158	0.531559	0.473	0.14	2.91298e-154	2
Tenm1	3.03029e-158	0.387315	0.678	0.258	4.40453e-154	2
Cdh13	3.40877e-157	0.456916	0.578	0.19	4.95464e-153	2
Runx2	3.51248e-157	0.502535	0.509	0.154	5.10539e-153	2
Chl1	5.23595e-157	0.498019	0.579	0.207	7.61045e-153	2
Jazf1	6.83613e-157	0.476436	0.525	0.185	9.93632e-153	2
Xkr6	3.67977e-156	0.494294	0.632	0.237	5.34855e-152	2
Ppp1r9a	7.24646e-156	0.405538	0.784	0.362	1.05327e-151	2
Nmnat2	1.15727e-155	0.459374	0.558	0.203	1.68209e-151	2
Arhgef9	1.9494e-155	0.494815	0.542	0.186	2.83346e-151	2
Large1	2.7054e-155	0.411028	0.917	0.476	3.9323e-151	2
Scn3a	1.55778e-154	0.532167	0.452	0.129	2.26424e-150	2
Ndst4	2.90282e-154	0.581708	0.428	0.103	4.21925e-150	2
Ppp1r13b	5.91214e-154	0.525375	0.582	0.2	8.59329e-150	2
Mtus2	3.69433e-153	0.54198	0.534	0.175	5.36971e-149	2
Nrg3os	7.97412e-153	0.538834	0.581	0.199	1.15904e-148	2
Adgrb3	1.217e-152	0.369307	0.99	0.624	1.7689e-148	2
Chst9	2.35554e-152	0.59848	0.457	0.126	3.42378e-148	2
Sv2c	3.31677e-152	0.618942	0.305	0.047	4.82092e-148	2
Gm34567	5.06908e-152	0.557109	0.242	0.018	7.36791e-148	2
Camk1d	6.96024e-152	0.297187	0.752	0.34	1.01167e-147	2
Grik4	1.27021e-151	0.432703	0.666	0.254	1.84625e-147	2
Setbp1	6.51719e-151	0.390182	0.87	0.442	9.47274e-147	2
Ica1	1.14719e-150	0.490124	0.523	0.178	1.66745e-146	2
Lmo3	1.94755e-150	0.5723	0.44	0.114	2.83076e-146	2
Sema6d	2.57576e-150	0.445898	0.812	0.375	3.74387e-146	2
Stxbp5	3.1915e-150	0.41344	0.615	0.249	4.63885e-146	2
Faah	4.02918e-150	0.510164	0.409	0.109	5.85642e-146	2
Fbxl7	3.12709e-149	0.310305	0.497	0.156	4.54522e-145	2
Syt16	1.82837e-148	0.523375	0.553	0.185	2.65754e-144	2
Ppp1r1a	1.23635e-147	0.538276	0.354	0.069	1.79703e-143	2
Cdr1os	1.47718e-147	0.48151	0.736	0.303	2.14708e-143	2
Xpr1	1.80713e-147	0.434684	0.559	0.206	2.62667e-143	2
Upp2	1.80174e-146	0.422752	0.666	0.291	2.61883e-142	2
Adcy9	4.63726e-146	0.385615	0.668	0.282	6.74026e-142	2
Slc1a1	9.23264e-145	0.449318	0.402	0.12	1.34196e-140	2
Anxa11	1.0004e-144	0.563851	0.282	0.035	1.45408e-140	2
Shank2	1.38742e-144	0.465341	0.548	0.19	2.01661e-140	2
Neto1	6.8234e-144	0.442628	0.529	0.172	9.91781e-140	2
St7	1.81261e-143	0.461568	0.558	0.206	2.63463e-139	2
Mef2c	4.70066e-143	0.278548	0.656	0.243	6.83241e-139	2
Cplx2	6.2259e-143	0.501274	0.374	0.09	9.04935e-139	2
Sorbs2os	1.04552e-142	0.540551	0.41	0.112	1.51966e-138	2
Atp2b1	1.17856e-141	0.366239	0.878	0.446	1.71304e-137	2
Pcsk5	1.69755e-141	0.466411	0.485	0.148	2.46739e-137	2
Csmd2	5.48564e-141	0.363948	0.718	0.307	7.97338e-137	2
Syt17	1.13664e-140	0.527785	0.385	0.091	1.65211e-136	2
Mtmr12	1.61194e-140	0.493397	0.452	0.129	2.34296e-136	2
Nfib	2.22075e-139	0.388477	0.906	0.482	3.22786e-135	2
Cdon	4.63298e-139	0.480482	0.388	0.102	6.73404e-135	2
Unc13a	4.94561e-139	0.483749	0.401	0.117	7.18845e-135	2
Sh3rf3	1.15468e-138	0.503347	0.525	0.173	1.67833e-134	2
Chsy3	1.92691e-138	0.441844	0.602	0.215	2.80076e-134	2
Icam5	4.35912e-138	0.466645	0.397	0.108	6.33599e-134	2
Gm12296	5.86284e-138	0.536487	0.367	0.09	8.52164e-134	2
Grid1	4.33076e-137	0.346982	0.744	0.315	6.29476e-133	2
Pkig	5.46285e-137	0.438359	0.505	0.166	7.94026e-133	2
Gpr158	5.94889e-137	0.324926	0.68	0.284	8.64672e-133	2
Bcl11a	8.29355e-137	0.41881	0.577	0.206	1.20547e-132	2
Gpm6a	8.52484e-137	0.389519	0.761	0.343	1.23909e-132	2
Atp2b3	1.60639e-136	0.458464	0.395	0.112	2.33489e-132	2
Matk	8.5642e-136	0.429251	0.527	0.191	1.24481e-131	2
Camkv	1.31699e-135	0.460582	0.436	0.136	1.91425e-131	2
Nbea	2.925e-135	0.353884	0.985	0.707	4.25149e-131	2
Mapk10	4.14057e-135	0.367642	0.81	0.37	6.01832e-131	2
Rtn4rl1	1.65882e-134	0.422251	0.381	0.105	2.41109e-130	2
Gng2	1.1757e-133	0.440961	0.464	0.148	1.70888e-129	2
Atf6	1.75921e-132	0.428824	0.521	0.183	2.55701e-128	2
Slc16a10	5.85772e-132	0.502728	0.303	0.062	8.51419e-128	2
Rab40b	4.71955e-131	0.488032	0.348	0.084	6.85987e-127	2
Tmem178	1.1714e-130	0.455012	0.375	0.105	1.70263e-126	2
Rph3a	1.85274e-130	0.511118	0.331	0.07	2.69296e-126	2
Gls	3.71746e-130	0.39935	0.718	0.333	5.40333e-126	2
Slc17a7	4.31321e-130	0.346215	0.419	0.144	6.26925e-126	2
Ankrd6	5.29387e-130	0.48739	0.368	0.096	7.69464e-126	2
Nhsl2	6.80896e-130	0.385331	0.446	0.14	9.89682e-126	2
Ptpre	4.53468e-129	0.40405	0.505	0.173	6.59116e-125	2
Galnt13	4.99588e-129	0.317492	0.599	0.242	7.26151e-125	2
Ntng2	1.39985e-128	0.451504	0.36	0.098	2.03468e-124	2
Plppr5	4.4766e-128	0.462746	0.415	0.128	6.50673e-124	2
Kcnip2	1.58583e-127	0.492	0.336	0.078	2.30501e-123	2
Il1rap2	4.05444e-127	0.340659	0.778	0.366	5.89313e-123	2
Frmd4a	5.16938e-127	0.259601	0.935	0.505	7.51369e-123	2
Fam163b	1.96138e-126	0.478496	0.223	0.026	2.85087e-122	2
Orai2	4.83501e-126	0.45885	0.288	0.054	7.02769e-122	2
Zbtb16	1.4241e-125	0.376522	0.639	0.268	2.06993e-121	2
Arhgef25	1.60059e-125	0.467459	0.382	0.106	2.32646e-121	2
Zfp831	3.9346e-125	0.505946	0.304	0.063	5.71895e-121	2
Arfgef3	8.23139e-125	0.463758	0.481	0.163	1.19643e-120	2
Prox11	9.28061e-125	0.349244	0.538	0.185	1.34894e-120	2
Rasgrf2	9.82072e-125	0.477581	0.344	0.091	1.42744e-120	2
Snap25	2.83854e-124	0.336727	0.85	0.424	4.12582e-120	2
Cnnm1	3.35366e-124	0.460399	0.321	0.077	4.87454e-120	2
Carmil1	1.142e-123	0.437674	0.467	0.163	1.6599e-119	2
Mrtfa	2.7063e-123	0.400912	0.586	0.237	3.93361e-119	2
Syndig1	5.88457e-123	0.532087	0.294	0.055	8.55322e-119	2
Rilpl1	3.10542e-122	0.456129	0.382	0.103	4.51373e-118	2
Epb41l1	8.86939e-122	0.399036	0.5	0.188	1.28917e-117	2
Nptn	2.67083e-121	0.396103	0.758	0.357	3.88204e-117	2
Tmem150c	1.8894e-120	0.445126	0.327	0.083	2.74624e-116	2
Rapgefl1	1.03601e-119	0.465494	0.312	0.072	1.50584e-115	2
Mapk4	1.42406e-118	0.472782	0.434	0.14	2.06987e-114	2
Prmt8	3.66461e-118	0.466413	0.335	0.084	5.32652e-114	2
Gm42477	2.26936e-117	0.465939	0.337	0.086	3.29852e-113	2
Plppr4	1.59212e-116	0.404137	0.463	0.157	2.31414e-112	2
Acvr1	5.51352e-116	0.397514	0.465	0.163	8.0139e-112	2
Apba2	1.69882e-115	0.363702	0.574	0.236	2.46923e-111	2
Cpne6	1.82124e-115	0.403109	0.316	0.088	2.64718e-111	2
Ccser1	2.90684e-115	0.316653	0.937	0.537	4.22509e-111	2
Rasgef1a	4.49527e-115	0.412372	0.39	0.129	6.53387e-111	2
Stra6	5.3492e-115	0.450985	0.18	0.018	7.77506e-111	2
Bmerb1	1.62399e-114	0.441423	0.417	0.138	2.36047e-110	2
Ptpn3	1.70057e-114	0.475255	0.346	0.089	2.47178e-110	2
Cacng8	4.42827e-114	0.429222	0.341	0.094	6.4365e-110	2
Gm37340	1.0459e-113	0.463733	0.377	0.109	1.52022e-109	2
Epha3	1.17256e-113	0.359218	0.443	0.147	1.70431e-109	2
Dpyd	1.21433e-113	0.287553	0.691	0.3	1.76503e-109	2
Dnm1	1.3796e-113	0.433746	0.493	0.173	2.00525e-109	2
Aff2	2.24176e-113	0.395888	0.5	0.189	3.25839e-109	2
Osbpl6	3.4883e-113	0.307698	0.516	0.218	5.07025e-109	2
Map2	3.65152e-113	0.308622	0.831	0.43	5.30748e-109	2
Rgl1	8.34301e-113	0.388154	0.456	0.161	1.21266e-108	2
Itsn1	1.28534e-112	0.346752	0.546	0.221	1.86825e-108	2
Scn3b	1.87581e-112	0.414454	0.335	0.09	2.7265e-108	2
Adgrb2	5.15875e-112	0.428348	0.382	0.113	7.49824e-108	2
Pkia	1.01496e-111	0.3785	0.386	0.135	1.47524e-107	2
Usp29	1.1146e-111	0.443813	0.403	0.136	1.62008e-107	2
Ttc3	2.38009e-111	0.374704	0.882	0.478	3.45946e-107	2
Adgrl3	9.92434e-111	0.335123	0.921	0.499	1.4425e-106	2
Pde4a	1.30165e-110	0.426394	0.395	0.123	1.89195e-106	2
Plk5	1.39393e-110	0.464842	0.215	0.023	2.02608e-106	2
Trio	4.69662e-110	0.272361	0.642	0.299	6.82654e-106	2
P2ry14	8.31321e-110	0.510337	0.433	0.139	1.20833e-105	2
Dnajc1	1.30815e-109	0.317706	0.713	0.355	1.9014e-105	2
Gm41609	1.92047e-109	0.45878	0.305	0.08	2.7914e-105	2
Atp5o	4.36403e-109	0.370956	0.441	0.164	6.34312e-105	2
Rnf150	5.41366e-109	0.312746	0.469	0.184	7.86876e-105	2
Spon1	9.24342e-109	0.413686	0.459	0.158	1.34353e-104	2
Snca	1.84358e-108	0.344451	0.517	0.2	2.67965e-104	2
Astn1	2.68593e-108	0.353188	0.603	0.255	3.904e-104	2
Prdm5	2.9379e-108	0.407223	0.43	0.131	4.27024e-104	2
Kcnip3	3.13852e-108	0.30881	0.441	0.164	4.56183e-104	2
Ndrg4	3.47504e-108	0.389922	0.401	0.127	5.05097e-104	2
Srgap3	4.75587e-108	0.319173	0.806	0.412	6.91265e-104	2
Gm12394	6.17127e-108	0.477826	0.34	0.091	8.96994e-104	2
Plppr2	8.6246e-108	0.378166	0.3	0.086	1.25359e-103	2
Nexmif	2.00073e-107	0.408781	0.373	0.124	2.90806e-103	2
AC149090.1	4.09725e-107	0.342998	0.663	0.316	5.95535e-103	2
Chrna7	1.20134e-106	0.440988	0.324	0.087	1.74615e-102	2
Snph	3.14603e-106	0.430683	0.424	0.144	4.57276e-102	2
Adgrb1	6.19846e-106	0.371161	0.404	0.141	9.00946e-102	2
Srrm3	6.59479e-106	0.365399	0.407	0.149	9.58553e-102	2
F730043M19Rik	2.06059e-105	0.417877	0.283	0.067	2.99507e-101	2
Akt3	2.3339e-105	0.307355	0.759	0.391	3.39232e-101	2
Mmp17	2.37926e-105	0.412235	0.246	0.053	3.45825e-101	2
Pip5k1a	2.60448e-105	0.366255	0.469	0.177	3.78561e-101	2
Dbn1	2.69084e-105	0.394034	0.373	0.124	3.91113e-101	2
Abi2	2.70403e-105	0.311216	0.508	0.214	3.9303e-101	2
Dmtn	2.9903e-105	0.42989	0.321	0.088	4.3464e-101	2
Stox2	3.41722e-105	0.319533	0.78	0.392	4.96693e-101	2
Dmxl2	3.89309e-105	0.384839	0.515	0.199	5.6586e-101	2
Macrod2	5.16668e-105	0.298483	0.955	0.593	7.50977e-101	2
Mapk1	7.10467e-105	0.381113	0.595	0.245	1.03266e-100	2
Diaph2	2.14085e-104	0.25177	0.773	0.389	3.11173e-100	2
Vstm2a	2.69802e-104	0.417311	0.307	0.082	3.92157e-100	2
Tmem191c	2.83289e-104	0.373381	0.471	0.181	4.11761e-100	2
Acvr1c	6.06333e-104	0.495802	0.222	0.028	8.81305e-100	2
Gm12216	1.87331e-103	0.455674	0.289	0.065	2.72285e-99	2
Btbd3	2.14499e-103	0.321371	0.355	0.119	3.11775e-99	2
Filip1	2.33406e-103	0.425797	0.239	0.042	3.39256e-99	2
Stim2	2.78867e-103	0.347654	0.49	0.187	4.05333e-99	2
Gm32509	2.84731e-103	0.35549	0.364	0.127	4.13857e-99	2
Gm42439	4.71631e-103	0.45429	0.407	0.13	6.85516e-99	2
Xist	4.71644e-103	0.277532	0.988	0.792	6.85534e-99	2
Dock3	6.50356e-103	0.319307	0.835	0.451	9.45293e-99	2
Tgfbr3	2.14491e-102	0.269503	0.412	0.147	3.11763e-98	2
Bdnf	9.75884e-102	0.422928	0.217	0.035	1.41845e-97	2
Hmbox1	1.19622e-101	0.360213	0.466	0.176	1.73871e-97	2
Kbtbd11	2.09465e-101	0.397882	0.264	0.057	3.04458e-97	2
Me3	3.70471e-101	0.38837	0.488	0.192	5.3848e-97	2
Slc4a7	4.40614e-101	0.371887	0.393	0.129	6.40432e-97	2
Lrrn2	6.20173e-101	0.407036	0.386	0.124	9.01422e-97	2
Sidt1	1.62068e-100	0.355541	0.421	0.149	2.35566e-96	2
4430402I18Rik	2.18299e-100	0.387322	0.329	0.101	3.17297e-96	2
Arhgap20	3.47011e-100	0.408305	0.415	0.139	5.04381e-96	2
Clmp	5.41319e-100	0.412522	0.265	0.057	7.86807e-96	2
Phf20l1	7.75354e-100	0.293926	0.673	0.325	1.12698e-95	2
Cblb	7.93091e-100	0.351727	0.493	0.191	1.15276e-95	2
Aff3	7.21629e-99	0.297629	0.581	0.25	1.04889e-94	2
Adamts3	8.85878e-99	0.393059	0.269	0.071	1.28762e-94	2
Ablim3	1.31721e-98	0.430801	0.327	0.09	1.91457e-94	2
Cacng3	2.50027e-98	0.40586	0.348	0.107	3.63414e-94	2
Kat6b	6.0652e-98	0.332781	0.576	0.253	8.81577e-94	2
Susd1	8.85206e-98	0.428171	0.247	0.052	1.28665e-93	2
Kcng2	1.37245e-97	0.358643	0.185	0.03	1.99486e-93	2
Syt14	2.10656e-97	0.3897	0.369	0.119	3.06189e-93	2
Fbxo34	2.19589e-97	0.37178	0.349	0.11	3.19172e-93	2
Adarb1	2.87643e-97	0.371374	0.326	0.103	4.1809e-93	2
Celf3	3.47073e-97	0.420913	0.341	0.1	5.04471e-93	2
Vwa8	4.51215e-97	0.327825	0.498	0.214	6.55841e-93	2
Cacna1h	7.38374e-97	0.382471	0.207	0.038	1.07323e-92	2
Klhl3	1.33008e-96	0.376968	0.374	0.127	1.93327e-92	2
D430041D05Rik	3.58276e-96	0.330897	0.516	0.206	5.20754e-92	2
Erc1	1.17968e-95	0.32449	0.53	0.23	1.71467e-91	2
Ralgapa2	1.65969e-95	0.318734	0.573	0.261	2.41236e-91	2
Dtnb	4.75796e-95	0.329945	0.609	0.275	6.91569e-91	2
Cdk17	7.0117e-95	0.298205	0.567	0.25	1.01915e-90	2
Cyfip2	8.95096e-95	0.317379	0.428	0.168	1.30102e-90	2
Arhgap44	1.72722e-94	0.345692	0.364	0.129	2.51051e-90	2
Fgd4	2.12308e-94	0.32785	0.465	0.18	3.08589e-90	2
Wscd2	2.33462e-94	0.361902	0.327	0.104	3.39337e-90	2
Oprm1	4.46144e-94	0.437017	0.255	0.055	6.48471e-90	2
4930567K20Rik	2.51858e-93	0.449477	0.225	0.041	3.66075e-89	2
Gabra5	2.71049e-93	0.423252	0.314	0.089	3.9397e-89	2
Sptan1	4.21696e-93	0.320367	0.576	0.256	6.12936e-89	2
Plekha2	4.24384e-93	0.347082	0.255	0.055	6.16842e-89	2
Pcdh19	5.14601e-93	0.380263	0.319	0.104	7.47973e-89	2
Kcnab2	6.16492e-93	0.379611	0.269	0.072	8.96071e-89	2
Synpo	1.85693e-92	0.362787	0.278	0.078	2.69905e-88	2
Prtg	1.09171e-91	0.329297	0.315	0.094	1.5868e-87	2
Ptpro	1.50561e-91	0.375351	0.329	0.093	2.18841e-87	2
Sptbn2	1.54716e-91	0.374399	0.316	0.096	2.24879e-87	2
Gm1604a	1.65696e-91	0.404193	0.34	0.099	2.40839e-87	2
Gm31615	4.13723e-91	0.418391	0.168	0.016	6.01346e-87	2
Nt5c2	6.79806e-91	0.312712	0.507	0.219	9.88098e-87	2
Crtc1	8.33355e-91	0.403152	0.355	0.105	1.21128e-86	2
Kcnb1	1.49976e-90	0.381948	0.355	0.12	2.17991e-86	2
Rph3al	2.00642e-90	0.422454	0.196	0.025	2.91633e-86	2
Mlip	3.49746e-90	0.352743	0.322	0.104	5.08355e-86	2
Celf5	4.55012e-90	0.351262	0.347	0.114	6.6136e-86	2
Sorl1	6.44221e-90	0.264169	0.37	0.144	9.36375e-86	2
Srrm4	8.26542e-90	0.321669	0.406	0.152	1.20138e-85	2
Slc16a2	1.57102e-89	0.305126	0.307	0.103	2.28348e-85	2
Atp1a3	1.71531e-89	0.345093	0.457	0.176	2.4932e-85	2
Sipa1l2	2.58874e-89	0.262349	0.341	0.113	3.76274e-85	2
Gm46123	2.80728e-89	0.371332	0.19	0.03	4.08038e-85	2
Bicdl1	3.67944e-89	0.373085	0.33	0.113	5.34807e-85	2
Itpka	6.19873e-89	0.350613	0.286	0.082	9.00985e-85	2
Hace1	6.81562e-89	0.305375	0.436	0.171	9.9065e-85	2
Pak3	1.42829e-88	0.281524	0.622	0.285	2.07602e-84	2
Jakmip2	1.85268e-88	0.281235	0.511	0.228	2.69287e-84	2
Hs2st1	3.98178e-88	0.276199	0.469	0.201	5.78752e-84	2
Gm48530	6.99386e-88	0.378971	0.131	0.009	1.01656e-83	2
Spred2	3.7521e-87	0.329235	0.489	0.203	5.45368e-83	2
Palm	4.88212e-87	0.359346	0.291	0.089	7.09617e-83	2
Lrrc3b	5.02469e-87	0.474141	0.244	0.048	7.30338e-83	2
Lrp11	4.02801e-86	0.292645	0.254	0.079	5.85471e-82	2
Kcnk1	4.3153e-86	0.385148	0.24	0.049	6.27229e-82	2
Neurl1a	4.43469e-86	0.36487	0.266	0.072	6.44582e-82	2
Lct	5.3359e-86	0.349133	0.143	0.012	7.75573e-82	2
Agfg2	6.12142e-86	0.311723	0.278	0.087	8.89748e-82	2
Slc16a7	8.28122e-86	0.286383	0.533	0.222	1.20368e-81	2
Klhl32	3.02208e-85	0.326971	0.4	0.153	4.39259e-81	2
Vwa3b	2.63334e-84	0.362915	0.189	0.029	3.82757e-80	2
Dlg4	7.80483e-84	0.306973	0.336	0.122	1.13443e-79	2
Rgs17	1.10181e-83	0.375464	0.306	0.095	1.60149e-79	2
Abcc8	1.3605e-83	0.385397	0.202	0.038	1.97749e-79	2
Map2k6	2.20199e-83	0.389867	0.379	0.125	3.20059e-79	2
5330417C22Rik	7.16011e-83	0.356551	0.321	0.105	1.04072e-78	2
B230209E15Rik	9.99588e-83	0.350607	0.344	0.119	1.4529e-78	2
Ipcef1	1.17786e-82	0.376915	0.237	0.049	1.71202e-78	2
Nsun7	1.65156e-82	0.305039	0.244	0.069	2.40054e-78	2
Fbxo41	1.75636e-82	0.366166	0.271	0.078	2.55287e-78	2
Tle4	4.47201e-82	0.262627	0.446	0.181	6.50007e-78	2
Mfsd4a	4.87959e-82	0.339262	0.241	0.063	7.09249e-78	2
Prr16	1.02802e-81	0.329321	0.436	0.175	1.49422e-77	2
Nol4	1.15967e-81	0.293772	0.539	0.233	1.68559e-77	2
Sh3bp5	1.86357e-81	0.26994	0.361	0.139	2.70871e-77	2
Csrnp3	2.90732e-81	0.255246	0.536	0.246	4.22579e-77	2
Mbd5	4.53877e-81	0.257036	0.826	0.476	6.59711e-77	2
Cdc40	5.02275e-81	0.295763	0.414	0.16	7.30057e-77	2
Rogdi	7.42752e-81	0.329264	0.309	0.096	1.07959e-76	2
Pcnx	8.26775e-81	0.268631	0.451	0.189	1.20172e-76	2
Tub	2.32186e-80	0.346786	0.293	0.092	3.37483e-76	2
9630028H03Rik	2.62256e-80	0.411779	0.305	0.09	3.81189e-76	2
Trpc4	5.00594e-80	0.255107	0.343	0.124	7.27613e-76	2
Tgfb2	6.17962e-80	0.318067	0.185	0.041	8.98208e-76	2
Syt13	7.32147e-80	0.336981	0.228	0.058	1.06418e-75	2
Tnrc6c	7.63123e-80	0.270988	0.87	0.517	1.1092e-75	2
Ptprn	8.637e-80	0.269833	0.368	0.149	1.25539e-75	2
Cecr2	2.42636e-79	0.303284	0.33	0.109	3.52672e-75	2
Rtl4	2.65637e-79	0.310655	0.425	0.179	3.86103e-75	2
Mcu	8.71517e-79	0.285965	0.46	0.194	1.26675e-74	2
Slc29a4	1.03374e-78	0.32291	0.16	0.023	1.50254e-74	2
Fam126b	1.31605e-78	0.296461	0.387	0.145	1.91288e-74	2
Plppr1	1.31609e-78	0.362512	0.336	0.111	1.91294e-74	2
Ttc39c	6.71442e-78	0.314046	0.265	0.078	9.75942e-74	2
Zc3h12b	1.05561e-77	0.253205	0.454	0.2	1.53433e-73	2
B4galt5	1.12479e-77	0.31892	0.225	0.059	1.63488e-73	2
Phf24	1.47567e-76	0.340178	0.33	0.11	2.14488e-72	2
Gm13269	2.03088e-76	0.321324	0.22	0.061	2.95189e-72	2
Vwa3a	7.82692e-76	0.353327	0.182	0.033	1.13764e-71	2
Ankrd33b	8.74251e-76	0.297367	0.296	0.102	1.27072e-71	2
Kif17	1.83882e-75	0.325372	0.16	0.028	2.67273e-71	2
Ntf3	2.6999e-75	0.354021	0.179	0.032	3.92431e-71	2
1700111E14Rik	3.35629e-75	0.350875	0.345	0.109	4.87837e-71	2
Gm6999	1.24635e-74	0.41227	0.154	0.016	1.81158e-70	2
Plxna4os3	2.1509e-74	0.356335	0.179	0.034	3.12633e-70	2
Gm14636	2.18165e-74	0.355656	0.2	0.043	3.17103e-70	2
Dip2c	4.16913e-74	0.258612	0.849	0.475	6.05982e-70	2
Glp2r	8.36489e-74	0.2541	0.377	0.155	1.21584e-69	2
4732463B04Rik	8.55004e-74	0.307389	0.151	0.027	1.24275e-69	2
Arhgef7	9.37866e-74	0.284328	0.364	0.145	1.36319e-69	2
A230004M16Rik	1.79605e-73	0.354399	0.188	0.038	2.61056e-69	2
Nrn1	6.40596e-73	0.315161	0.243	0.061	9.31106e-69	2
Gda	1.659e-72	0.319656	0.279	0.09	2.41136e-68	2
Camkk1	3.87575e-72	0.308547	0.193	0.043	5.63341e-68	2
Stk32c	4.11817e-72	0.314686	0.182	0.038	5.98576e-68	2
Syn1	6.54328e-72	0.324101	0.361	0.135	9.51065e-68	2
Gm10649	8.66689e-72	0.307267	0.239	0.072	1.25973e-67	2
Gm16351	2.68215e-71	0.366818	0.186	0.039	3.8985e-67	2
Kcnk10	4.08966e-71	0.383341	0.313	0.095	5.94432e-67	2
5031415H12Rik	4.10255e-71	0.335384	0.193	0.047	5.96306e-67	2
Rasgrp1	4.25325e-71	0.294271	0.269	0.088	6.1821e-67	2
Lzts3	5.65409e-71	0.327569	0.214	0.051	8.21822e-67	2
Nova2	6.69773e-71	0.353635	0.271	0.084	9.73514e-67	2
Slc9a7	9.37854e-71	0.290766	0.289	0.102	1.36317e-66	2
Crtac1	1.65915e-70	0.292831	0.344	0.132	2.41157e-66	2
Ccdc30	1.72945e-70	0.261706	0.272	0.102	2.51376e-66	2
Cnih3	3.05205e-70	0.336096	0.219	0.058	4.43615e-66	2
Ccbe1	4.43226e-70	0.377176	0.264	0.072	6.44228e-66	2
Aagab	6.60375e-70	0.269098	0.256	0.082	9.59855e-66	2
Gm36975	7.76224e-70	0.295799	0.425	0.177	1.12824e-65	2
Lurap1l	1.18879e-69	0.293176	0.217	0.064	1.7279e-65	2
Dsp	1.19118e-69	0.317999	0.13	0.014	1.73138e-65	2
Nsg2	1.60626e-69	0.28893	0.352	0.138	2.3347e-65	2
Robo3	2.54847e-69	0.32797	0.137	0.012	3.7042e-65	2
Kif5c	5.16916e-69	0.269695	0.427	0.184	7.51338e-65	2
Galnt14	5.624e-69	0.307953	0.265	0.089	8.17448e-65	2
Gm44257	9.76465e-69	0.334194	0.241	0.068	1.41929e-64	2
Mgll	1.064e-68	0.253527	0.363	0.129	1.54652e-64	2
Arf3	1.38349e-68	0.27107	0.293	0.102	2.0109e-64	2
Crlf1	1.40112e-68	0.262662	0.133	0.021	2.03653e-64	2
Pdzd4	2.25324e-68	0.333101	0.366	0.139	3.27508e-64	2
Arhgap10	4.32108e-68	0.267124	0.23	0.069	6.2807e-64	2
Gm20696	5.84811e-68	0.31926	0.343	0.131	8.50022e-64	2
Prkar2b	6.11653e-68	0.310363	0.197	0.051	8.89037e-64	2
Calb1	1.34182e-67	0.308566	0.208	0.056	1.95034e-63	2
A230103L15Rik	1.36837e-67	0.323715	0.278	0.094	1.98893e-63	2
Car12	1.98167e-67	0.344696	0.212	0.052	2.88035e-63	2
Inpp4a	2.05061e-67	0.264648	0.328	0.129	2.98057e-63	2
Unc5a	7.09427e-67	0.311543	0.213	0.057	1.03115e-62	2
6530403H02Rik	2.16426e-66	0.254873	0.29	0.099	3.14575e-62	2
Kcnq2	3.44067e-66	0.293054	0.322	0.12	5.00101e-62	2
D130043K22Rik	4.38695e-66	0.32998	0.223	0.064	6.37643e-62	2
Nup93	5.77471e-66	0.27175	0.271	0.093	8.39355e-62	2
Fndc9	6.41646e-66	0.337433	0.262	0.084	9.32632e-62	2
Trpc5	1.03866e-65	0.252166	0.316	0.126	1.50969e-61	2
Cenpp	2.03588e-65	0.28986	0.28	0.095	2.95915e-61	2
Mmd2	2.91482e-65	0.273809	0.273	0.089	4.23669e-61	2
Nrp2	3.15946e-65	0.261956	0.341	0.123	4.59228e-61	2
Prelid3a	1.20305e-64	0.293246	0.287	0.097	1.74864e-60	2
Rnf157	1.43373e-64	0.274011	0.391	0.165	2.08393e-60	2
Gm26652	2.05658e-64	0.259776	0.142	0.032	2.98924e-60	2
Grik5	2.66097e-64	0.285707	0.354	0.14	3.86772e-60	2
Ulk4	3.33617e-64	0.279994	0.285	0.105	4.84912e-60	2
Fam49a	3.95529e-64	0.272686	0.357	0.144	5.74901e-60	2
Wwc1	5.94279e-64	0.299464	0.299	0.102	8.63785e-60	2
Slc35f4	7.1564e-64	0.320804	0.374	0.144	1.04018e-59	2
4930532I03Rik	7.26622e-64	0.342139	0.186	0.039	1.05615e-59	2
Napepld	9.52463e-64	0.261575	0.232	0.067	1.38441e-59	2
Gucy1b1	1.79302e-63	0.268721	0.231	0.076	2.60616e-59	2
Nek10	2.56272e-63	0.302533	0.167	0.04	3.72491e-59	2
Trim46	2.90013e-63	0.305479	0.24	0.076	4.21534e-59	2
Fut8	2.93132e-63	0.261037	0.651	0.324	4.26067e-59	2
Ica1l	3.59548e-63	0.314063	0.219	0.057	5.22604e-59	2
Fam131a	5.71372e-63	0.295927	0.324	0.115	8.3049e-59	2
Tnfrsf25	9.87384e-63	0.28273	0.142	0.025	1.43516e-58	2
Dnah9	2.04121e-62	0.295809	0.245	0.078	2.9669e-58	2
Pced1b	2.73591e-62	0.317978	0.293	0.098	3.97665e-58	2
Mcf2l	4.59757e-62	0.274442	0.289	0.11	6.68257e-58	2
Zfyve28	2.91889e-61	0.263567	0.271	0.1	4.2426e-57	2
Rps6ka2	3.4642e-61	0.272117	0.269	0.097	5.03521e-57	2
Lmtk3	4.94283e-61	0.278962	0.268	0.095	7.1844e-57	2
Sacs	8.52391e-61	0.265964	0.213	0.061	1.23895e-56	2
4921511C10Rik	1.99615e-59	0.330333	0.229	0.067	2.9014e-55	2
Rasl10a	2.56952e-59	0.297249	0.204	0.048	3.7348e-55	2
Slc30a3	3.24801e-59	0.277173	0.166	0.034	4.72099e-55	2
Fam13a	1.11909e-58	0.261619	0.244	0.086	1.62659e-54	2
D630045J12Rik	4.60587e-58	0.29557	0.335	0.13	6.69463e-54	2
Dlgap3	1.05407e-57	0.290913	0.256	0.092	1.53208e-53	2
Kctd1	9.62925e-57	0.255035	0.311	0.121	1.39961e-52	2
Slc12a5	3.4722e-56	0.265031	0.266	0.095	5.04685e-52	2
Il16	4.30593e-56	0.253452	0.151	0.029	6.25868e-52	2
Rnf165	4.91418e-56	0.271469	0.275	0.101	7.14277e-52	2
Gm50250	7.36529e-56	0.266987	0.135	0.024	1.07055e-51	2
Gm32250	4.4202e-55	0.259072	0.283	0.109	6.42476e-51	2
Gm15496	1.16922e-54	0.256561	0.109	0.014	1.69946e-50	2
Ypel4	1.37604e-54	0.269759	0.183	0.046	2.00007e-50	2
Rnf217	2.30826e-54	0.315836	0.255	0.086	3.35506e-50	2
Chrm1	4.28214e-54	0.281351	0.172	0.041	6.22409e-50	2
Kcnmb4	5.74497e-54	0.261596	0.191	0.055	8.35031e-50	2
Lgr6	1.21555e-53	0.284358	0.123	0.018	1.76681e-49	2
Kcnh3	1.72785e-53	0.263392	0.153	0.037	2.51143e-49	2
Dipk1a	9.58432e-53	0.260769	0.275	0.103	1.39308e-48	2
Gm20319	4.46241e-52	0.273304	0.143	0.03	6.48611e-48	2
Bhlhb9	6.47012e-51	0.258117	0.208	0.067	9.40432e-47	2
4933412O06Rik	1.48514e-50	0.272801	0.16	0.04	2.15865e-46	2
B230334C09Rik	8.60913e-50	0.255424	0.247	0.085	1.25134e-45	2
Cacng2	1.23704e-49	0.286548	0.207	0.066	1.79804e-45	2
Ncs1	7.69759e-49	0.277854	0.221	0.068	1.11884e-44	2
Diras2	8.73611e-48	0.256991	0.151	0.036	1.26979e-43	2
Gpr176	9.14223e-48	0.281646	0.191	0.057	1.32882e-43	2
Rapgef4os1	8.43044e-47	0.262818	0.185	0.063	1.22536e-42	2
Apobec4	1.95349e-46	0.253487	0.146	0.038	2.8394e-42	2
Gm48747	2.14243e-46	0.276414	0.216	0.069	3.11402e-42	2
Fat4	1.526e-45	0.277384	0.24	0.079	2.21804e-41	2
Atcay	4.56394e-43	0.253655	0.246	0.091	6.63368e-39	2
Gm44829	1.65299e-42	0.251138	0.234	0.089	2.40262e-38	2
Inpp5d	0	3.1752	0.896	0.019	0	3
Zfhx3	0	2.77287	0.892	0.103	0	3
Mertk	0	2.73406	0.827	0.059	0	3
Dock8	0	2.5825	0.732	0.022	0	3
Tgfbr1	0	2.57078	0.814	0.115	0	3
Hexb	0	2.45934	0.692	0.036	0	3
Arhgap45	0	2.44303	0.671	0.012	0	3
Slco2b1	0	2.40982	0.623	0.012	0	3
Lyn	0	2.37354	0.732	0.08	0	3
Srgap2	0	2.36828	0.906	0.279	0	3
Ikzf1	0	2.34624	0.611	0.012	0	3
Runx1	0	2.31547	0.597	0.016	0	3
Ly86	0	2.30492	0.539	0.011	0	3
Csf1r	0	2.28607	0.604	0.012	0	3
Pag1	0	2.28539	0.758	0.131	0	3
Cx3cr1	0	2.27741	0.598	0.027	0	3
Dock2	0	2.27638	0.619	0.019	0	3
Itgb5	0	2.27109	0.644	0.05	0	3
Selplg	0	2.27035	0.548	0.008	0	3
Epb41l2	0	2.2615	0.774	0.121	0	3
Apbb1ip	0	2.25903	0.638	0.046	0	3
Fyb	0	2.24677	0.593	0.019	0	3
Rreb1	0	2.23688	0.746	0.135	0	3
Pde3b	0	2.20057	0.673	0.11	0	3
Fli1	0	2.19529	0.581	0.022	0	3
Zfp710	0	2.19107	0.649	0.083	0	3
Adap2	0	2.18867	0.558	0.013	0	3
Siglech	0	2.17575	0.52	0.008	0	3
Gm10790	0	2.15594	0.514	0.009	0	3
Entpd1	0	2.134	0.532	0.022	0	3
Lgmn	0	2.0771	0.608	0.071	0	3
Fgd2	0	2.02548	0.481	0.009	0	3
Csf3r	0	2.0191	0.472	0.006	0	3
Myo1f	0	2.00596	0.467	0.01	0	3
Ldlrad4	0	2.00297	0.883	0.384	0	3
Nav2	0	1.99648	0.96	0.523	0	3
P2ry12	0	1.99048	0.507	0.062	0	3
Lrmda	0	1.98116	0.715	0.159	0	3
Arhgap22	0	1.96302	0.448	0.017	0	3
Ctss	0	1.93044	0.439	0.011	0	3
Cyth4	0	1.88203	0.448	0.017	0	3
Cdh23	0	1.8771	0.402	0.009	0	3
Lpcat2	0	1.86205	0.5	0.052	0	3
Ophn1	0	1.85822	0.639	0.18	0	3
Gm2629	0	1.85414	0.414	0.006	0	3
Tanc2	0	1.83326	0.953	0.568	0	3
Hpgds	0	1.83126	0.455	0.042	0	3
Tmcc31	0	1.83029	0.857	0.341	0	3
Maml31	0	1.82047	0.785	0.28	0	3
Lair1	0	1.81213	0.403	0.011	0	3
0610040J01Rik	0	1.80832	0.443	0.031	0	3
Sirpa	0	1.80301	0.515	0.095	0	3
Elmo12	0	1.80248	0.93	0.361	0	3
Ccnd3	0	1.79276	0.543	0.098	0	3
Mef2a	0	1.7907	0.751	0.276	0	3
Tbxas1	0	1.788	0.414	0.019	0	3
Unc93b1	0	1.75889	0.417	0.02	0	3
Plcl2	0	1.71161	0.555	0.151	0	3
Ankrd44	0	1.7049	0.594	0.122	0	3
Numb	0	1.69512	0.639	0.227	0	3
Fchsd2	0	1.68523	0.663	0.226	0	3
Plxdc22	0	1.62382	0.948	0.513	0	3
Rapgef5	0	1.60009	0.693	0.291	0	3
Chn21	0	1.57407	0.557	0.13	0	3
Mef2c1	0	1.56339	0.676	0.282	0	3
[truncated: 17,640 more rows]

## Sheet: Table 2
Supplementary Table 2. Proportionality for 5- and 10-month-old fE-KI/Syn1-cre across all cell type clusters
Cluster	Overall Proportion	Genotype Proportionality						Age Proportionality
		Mean Proportion (fE3KI)	Mean Proportion (fE4-KI)	Proportion Ratio (fE3-KI / fE4-KI)	T Statistic	P Value	Adjusted P Value (FDR)	Mean Proportion (5 mo)	Mean Proportion (10 mo)	Proportion Ratio (5 mo / 10 mo)	T Statistic	P Value	Adjusted P Value (FDR)
01 Dentate Gyrus	0.136309	0.12638	0.139984	0.902823	-0.363369	0.72245	0.883028	0.139453	0.126911	1.09882	0.334774	0.742764	0.99743
02 Dentate Gyrus	0.0548904	0.0625021	0.0444143	1.40725	1.52654	0.150262	0.723541	0.0534371	0.0534793	0.999212	-0.00329326	0.99743	0.99743
03 Dentate Gyrus	0.00662317	0.00626127	0.00661928	0.945914	-0.380349	0.712182	0.883028	0.00599797	0.00688259	0.871469	-0.965641	0.352309	0.99743
04 DG / Glut Receptor Enriched	0.0250327	0.0253442	0.0263906	0.960352	-0.182082	0.858179	0.926833	0.0245036	0.0272312	0.899836	-0.477944	0.640119	0.99743
05 CA1 Pyramidal	0.0330713	0.0340504	0.0318664	1.06854	0.27952	0.784913	0.883028	0.0326615	0.0332553	0.982145	-0.0757963	0.940957	0.99743
06 Subiculum	0.0273473	0.0268203	0.0268015	1.0007	0.00210389	0.998357	0.998357	0.0218726	0.0317493	0.688915	-1.15843	0.267881	0.99743
07 Subiculum	0.0238932	0.0200474	0.0276875	0.724061	-2.33879	0.0365967	0.723541	0.0249227	0.0228123	1.09251	0.553792	0.588781	0.99743
08 SST/VIP Interneurons	0.030187	0.0352292	0.0255685	1.37784	1.39572	0.184542	0.723541	0.0307556	0.0300421	1.02375	0.0966068	0.924647	0.99743
09 Interneurons	0.0174303	0.0224868	0.0141438	1.58987	1.14538	0.274307	0.723541	0.0178475	0.0187831	0.950189	-0.122885	0.904042	0.99743
10 Cajal Retxius Neurons	0.0115193	0.0124906	0.0101798	1.227	1.74428	0.105142	0.723541	0.0112221	0.0114483	0.980245	-0.154857	0.879145	0.99743
11 CA2/CA3 Pyraidal	0.0532079	0.0397559	0.0874424	0.454652	-0.858729	0.417688	0.751838	0.0845071	0.0426912	1.9795	0.748471	0.47771	0.99743
12 CA2/CA3 Neurons	0.0136736	0.0137336	0.0149709	0.917359	-0.281997	0.782272	0.883028	0.0166606	0.0120439	1.38332	1.09317	0.2982	0.99743
13 Astrocytes	0.0346826	0.0333274	0.0364424	0.914525	-0.429786	0.67454	0.883028	0.0362217	0.0335481	1.0797	0.368263	0.720513	0.99743
14 Astrocytes	0.000222553	0.000181166	0.000272174	0.665625	-0.985276	0.341225	0.723541	0.000290214	0.000163127	1.77907	1.42355	0.177046	0.99743
15 Astrocytes	0.00021365	0.000183818	0.000233621	0.786821	-0.586791	0.568351	0.883028	0.000247371	0.000170068	1.45454	0.927007	0.370723	0.99743
16 OPCs	0.0352167	0.036545	0.0330214	1.10671	0.941168	0.364208	0.723541	0.0354462	0.0341201	1.03887	0.344966	0.735311	0.99743
18 Oligodendrocytes	0.211131	0.212336	0.203946	1.04114	0.456373	0.656824	0.883028	0.199432	0.216849	0.919683	-0.971606	0.353127	0.99743
19 Myelenating Oligodendrocyte	0.150348	0.159597	0.134208	1.18918	1.08535	0.297946	0.723541	0.133827	0.159978	0.836534	-1.1208	0.283061	0.99743
20 Microglia	0.0566174	0.050348	0.0601362	0.837233	-1.12355	0.284855	0.723541	0.0573164	0.0531679	1.07803	0.459499	0.653222	0.99743
21 Microglia	0.0105312	0.00878842	0.0118332	0.742691	-0.94173	0.375169	0.723541	0.00916496	0.0114567	0.799968	-0.699271	0.503179	0.99743
22 Microglia	0.00164689	0.00129748	0.00188374	0.688777	-1.7916	0.0948733	0.723541	0.00161642	0.00156479	1.033	0.142425	0.88878	0.99743
23 Microglia	0.00107715	0.00101859	0.00118068	0.86271	-0.605831	0.554324	0.883028	0.00127236	0.000926912	1.37268	1.35556	0.197008	0.99743
24 Endothelial	0.0214719	0.0226371	0.0203298	1.11349	0.33443	0.744299	0.883028	0.01826	0.0247069	0.739064	-0.960943	0.353617	0.99743
25 Endothelial	0.00291989	0.00244877	0.00314386	0.778908	-0.956564	0.360816	0.723541	0.00280006	0.00279256	1.00269	0.00999978	0.992203	0.99743
26 Fibroblast-like	0.0319496	0.0383231	0.0274465	1.39628	0.979206	0.346091	0.723541	0.0311997	0.0345699	0.902508	-0.294446	0.772856	0.99743
27 Fibroblast-like	0.00137092	0.00133708	0.00138035	0.968648	-0.106819	0.916458	0.951707	0.00152331	0.00119412	1.27567	0.832013	0.421487	0.99743
28 Choroid Plexus	0.00741545	0.00652934	0.00847416	0.7705	-1.00844	0.330745	0.723541	0.00754105	0.00746245	1.01053	0.0393564	0.969168	0.99743

## Sheet: Table 3
Supplementary Table 3. Differentially expressed genes for DG01 cluster
5 months					10 months					15 months					20 months					High E4 v. E3 @ 10months					fE4/syn1-cre vs E3-KI @ 5months					fE4/syn1-cre vs E3-KI @ 10months					apoE3 20m vs. 5m
Gene	Log2FC	p-value	Adj. p-value		Gene	Log2FC	p-value	Adj. p-value		Gene	Log2FC	p-value	Adj. p-value		Gene	Log2FC	p-value	Adj. p-value		Gene	Log2FC	p-value	Adj. p-value		Gene	Log2FC	p-value	Adj. p-value		Gene	Log2FC	p-value	Adj. p-value		Gene	Log2FC	p-value	Adj. p-value
Nrg1	-1.43367	0	0		Nrg1	-1.3193	0	0		Nrg1	-1.42936	0	0		Nrg1	-1.5584	0	0		Nrg1	-1.68825	2.96438e-21	6.28567e-17		AC149090.1	0.80948	0	0		Gm47283	-0.963498	0	0		Nrg1	0.689679	0	0
Tia1	-0.600839	2.1819e-29	4.62649e-25		Zfp804b	0.801667	0	0		Tia1	-0.621578	2.37223e-37	5.03008e-33		Cttnbp2	-0.334531	9.51579e-35	2.01773e-30		Rgs6	-1.07418	1.77836e-08	0.000377084		Lgr6	-0.743225	0	0		Lgr6	-0.768446	0	0		Nrxn3	0.442329	0	0
Gabra2	-0.3817	9.04401e-25	1.91769e-20		Lrrtm4	0.25961	0	7.81224e-42		Cttnbp2	-0.335288	5.14058e-35	1.09001e-30		Grm7	-0.271517	1.29322e-30	2.74215e-26		Dcc	0.685168	8.41404e-08	0.00178411		Cdh7	-0.609614	0	0		Cdh7	-0.54913	0	0		Camk2d	0.831528	0	0
Dcc	0.375776	2.05443e-20	4.35621e-16		Tia1	-0.643552	2.96389e-41	6.2845e-37		Lrrtm4	0.209752	5.56296e-31	1.17957e-26		Tia1	-0.51129	2.37854e-28	5.04346e-24		Tia1	-0.869249	1.02198e-07	0.00216701		Malat1	-0.156687	0	0		AC149090.1	0.432094	0	0		Gm20388	-0.309376	1.42294e-39	3.0172e-35
Add2	-0.413118	9.02889e-19	1.91449e-14		Tenm2	0.286542	3.16931e-33	6.72021e-29		Zfp804b	0.560513	1.46616e-30	3.10884e-26		Ttr	-0.477026	1.31079e-24	2.77939e-20		Opcml	-0.374532	2.00501e-07	0.00425143		Lypd1	-0.544025	0	0		Lypd1	-0.51915	0	0		Unc5d	0.569153	8.9592e-33	1.89971e-28
Cttnbp2	-0.236178	3.42999e-18	7.27295e-14		Rgs6	-0.617798	7.92695e-33	1.68083e-28		Gabra2	-0.407432	2.26783e-29	4.80872e-25		Rgs6	-0.551996	2.10658e-22	4.4668e-18		Rimbp2	-0.653014	4.90412e-07	0.0103987		9530026P05Rik	0.617673	0	0		Rnf121	0.475407	0	0		Zfp804b	0.587603	1.30398e-28	2.76496e-24
Slc15a2	0.406156	8.0255e-17	1.70173e-12		Ptprd	0.230761	5.263e-32	1.11597e-27		Kcnip4	0.156604	1.49365e-25	3.16714e-21		Dcc	0.377541	1.49343e-21	3.16667e-17		Fam135b	-0.516443	8.53818e-07	0.0181044		Gm47283	-0.496528	0	0		Tmem181b-ps	0.4427	0	0		Tmem132d	0.635556	5.76144e-28	1.22166e-23
Adarb2	0.254706	3.11067e-16	6.59585e-12		Opcml	-0.254858	1.80941e-31	3.83667e-27		Pdzrn4	-0.563435	6.93248e-21	1.46996e-16		Gabra2	-0.313692	3.53049e-19	7.48605e-15		Grm7	-0.432636	9.58538e-07	0.0203248		Gm45844	-0.366664	0	0		Slc15a2	0.369418	2.56041e-40	3.72155e-36		Acp1	-0.413803	2.9077e-27	6.16549e-23
Grm7	-0.210445	1.43997e-15	3.05331e-11		Slc15a2	-0.635597	3.39546e-29	7.19974e-25		Dcc	0.356756	2.51895e-20	5.34118e-16		Add2	-0.381082	1.24935e-18	2.64912e-14		Zfp804b	0.866829	1.18752e-06	0.0251802		Cntn4	0.535073	0	4.7504e-42		A930015D03Rik	-0.36868	8.96093e-38	1.30247e-33		Glp2r	-0.37541	1.35497e-22	2.87309e-18
Ptprd	0.150854	1.70924e-15	3.62427e-11		Gabra2	-0.38985	9.85549e-29	2.08976e-24		Add2	-0.368809	7.69165e-19	1.63094e-14		Ptprd	0.182622	2.18558e-18	4.6343e-14		Sntb2	-0.638285	1.39564e-06	0.0295931		Rnf121	-0.40671	4.90454e-43	7.12934e-39		AC171003.1	-0.313852	3.04031e-35	4.41909e-31		2900055J20Rik	-0.363423	3.15728e-21	6.69469e-17
Gm2163	-0.40551	2.27335e-15	4.82041e-11		Grin2b	-0.232236	6.08854e-26	1.29101e-21		Ptprd	0.163471	1.27585e-18	2.7053e-14		Opcml	-0.175677	5.24792e-18	1.11277e-13		Itm2c	0.816966	3.33071e-06	0.0706243		Gm42418	0.32652	1.25633e-40	1.82608e-36		Csmd1	0.109839	3.91086e-30	5.68444e-26		Ube3a	-0.292269	4.84937e-20	1.02826e-15
Ermard	-0.401083	3.08146e-15	6.53393e-11		Rimbp2	-0.410838	2.00512e-25	4.25166e-21		Csmd1	0.137395	3.88447e-17	8.23662e-13		Fam19a1	0.240338	4.85599e-16	1.02966e-11		Dpp6	-0.48693	6.41325e-06	0.135987		Dock10	0.256721	7.19645e-35	1.046e-30		Nckap5	-0.313217	5.22293e-28	7.59152e-24		Igf2bp3	-0.315564	1.45332e-19	3.08162e-15
Tenm2	0.18802	1.10065e-14	2.33383e-10		Cttnbp2	-0.270578	9.82501e-25	2.08329e-20		Lsamp	0.119031	8.83914e-17	1.87425e-12		Grip1	-0.345014	3.28129e-14	6.95765e-10		Dgki	-0.369018	8.24863e-06	0.174904		Rasal2	0.246837	1.3062e-30	1.89856e-26		Mid1	-0.297906	2.53679e-27	3.68722e-23		Psap	-0.422107	2.7293e-18	5.78722e-14
Ppfia2	0.174146	1.04797e-13	2.22212e-09		Fam135b	-0.319422	1.7657e-23	3.74399e-19		Ermard	-0.37892	5.57587e-16	1.18231e-11		Ldlrad4	-0.29657	1.25102e-13	2.65265e-09		Gabra2	-0.513187	1.14159e-05	0.242063		Nckap5	-0.35499	3.11273e-30	4.52435e-26		Nav1	0.296846	2.22874e-25	3.23948e-21		P2ry14	-0.402381	6.79538e-18	1.44089e-13
Fam19a1	0.226176	4.38785e-13	9.304e-09		Dcc	0.407852	1.15881e-22	2.45715e-18		Epha7	-0.286197	1.13122e-15	2.39863e-11		Timp4	0.486679	2.06092e-13	4.36997e-09		Atp13a1	0.68105	1.98754e-05	0.421438		Synpr	0.250099	8.05808e-30	1.17124e-25		Dcc	-0.232107	6.80152e-23	9.88601e-19		Grm8	0.553025	9.01138e-18	1.91077e-13
Zfp804b	0.323536	6.68017e-12	1.41646e-07		Slit2	0.529784	1.32402e-22	2.80745e-18		Tenm2	0.17429	7.467e-15	1.5833e-10		Zfp804b	0.359358	5.77761e-13	1.22508e-08		Kcnma1	-0.409785	2.32513e-05	0.49302		Ube2e2	0.215049	3.10106e-27	4.5074e-23		Disc1	-0.265201	8.06529e-21	1.17229e-16		Ctnna3	-0.374183	1.76139e-17	3.73484e-13
Il1rapl1	0.161804	1.88348e-10	3.99373e-06		Ppfia2	0.200302	7.47407e-22	1.5848e-17		Dtx3	-0.306726	1.08476e-14	2.30013e-10		Fam155a	-0.143871	8.40907e-12	1.78306e-07		Cntn4	-0.790519	2.84608e-05	0.603483		Ndst4	0.392294	7.30766e-26	1.06217e-21		Zfp950	0.27021	1.47482e-20	2.14365e-16		Csmd1	0.137124	3.90384e-17	8.27769e-13
Nrxn3	-0.143137	3.90581e-10	8.28188e-06		Grm7	-0.225069	5.62085e-21	1.19185e-16		Hspa5	-0.449702	1.82614e-14	3.87215e-10		Csmd3	0.218141	8.8688e-11	1.88054e-06		Grm1	-0.41685	2.89851e-05	0.614601		Robo2	0.24657	1.8647e-25	2.71034e-21		Synpr	0.186388	1.84389e-20	2.6801e-16		Nrgn	-0.303529	6.60363e-17	1.40023e-12
Dclk1	0.199538	8.38752e-10	1.77849e-05		Mycbp2	-0.252099	8.74649e-21	1.85461e-16		Ptprn2	0.366615	2.10306e-14	4.45932e-10		Nrxn3	-0.143472	2.53762e-10	5.38077e-06		Plxna4	-0.438986	3.55259e-05	0.753291		C1ql2	0.284727	9.65262e-25	1.40301e-20		4921534H16Rik	-0.244733	2.0934e-19	3.04275e-15		1700024B05Rik	-0.342686	1.23306e-16	2.61459e-12
Rgs6	-0.349572	8.4963e-10	1.80156e-05		Fam19a1	0.277799	9.16313e-21	1.94295e-16		Acp1	-0.341832	9.32267e-14	1.97678e-09		Rimbp2	-0.249053	4.68838e-10	9.94125e-06		Mark2	-0.545984	4.38491e-05	0.929776		Slc35f4	0.346975	7.78626e-24	1.13173e-19		Mast4	0.230924	1.0473e-18	1.52225e-14		Atp5o	-0.325399	3.07634e-16	6.52307e-12
Nkain2	0.11195	9.43302e-10	2.00018e-05		Cntn4	-0.495203	4.80294e-20	1.01842e-15		Grm7	-0.165024	1.23806e-13	2.62518e-09		Nkain2	0.118857	1.18551e-09	2.51375e-05		Hmbox1	-0.58847	9.03035e-05	1		Gabra2	-0.211062	1.34446e-23	1.95418e-19		D430019H16Rik	0.21328	2.12019e-18	3.08169e-14		Cdh9	-0.255256	4.4251e-16	9.38298e-12
Slit2	0.385843	1.93295e-09	4.09862e-05		Add2	-0.360563	4.09159e-19	8.6758e-15		Fam19a1	0.194881	2.36154e-13	5.00741e-09		St7	-0.23647	1.7622e-09	3.73658e-05		Tnrc6a	-0.515342	9.23512e-05	1		Thrb	0.331635	2.68167e-23	3.89781e-19		Tafa1	-0.189786	2.21118e-18	3.21395e-14		Glt8d1	-0.325087	3.75648e-15	7.96523e-11
Trpm3	0.190738	2.67308e-09	5.668e-05		Chst9	-0.457412	4.63176e-18	9.82118e-14		Nkain2	0.123422	3.11876e-12	6.61301e-08		Sgk1	-0.237566	2.46942e-09	5.23615e-05		Mycbp2	-0.360617	9.92444e-05	1		Cfap54	-0.266563	3.59883e-22	5.2309e-18		Ttr	-0.268505	2.28535e-18	3.32176e-14		Tmem126a	-0.322121	7.66989e-15	1.62632e-10
Pam	0.298445	2.88018e-09	6.10713e-05		Kcnb2	0.317532	7.52322e-18	1.59522e-13		Kcnb2	0.24528	5.54265e-12	1.17526e-07		Btbd3	-0.255633	2.79853e-09	5.934e-05		Pitpnm2	-0.442304	9.93736e-05	1		Ptprd	0.128838	2.49472e-21	3.62608e-17		Pde4b	0.237413	5.60654e-18	8.14911e-14		Aplp1	-0.309939	2.4746e-14	5.24715e-10
Csmd3	0.176164	3.20147e-09	6.78841e-05		Ank3	-0.182424	8.00547e-18	1.69748e-13		Rbm39	-0.224671	3.30782e-11	7.01391e-07		Gm3448	-0.269069	3.84833e-09	8.16e-05		Ryr2	-0.304065	0.000107626	1		Zfp950	0.326301	1.52627e-20	2.21844e-16		Cacng8	-0.230834	5.66083e-18	8.22802e-14		Kcnq1	-0.287544	9.91095e-14	2.10152e-09
Cacna2d1	0.196308	3.26618e-08	0.000692561		Myt1l	-0.306853	1.8867e-17	4.00056e-13		Clstn2	0.217449	1.78711e-10	3.7894e-06		Tenm2	0.142925	1.17052e-08	0.000248196		Mrps17	0.676204	0.000120236	1		Grid2	-0.276504	2.59901e-18	3.77766e-14		Fam135b	0.153531	1.97711e-17	2.87373e-13		Galnt1	-0.304466	1.09968e-13	2.33176e-09
Sntb2	-0.229	4.27747e-08	0.000906995		Plxna4	-0.243037	4.90398e-17	1.03984e-12		Rnf112	-0.27897	3.26823e-10	6.92995e-06		Adcy1	-0.222066	1.25916e-08	0.000266993		Trmt6	0.63603	0.000125055	1		Pigk	-0.241067	6.50169e-18	9.45021e-14		St6galnac3	0.175696	4.11303e-17	5.97829e-13		Cdh13	0.359852	2.00745e-13	4.2566e-09
Lrrtm4	0.110211	6.96853e-08	0.00147761		Fbxl7	-0.436773	8.91382e-17	1.89009e-12		Matk	-0.265629	3.4904e-10	7.40105e-06		Slc35f3	-0.194422	1.9567e-08	0.000414898		Rtn1	0.49321	0.000127626	1		Sphkap	0.197937	7.51035e-17	1.09163e-12		Nbea	0.117175	7.91732e-17	1.15078e-12		Itm2b	-0.338098	3.53157e-13	7.48835e-09
Mios	-0.240944	9.75126e-08	0.00206766		Cntn5	0.272272	1.15812e-16	2.45568e-12		Igf2bp3	-0.291835	4.10575e-10	8.70583e-06		Epha7	-0.176687	2.00841e-08	0.000425864		Kif17	-0.617842	0.000137565	1		Nell2	0.185598	1.18269e-16	1.71904e-12		Ldlrad4	0.224879	1.27181e-16	1.84857e-12		Ttc19	-0.281084	3.80389e-13	8.06577e-09
Lsamp	0.0796363	1.00747e-07	0.00213624		Grip1	-0.372103	2.61613e-16	5.54724e-12		Timp4	0.328998	1.3577e-09	2.87887e-05		Epb41	-0.21041	4.75435e-08	0.00100811		Ralgapa2	0.625088	0.000160797	1		Ptprg	0.229938	1.42275e-16	2.06797e-12		Gfra1	-0.225801	1.52457e-16	2.21596e-12		Fyco1	-0.296877	4.31236e-13	9.14393e-09
Dlg2	0.0896332	1.37285e-07	0.00291099		Cacna1c	-0.216096	3.81037e-16	8.07952e-12		Prr16	0.299271	1.9979e-09	4.23636e-05		Ermard	-0.215401	6.95667e-08	0.00147509		Gdap1	0.672658	0.00017409	1		Gm37340	-0.238355	4.22023e-16	6.13411e-12		Calm2	-0.231736	4.53008e-16	6.58447e-12		Pigk	-0.275544	1.52868e-12	3.24142e-08
Rimbp2	-0.251346	3.45342e-07	0.00732263		Pam	0.425384	2.85073e-15	6.04469e-11		Gm12394	-0.316021	2.82591e-09	5.99205e-05		St6galnac3	-0.170162	8.10039e-08	0.00171761		Mical3	-0.654191	0.00019278	1		Ulk4	0.248083	6.15091e-16	8.94034e-12		Zfp804b	-0.244914	8.65001e-16	1.25728e-11		Cbfa2t2	-0.271966	1.90635e-12	4.04222e-08
Timp4	0.265516	5.5364e-07	0.0117394		Nkain2	0.138231	5.53747e-15	1.17417e-10		Slit2	0.299473	3.05096e-09	6.46926e-05		Peli2	-0.215519	8.46324e-08	0.00179455		Cacna1c	-0.297292	0.00019871	1		Emx2os	-0.237146	1.42056e-15	2.06479e-11		Mettl23	-0.232882	1.25245e-15	1.82044e-11		Atp6v0b	-0.259614	2.75227e-12	5.83591e-08
Cacna1c	-0.180697	6.667e-07	0.0141367		Ryr2	-0.189737	1.14116e-14	2.41971e-10		Kctd16	0.148923	4.18277e-09	8.86914e-05		Klhl29	-0.183627	8.80153e-08	0.00186628		Ctnnd2	-0.401355	0.000206455	1		mt-Rnr2	0.326097	2.10687e-15	3.06234e-11		Syne1	0.148186	1.92764e-15	2.80183e-11		Rogdi	-0.317781	3.23766e-12	6.86514e-08
Baiap2	-0.215496	7.04107e-07	0.0149299		Slc24a3	-0.306286	1.91896e-14	4.06896e-10		Slit3	0.166582	7.98952e-09	0.00016941		Plxna4	-0.150277	1.28674e-07	0.0027284		Pcdh7	-0.534706	0.000224098	1		Unc5c	0.242201	1.33874e-14	1.94586e-10		Galns	0.197906	3.25661e-15	4.73348e-11		mt-Atp6	-0.308356	3.35473e-12	7.11337e-08
Dgkb	-0.167558	7.15315e-07	0.0151675		Serinc2	-0.344205	2.41576e-14	5.12238e-10		Sycp3	-0.291855	1.37764e-08	0.000292115		Rasgrp1	-0.159944	1.31934e-07	0.00279753		Fbxl7	-0.581292	0.00023163	1		Gabrg3	0.272324	2.32632e-14	3.3813e-10		Prickle1	-0.134249	3.70499e-15	5.3852e-11		Drg1	-0.275746	3.8063e-12	8.07088e-08
Dgkg	-0.188007	8.28471e-07	0.0175669		Gm2163	-0.340855	3.24669e-14	6.88428e-10		Cacng8	0.281109	1.59438e-08	0.000338072		Gm2163	-0.189272	1.80013e-07	0.00381699		Exoc6	-0.58855	0.000233174	1		Ddx5	0.209638	4.45943e-14	6.48178e-10		Prdx2	-0.16747	2.37489e-14	3.4519e-10		Adarb2	0.18592	4.23992e-12	8.99032e-08
Pcdh7	-0.278609	1.00601e-06	0.0213314		Syt1	-0.153553	4.35451e-14	9.23331e-10		Prkce	0.143418	4.80528e-08	0.00101891		Mycbp2	-0.113454	2.25148e-07	0.00477403		Fam155a	-0.252852	0.000265854	1		Cntnap5a	0.162848	5.30227e-14	7.70684e-10		Atrnl1	0.168875	2.53919e-14	3.69071e-10		Ubn2	-0.24689	6.74988e-12	1.43124e-07
Gm3448	-0.216061	1.28522e-06	0.0272519		Cacna1e	-0.201326	4.61109e-14	9.77735e-10		St7	-0.268865	5.61221e-08	0.00119001		Lmo7	-0.163562	2.58395e-07	0.00547901		C1ql2	0.686771	0.000313334	1		Maml2	0.155845	9.34948e-14	1.35895e-09		Nrxn1	0.100567	4.35031e-14	6.32318e-10		Serinc1	-0.26246	7.22782e-12	1.53259e-07
Snhg11	-0.152109	1.45139e-06	0.0307753		Grm1	-0.211611	9.52809e-14	2.02034e-09		Atp1b1	-0.249625	6.26662e-08	0.00132877		4930578G10Rik	-0.177885	3.57342e-07	0.00757707		Dalrd3	0.46647	0.000431865	1		Gfra1	-0.233163	3.10183e-13	4.50851e-09		Frmpd4	0.157964	5.37194e-14	7.80812e-10		Strbp	-0.205948	1.43141e-11	3.03516e-07
Opcml	-0.105687	1.57089e-06	0.0333091		Dgkg	-0.226188	1.45399e-13	3.08304e-09		Tmem191c	-0.254401	7.50718e-08	0.00159182		Kalrn	-0.0993688	4.60985e-07	0.00977473		Rims2	-0.373981	0.000458257	1		Timp4	-0.1769	3.39403e-13	4.93322e-09		Atp6v0c	-0.216793	1.38939e-13	2.01948e-09		Kctd4	-0.288997	3.58618e-11	7.60413e-07
Cacng8	0.262243	2.27025e-06	0.0481384		Grin2a	-0.163248	2.61426e-13	5.54328e-09		Pcdh8	-0.32875	7.68894e-08	0.00163036		Hs6st3	-0.146284	5.80009e-07	0.0122985		Slc15a2	-0.749007	0.000467088	1		Oxr1	0.195335	7.31668e-13	1.06348e-08		Slc9a9	0.192337	3.896e-13	5.66284e-09		Ubb	-0.305284	4.71298e-11	9.9934e-07
Adcy8	0.246268	2.7154e-06	0.0575773		Ralgapa2	0.377355	4.13025e-13	8.75779e-09		Kcnd2	0.11376	1.44549e-07	0.00306503		Mapk4	-0.218622	6.13602e-07	0.0130108		Aplp1	0.558417	0.000497017	1		Gfod1	0.209127	1.2079e-12	1.75569e-08		Kcnq1	-0.205212	4.85883e-13	7.06231e-09		Rps27rt	-0.241598	1.26092e-10	2.67366e-06
Rapgef5	0.259162	3.33648e-06	0.0707466		Auts2	-0.13672	4.53445e-13	9.61486e-09		Ddx17	0.268448	1.51089e-07	0.0032037		Gria1	-0.121854	8.40091e-07	0.0178133		Col6a1	-0.500826	0.000523737	1		Camk2d	-0.206382	1.44739e-12	2.10378e-08		Phactr1	-0.153401	8.34293e-13	1.21265e-08		Shisa4	-0.243053	1.40356e-10	2.97611e-06
Gm12394	-0.245368	3.56144e-06	0.0755169		Fam155a	-0.135528	5.62581e-13	1.1929e-08		Gm2163	-0.262897	1.63422e-07	0.00346521		Plekhg5	-0.188052	1.15888e-06	0.0245729		Pgbd5	-0.487644	0.000562444	1		Cacng8	-0.209285	1.99038e-12	2.89301e-08		Dgki	0.116141	1.8443e-12	2.68069e-08		Kcnt2	-0.256004	1.99798e-10	4.23651e-06
Grik4	-0.238898	4.26202e-06	0.0903718		Mlip	0.372825	7.01969e-13	1.48845e-08		Gabbr2	0.227786	1.84312e-07	0.00390816		Syn3	-0.154761	1.41387e-06	0.0299796		Psap	0.584519	0.000577598	1		Rph3al	-0.202187	2.49827e-12	3.63123e-08		Gm31615	0.235846	2.06809e-12	3.00596e-08		Tek	-0.280553	3.46659e-10	7.35056e-06
Mdga2	0.143706	4.76206e-06	0.100975		Glis3	-0.253199	1.50678e-12	3.19499e-08		Sobp	0.208555	1.9194e-07	0.0040699		Arhgef9	-0.180119	2.20809e-06	0.0468203		Cntnap5b	-0.567242	0.000594994	1		Doc2b	-0.232763	2.66971e-12	3.88042e-08		Cntnap5a	0.150049	2.44157e-12	3.54882e-08		Hs6st3	0.294036	4.2015e-10	8.90887e-06
Galntl6	0.308698	5.46411e-06	0.115861		Lsamp	0.106908	4.16203e-12	8.82516e-08		Grin2a	0.121637	2.11964e-07	0.00449448		Strbp	0.187901	2.48731e-06	0.0527408		Ank3	-0.259195	0.000621066	1		Zmym1	0.216	2.90274e-12	4.21914e-08		Enox1	0.133483	2.62039e-12	3.80873e-08		Psma1	-0.234946	4.6702e-10	9.90269e-06
Tanc1	-0.187676	6.10507e-06	0.129452		Pcdh9	0.174243	4.60603e-12	9.76662e-08		Cpne4	0.242367	2.49451e-07	0.00528935		Pde4d	-0.170408	2.56355e-06	0.0543575		Mical2	-0.500139	0.000623196	1		St6galnac5	-0.144641	2.90333e-12	4.21999e-08		6530403H02Rik	0.249968	3.34869e-12	4.86732e-08		Tmem191c	-0.237734	5.78912e-10	1.22753e-05
Cntn5	0.155127	7.47621e-06	0.158526		Sycp3	-0.372777	4.70409e-12	9.97456e-08		Adcy2	0.18189	2.74527e-07	0.00582107		Htr4	-0.181722	2.71334e-06	0.0575336		Prickle2	-0.490651	0.000630118	1		Nav1	0.242448	3.27668e-12	4.76265e-08		Frmd4a	0.129759	4.07142e-12	5.91781e-08		Tmsb4x	-0.259818	6.40061e-10	1.35718e-05
Tenm3	0.231476	8.09517e-06	0.17165		St7	-0.296268	9.96271e-12	2.11249e-07		Chst9	-0.246372	2.94277e-07	0.00623985		Cbl	-0.185143	2.71883e-06	0.05765		Dock7	-0.457608	0.000653192	1		Klhl33	-0.160046	5.77403e-12	8.39256e-08		Ywhag	-0.190445	4.28139e-12	6.22299e-08		Txndc15	-0.228217	7.94358e-10	1.68436e-05
Esyt2	0.229369	9.70558e-06	0.205797		St6galnac3	-0.222144	1.04951e-11	2.22537e-07		Ndst4	-0.316487	3.02861e-07	0.00642187		Ube3a	0.173119	3.85035e-06	0.0816429		Shisa4	-0.464423	0.000654925	1		Inpp4b	0.194742	2.21148e-11	3.21439e-07		Ephb1	0.220822	6.03755e-12	8.77558e-08		Kcnrg	-0.25149	7.98679e-10	1.69352e-05
St6galnac3	-0.162053	1.12563e-05	0.238678		Far2	-0.310923	1.14604e-11	2.43006e-07		Nav3	0.134787	3.15653e-07	0.00669311		Rpl6	-0.17269	4.68256e-06	0.0992889		Nf1	0.655077	0.000714713	1		Gm20687	-0.196024	2.58381e-11	3.75556e-07		Emx2os	-0.191707	1.27048e-11	1.84664e-07		Itm2c	-0.245385	1.10693e-09	2.34714e-05
Tek	-0.22348	1.16589e-05	0.247215		Ptchd4	0.298221	1.4432e-11	3.06017e-07		Ppfia2	0.104379	3.18727e-07	0.00675828		Cald1	-0.156468	4.84528e-06	0.102739		Slit2	0.746289	0.000739998	1		Gm20388	-0.126902	4.03906e-11	5.87077e-07		Gm6999	0.213841	1.60451e-11	2.33215e-07		Gm37240	-0.241654	1.42276e-09	3.01681e-05
Fbxl7	-0.172729	1.25904e-05	0.266968		Caln1	-0.263599	1.79753e-11	3.81148e-07		Fam155a	0.11894	3.27648e-07	0.00694745		Pacsin2	-0.191368	4.88852e-06	0.103656		Mkx	0.724932	0.000781855	1		D830024N08Rik	-0.188963	6.01511e-11	8.74297e-07		Ndst4	0.201291	1.62515e-11	2.36216e-07		Fgfr2	-0.208942	1.60364e-09	3.40035e-05
Fkbp5	-0.223209	1.40545e-05	0.298012		Timp4	0.394934	2.00196e-11	4.24495e-07		Rims1	0.13296	3.6905e-07	0.00782533		Galnt1	0.249077	4.89308e-06	0.103753		Grin2a	-0.253839	0.000802321	1		Ahcyl2	0.153915	1.02714e-10	1.49294e-06		Nos1ap	0.174179	1.7246e-11	2.5067e-07		Prkce	0.186748	1.7804e-09	3.77515e-05
Fam189a1	0.237695	1.57015e-05	0.332935		Gria1	-0.144666	2.88663e-11	6.12081e-07		Camkv	-0.235354	5.23469e-07	0.0110996		Cacna1e	-0.123813	5.11703e-06	0.108502		Cpeb3	-0.473732	0.000851574	1		Kcnq1	-0.187176	1.41359e-10	2.05465e-06		Mcmdc2	-0.150161	3.00763e-11	4.37159e-07		Rab24	-0.223618	1.8405e-09	3.9026e-05
Vwa3a	0.263661	2.13013e-05	0.451674		Rbfox3	-0.212841	3.25886e-11	6.91009e-07		Slc15a2	-0.318177	6.51676e-07	0.0138181		Nrg3	-0.0793395	5.50183e-06	0.116661		Cox8a	0.562544	0.000867374	1		Nek10	-0.19195	1.47763e-10	2.14774e-06		Cacna1e	0.110228	3.50674e-11	5.09704e-07		Hspa8	-0.230145	1.84461e-09	3.9113e-05
Synpo	-0.210843	3.12996e-05	0.663676		Frmd4b	-0.293944	3.48284e-11	7.38502e-07		Dlgap2	0.134568	7.34365e-07	0.0155715		Elmsan1	-0.173218	5.69791e-06	0.120819		Inpp4b	-0.409572	0.000879122	1		Cpne4	0.173923	2.23991e-10	3.25572e-06		Rgs6	0.238357	3.68539e-11	5.35671e-07		Lrrtm3	-0.207366	2.12935e-09	4.51508e-05
Ralgapa2	0.242991	3.20933e-05	0.680506		Zbtb20	-0.116762	7.68622e-11	1.62979e-06		Shisa9	0.199152	7.96955e-07	0.0168986		Robo1	-0.198634	6.38329e-06	0.135351		Slc24a3	-0.50727	0.000879569	1		4930578G10Rik	-0.177814	2.45099e-10	3.56252e-06		Slc35f4	-0.202169	4.68889e-11	6.8153e-07		C1ql2	-0.326231	2.35713e-09	4.99807e-05
Kcna1	-0.179238	3.38117e-05	0.716944		Ube3a	-0.174186	8.11423e-11	1.72054e-06		Rora	0.193089	9.49074e-07	0.0201242		Sos1	-0.172218	7.21802e-06	0.153051		Col25a1	0.543103	0.000906332	1		Ubxn11	-0.177025	2.59489e-10	3.77168e-06		Fmnl2	0.167648	5.32932e-11	7.74617e-07		Mtch2	-0.266899	2.47946e-09	5.25745e-05
Ttr	-0.192842	3.72545e-05	0.789945		Pard3	-0.289525	1.07294e-10	2.27506e-06		Tmcc1	0.219989	9.88349e-07	0.0209569		Parp8	-0.171763	7.6272e-06	0.161727		Cttnbp2	-0.297303	0.000951036	1		Rassf8	-0.180269	2.75666e-10	4.0068e-06		Ppil2	-0.177939	5.8436e-11	8.49367e-07		Atp6ap1	-0.227299	2.50473e-09	5.31103e-05
Tnks	0.195519	4.16605e-05	0.88337		Celf2	-0.0841133	1.61897e-10	3.43286e-06		Setbp1	0.194326	1.18415e-06	0.0251086		Lrrc20	-0.18069	7.6952e-06	0.163169		Mettl23	0.602386	0.00095684	1		Nbea	0.0932962	2.89845e-10	4.21289e-06		Erbb4	0.20921	7.83749e-11	1.13918e-06		Atp1b1	-0.23196	2.74403e-09	5.81844e-05
Kcnb2	0.154385	4.74224e-05	1		Kcnj3	0.212779	4.68478e-10	9.93361e-06		Esyt2	0.255245	1.65936e-06	0.0351851		Esyt2	0.310669	7.73038e-06	0.163915		BC030499	0.662281	0.000992632	1		Rabgap1l	0.145301	3.24748e-10	4.72022e-06		Fth1	-0.172671	1.10908e-10	1.61204e-06		Cox8a	-0.241992	2.88958e-09	6.12706e-05
Mical3	-0.206615	5.04238e-05	1		Tnks	0.332199	5.01191e-10	1.06273e-05		Zcchc18	-0.226086	2.3485e-06	0.0497977		Upp2	-0.11142	8.06048e-06	0.170914		Otud7a	-0.409104	0.000993724	1		Dcc	-0.16287	4.31709e-10	6.2749e-06		Synpo	-0.201702	1.8953e-10	2.75481e-06		Cenpp	-0.257152	3.04919e-09	6.46551e-05
Glce	-0.202211	6.18908e-05	1		Prkce	-0.150841	5.23636e-10	1.11032e-05		Trpm3	0.136479	2.68787e-06	0.0569937		Lrrn2	-0.141555	8.12188e-06	0.172216		Atp1b1	0.481828	0.000994393	1		Zkscan1	-0.145541	5.63904e-10	8.19634e-06		Tmeff2	0.133754	2.22516e-10	3.23426e-06		Ggps1	-0.210849	3.1653e-09	6.71171e-05
Fam19a2	0.161083	6.43197e-05	1		Kif17	-0.283689	5.41521e-10	1.14824e-05		Rab24	-0.23406	3.38536e-06	0.0717833		Epb41l1	-0.14952	8.56339e-06	0.181578		Ttc7b	-0.647329	0.00102365	1		Cdh8	0.156633	5.86371e-10	8.5229e-06		Ppm1h	0.182273	2.37104e-10	3.44631e-06		Ccni	-0.223573	3.55304e-09	7.53386e-05
Shisa4	-0.202544	6.49298e-05	1		Cacnb2	-0.173662	6.21078e-10	1.31693e-05		Ube3a	-0.200329	3.71476e-06	0.0787677		Elavl3	-0.185424	9.49897e-06	0.201416		Zer1	-0.504781	0.00102795	1		Zeb2	-0.113008	7.36918e-10	1.07111e-05		Mycbp2	0.0930151	2.96032e-10	4.30282e-06		Cst3	-0.230239	3.86854e-09	8.20285e-05
Sncaip	-0.218077	8.15472e-05	1		Zfp804a	0.298076	6.28381e-10	1.33242e-05		Tnks	0.248661	3.7969e-06	0.0805094		Sycp3	-0.161737	9.55073e-06	0.202514		Gpm6a	0.387154	0.00103107	1		Grin1	-0.148798	7.71524e-10	1.12141e-05		Unc5d	0.14282	2.96411e-10	4.30834e-06		Echdc1	-0.203274	5.68135e-09	0.000120467
Micu3	-0.226984	8.70348e-05	1		4430402I18Rik	-0.237406	6.34771e-10	1.34597e-05		Celf2	0.0577562	3.87798e-06	0.0822286		Erc2	-0.0713035	1.27579e-05	0.270518		Man2a1	0.516066	0.00105455	1		Csmd1	0.0569952	8.50108e-10	1.23563e-05		Nek10	-0.181486	3.40281e-10	4.94599e-06		Ndfip1	-0.215791	7.32359e-09	0.000155289
Tsen2	-0.191404	8.74835e-05	1		Galnt13	0.293207	6.68882e-10	1.4183e-05		Atp1a1	-0.224162	4.42192e-06	0.0937624		Rapgef2	-0.133183	1.43031e-05	0.303284		Xkr6	-0.593761	0.00107424	1		Dlgap1	0.0660825	1.14744e-09	1.66781e-05		Iqgap2	-0.130014	3.94835e-10	5.73893e-06		Kalrn	0.129096	7.60648e-09	0.000161288
2024-03-01	0.167363	8.96367e-05	1		Zmym1	-0.301941	6.76383e-10	1.4342e-05		Kcna1	-0.239016	4.92224e-06	0.104371		Taf1b	-0.173063	1.46968e-05	0.31163		Wipf2	-0.465665	0.00112596	1		Slc24a3	0.192714	1.67582e-09	2.4358e-05		Meg3	-0.0959634	4.07534e-10	5.9235e-06		Trpc5	-0.247651	7.6805e-09	0.000162857
Cdh12	0.195273	9.19816e-05	1		Glp2r	-0.223276	7.22726e-10	1.53247e-05		Rsrp1	-0.220978	5.06379e-06	0.107373		Fam214a	-0.167627	1.66521e-05	0.35309		Gabbr1	-0.445976	0.00114831	1		Ust	0.187244	1.7359e-09	2.52313e-05		Gm13268	-0.163768	4.23631e-10	6.15748e-06		Dnajc19	-0.22963	8.34453e-09	0.000176937
Cacna1a	-0.148217	9.26079e-05	1		Pex5l	-0.254956	8.89459e-10	1.88601e-05		Mettl23	-0.236658	5.20038e-06	0.110269		Kif26b	-0.15325	1.66523e-05	0.353095		Jade3	0.505759	0.00119944	1		Galnt1	-0.18243	1.86797e-09	2.7151e-05		5031415H12Rik	-0.154542	5.93083e-10	8.62046e-06		Saraf	-0.218107	8.3569e-09	0.0001772
Csmd1	0.0640311	9.41432e-05	1		Sntb2	-0.231204	8.91848e-10	1.89108e-05		Rph3al	-0.188604	5.48323e-06	0.116266		Foxo1	-0.187543	1.75128e-05	0.371341		Clstn2	-0.3447	0.0012073	1		A830036E02Rik	0.189175	1.99624e-09	2.90153e-05		Lct	0.15138	7.25607e-10	1.05467e-05		Tmem243	-0.199567	8.56546e-09	0.000181622
Kalrn	0.0789977	0.000110973	1		Cdh13	-0.213499	1.4953e-09	3.17064e-05		Pam	0.251654	6.28587e-06	0.133286		Ddx55	-0.129476	2.03334e-05	0.431149		Dgkg	-0.384547	0.00123435	1		Mast4	0.208019	2.02679e-09	2.94594e-05		Gabrb2	0.157786	7.51577e-10	1.09242e-05		Grin2a	0.137885	1.11222e-08	0.000235834
St7	-0.170163	0.000135735	1		Csmd3	0.193269	2.35186e-09	4.98688e-05		Tsen2	-0.216336	6.35055e-06	0.134657		Map2k6	-0.128869	2.08174e-05	0.441412		Nkain2	0.171484	0.00134059	1		Son	0.182616	2.3599e-09	3.43012e-05		Grm3	0.182025	9.79375e-10	1.42352e-05		Dhx30	-0.211309	1.13395e-08	0.000240442
Cst3	-0.16433	0.000136361	1		Rnf112	-0.242032	2.42653e-09	5.14521e-05		C1ql2	-0.258165	7.69294e-06	0.163121		Slit2	0.29473	2.17947e-05	0.462134		Ano3	0.36026	0.00139645	1		Cacna1a	-0.118366	3.64566e-09	5.29896e-05		Aim2	-0.141908	1.14405e-09	1.66288e-05		C1qtnf4	-0.252672	1.28687e-08	0.000272867
Arpp21	0.132019	0.00013712	1		Prkd1	-0.220478	2.63288e-09	5.58275e-05		Srsf5	-0.214628	7.73993e-06	0.164117		Fry	-0.141682	2.23941e-05	0.474845		Fads1	0.478732	0.00147287	1		Gm37240	-0.150717	5.03973e-09	7.32525e-05		Rapgef4	0.152961	1.3067e-09	1.89929e-05		Cdh10	-0.283893	1.59223e-08	0.000337617
Dtx3	-0.181308	0.000145191	1		Fut8	0.255199	3.16255e-09	6.70587e-05		Rogdi	-0.215745	8.59187e-06	0.182182		Ppp2r2c	-0.136793	2.72565e-05	0.577946		Kctd4	0.578576	0.00154925	1		Egfem1	0.162079	5.2981e-09	7.70078e-05		Polr2a	-0.153066	1.48692e-09	2.16124e-05		Timmdc1	-0.211444	2.00568e-08	0.000425284
Lrp1b	0.0884919	0.00014821	1		Galnt14	-0.254427	3.19316e-09	6.77078e-05		Mctp1	0.137094	9.92021e-06	0.210348		Fam13c	-0.140421	2.9251e-05	0.620238		Ccdc174	0.443345	0.00156263	1		Lrrtm4	-0.0770264	5.65474e-09	8.21916e-05		P4ha1	-0.155319	1.80269e-09	2.6202e-05		Dgkg	0.236158	2.01715e-08	0.000427716
Gm20388	-0.092282	0.000149654	1		Grik4	-0.248682	3.31735e-09	7.03411e-05		Ntng2	0.201602	1.05372e-05	0.223431		Pcsk5	-0.137148	2.99116e-05	0.634245		Bptf	-0.450391	0.00157197	1		Rab11fip2	-0.159104	5.94224e-09	8.63704e-05		Ggps1	-0.159801	2.12073e-09	3.08249e-05		Ncam2	0.165137	2.38588e-08	0.000505902
Mctp1	0.1189	0.000168826	1		Dgkb	-0.196606	3.52572e-09	7.47594e-05		Wipf3	-0.179889	1.15223e-05	0.244318		Stx18	-0.158676	3.10484e-05	0.65835		Cntn3	-0.365746	0.00168661	1		Xist	-0.0903417	6.31057e-09	9.17241e-05		Rhobtb2	-0.150327	2.60503e-09	3.7864e-05		Ccnl2	-0.212284	2.41096e-08	0.000511221
Tmcc1	0.143584	0.000215633	1		Mkx	0.335123	3.68302e-09	7.80949e-05		Pla2g3	-0.216757	1.22824e-05	0.260436		Synpr	-0.144749	3.40588e-05	0.722183		Gabrb1	-0.309575	0.00169739	1		Sec24d	0.193742	6.39899e-09	9.30093e-05		Srr	-0.165189	2.64283e-09	3.84136e-05		Osbpl9	-0.186357	2.48164e-08	0.000526207
Saraf	-0.180758	0.000232735	1		B4galt1	-0.279841	4.1935e-09	8.89189e-05		Ext1	0.195428	1.38152e-05	0.292938		Eml5	-0.134013	3.48066e-05	0.73804		Add2	-0.40906	0.00171775	1		Lct	0.163711	6.74135e-09	9.79855e-05		Pde4d	0.164306	3.36979e-09	4.89799e-05		Pet100	-0.224266	2.55643e-08	0.000542066
Dgkz	0.207624	0.000242348	1		Spon1	-0.270441	4.9063e-09	0.000104033		Napepld	-0.208405	1.41101e-05	0.29919		Glis3	-0.157349	4.00771e-05	0.849795		Chst1	0.555769	0.00174061	1		Frmpd4	0.148042	7.69021e-09	0.000111777		Zscan26	-0.147757	3.4169e-09	4.96646e-05		Rbm4b	-0.193108	2.62453e-08	0.000556506
Pitpnc1	-0.189036	0.000244688	1		Ldlrad4	-0.207111	5.54094e-09	0.00011749		Lrfn2	0.21177	1.54989e-05	0.328638		Gm21992	-0.172182	4.03046e-05	0.854619		Rbfox3	-0.412737	0.0018488	1		Atp5o	-0.153526	9.04068e-09	0.000131406		Crebzf	-0.157151	3.42189e-09	4.97372e-05		Mtif2	-0.226397	2.71911e-08	0.000576559
Sptb	-0.20034	0.000271271	1		Celf4	-0.187968	6.58393e-09	0.000139606		Gmcl1	-0.19878	1.67201e-05	0.354532		Pigk	0.21329	4.28563e-05	0.908724		Ppil2	0.517418	0.00186941	1		Gm28198	-0.145355	1.04545e-08	0.000151957		Prkag2	0.123945	3.85287e-09	5.60015e-05		Tcp11l1	-0.203634	2.85277e-08	0.000604902
Bsn	-0.151282	0.000274397	1		Cpne4	0.246468	8.04901e-09	0.000170671		Dlgap1	0.0599507	1.75279e-05	0.371663		Camk2g	-0.141749	4.44877e-05	0.943317		Tmem59l	0.547619	0.00189505	1		Gm47271	-0.14829	1.25408e-08	0.000182281		Ppp1r21	-0.158633	4.3561e-09	6.33158e-05		Psmd7	-0.181936	3.02644e-08	0.000641727
Usp7	0.181949	0.00029971	1		Reps2	-0.254978	8.12788e-09	0.000172344		Psap	-0.217454	1.85929e-05	0.394244		Adamts17	-0.145616	4.48701e-05	0.951426		Atg3	0.581814	0.00197448	1		Atrnl1	0.135604	1.29266e-08	0.000187888		Gm48530	-0.165446	5.14881e-09	7.4838e-05		Kptn	-0.209905	3.0343e-08	0.000643392
Cpd	0.207219	0.00030228	1		Ermard	-0.273261	1.11139e-08	0.000235659		Atp2b2	0.176491	1.90886e-05	0.404755		Grik4	-0.175377	4.65259e-05	0.986535		Erbb4	-0.267118	0.00197607	1		Trank1	0.157562	1.55161e-08	0.000225527		Cep19	-0.14262	5.81181e-09	8.44746e-05		Shisa6	0.206299	4.04819e-08	0.000858379
Tmem191c	-0.179134	0.000302965	1		Tcf4	-0.14885	1.39185e-08	0.000295127		Mysm1	-0.242626	2.17342e-05	0.460853		Cacna1a	-0.113432	4.73938e-05	1		Ubb	0.63051	0.00203735	1		Wscd2	-0.157087	1.57604e-08	0.000229078		Rab11fip2	-0.151231	6.30609e-09	9.1659e-05		Gabbr2	0.265549	4.28969e-08	0.000909585
Slc2a13	0.14672	0.000324915	1		Ahcyl2	0.205201	1.43165e-08	0.000303568		Hnrnph3	-0.233615	2.27546e-05	0.482488		Dnah9	-0.168724	4.7773e-05	1		Oprd1	-0.428461	0.00205166	1		Cadps	0.13976	1.8872e-08	0.000274305		Itm2c	-0.147845	6.47209e-09	9.40718e-05		Robo1	-0.209333	4.76056e-08	0.00100943
Upp2	-0.157724	0.000342911	1		Son	-0.192995	1.86888e-08	0.000396278		Igf1r	0.200242	2.49185e-05	0.528372		Arfgef2	-0.146969	4.96091e-05	1		Plpp4	-0.458542	0.00205238	1		Atp1a3	-0.171785	2.13202e-08	0.00030989		Son	0.152249	6.61371e-09	9.61303e-05		Ppwd1	-0.197637	5.07774e-08	0.00107668
Acp1	-0.13834	0.000343528	1		Mdga2	0.166707	2.56653e-08	0.000544207		Tek	-0.221829	2.55327e-05	0.541394		Grm3	-0.132601	5.17011e-05	1		Inpp5b	-0.530838	0.00209962	1		Slc24a2	0.0894178	2.1844e-08	0.000317503		Ddx5	0.146434	6.69002e-09	9.72394e-05		Ccnt2	-0.196397	5.20474e-08	0.00110361
Alcam	0.20348	0.000351824	1		Ubash3b	-0.230492	3.77022e-08	0.000799438		Kcnd3	0.184608	2.60838e-05	0.553081		Rsrp1	0.242909	5.18488e-05	1		Mapt	-0.370823	0.00210812	1		Mgat5	0.187215	2.35751e-08	0.000342664		Oxa1l	-0.154769	7.16136e-09	0.00010409		Kcnma1	0.180146	5.70488e-08	0.00120966
Foxk1	-0.192713	0.000352666	1		Parp8	-0.244217	3.78251e-08	0.000802043		Aplp2	-0.210249	2.82262e-05	0.598508		Mpp6	-0.137179	5.71961e-05	1		Ncbp3	0.628786	0.00211133	1		Zfp46	-0.136097	2.68742e-08	0.000390617		Prr16	-0.213886	7.26642e-09	0.000105617		Mpc2	-0.217904	6.91152e-08	0.00146552
Parp8	-0.183869	0.000357067	1		Il1rapl1	0.131973	4.02356e-08	0.000853156		Calr	-0.218537	3.23805e-05	0.686595		2700049A03Rik	-0.154438	5.83543e-05	1		Ctnna2	-0.285167	0.00214724	1		Adcy9	0.138419	3.31801e-08	0.000482273		Maml2	-0.112789	8.53612e-09	0.000124072		Fgf14	-0.118655	7.20258e-08	0.00152724
Kcnip3	-0.154337	0.000362867	1		Aff2	0.289753	4.97842e-08	0.00105562		Ddx5	-0.150782	3.28834e-05	0.697259		Gfod1	-0.156135	5.92903e-05	1		Tenm2	0.306079	0.00223599	1		Cntnap5b	-0.145072	3.6343e-08	0.000528246		Hcn1	0.134604	8.68049e-09	0.000126171		Rabl6	-0.170097	8.8525e-08	0.00187708
Xpa	-0.180301	0.000363962	1		Tnrc6b	-0.21504	5.82239e-08	0.00123458		Shisa6	0.148251	3.31226e-05	0.702331		Ndst4	-0.136864	6.04954e-05	1		Tln2	-0.504466	0.0022959	1		Lingo2	-0.0758125	4.31658e-08	0.000627415		Rpl6	-0.15184	9.29055e-09	0.000135038		Ccdc12	-0.193934	9.15647e-08	0.00194154
Nrcam	0.121233	0.000365496	1		Dlgap2	-0.129831	7.92518e-08	0.00168046		Arid5b	0.163917	3.42055e-05	0.725294		Cntnap5b	-0.150907	6.05946e-05	1		Lcorl	0.670973	0.00239707	1		Gm12216	-0.135323	4.34154e-08	0.000631042		Ust	0.156088	1.18444e-08	0.000172158		Insig2	-0.216081	9.21481e-08	0.00195391
Ddx5	-0.148775	0.000371574	1		Cacna2d3	-0.180443	1.0626e-07	0.00225314		Btbd9	0.111086	3.48979e-05	0.739975		Gm20388	0.115198	6.1068e-05	1		Galnt13	0.50065	0.00243589	1		Gm38134	-0.125074	4.36623e-08	0.000634632		Gm41804	-0.132732	1.28716e-08	0.000187089		Senp8	-0.202368	1.05145e-07	0.00222949
Ccnl2	-0.13444	0.000414539	1		Robo2	0.20429	1.12942e-07	0.00239482		Saraf	-0.245685	3.57787e-05	0.758652		Clec16a	-0.145439	6.20704e-05	1		Kcnip3	-0.460506	0.00248588	1		Pde4b	0.206471	5.06168e-08	0.000735716		Tmcc3	-0.162245	1.4119e-08	0.00020522		Slc25a23	-0.17051	1.05201e-07	0.00223068
Cbfa2t2	-0.137319	0.000431383	1		Akap6	-0.186294	1.25602e-07	0.00266327		Fat4	0.18804	3.82055e-05	0.810109		Drg1	0.27183	6.8327e-05	1		Abca3	-0.456081	0.00261099	1		Ntan1	-0.140588	5.32359e-08	0.000773783		Cpeb3	0.151074	1.44228e-08	0.000209636		P4ha1	-0.209234	1.05761e-07	0.00224255
Bmp1	-0.158158	0.00043519	1		Arl15	-0.224881	1.27054e-07	0.00269405		Dclk1	0.118992	3.91093e-05	0.829275		Zbtb16	-0.16739	6.97645e-05	1		Aff2	0.580397	0.00279238	1		C130073E24Rik	0.178963	5.35751e-08	0.000778714		Gm12296	-0.15846	1.53107e-08	0.000222541		Qtrt1	-0.186558	1.15543e-07	0.00244998
Celf5	-0.175244	0.000445726	1		Itm2c	0.310196	1.27677e-07	0.00270725		Chgb	-0.257642	4.38334e-05	0.929443		Itm2b	0.331287	7.51995e-05	1		Rph3al	-0.403548	0.00281451	1		Hnrnpl	-0.165726	6.01513e-08	0.000874298		Crtac1	-0.150806	1.58847e-08	0.000230883		B3galt2	-0.21576	1.17621e-07	0.00249403
Serinc3	-0.148494	0.000448663	1		Car10	-0.186609	1.55757e-07	0.00330267		Rgs6	-0.220821	4.45172e-05	0.943942		Il1rapl1	0.107931	8.24399e-05	1		Rab40b	-0.498184	0.00298724	1		Gm16351	-0.153791	8.43404e-08	0.00122589		Sgip1	0.120721	1.73659e-08	0.000252414		Tenm1	-0.167104	1.25031e-07	0.00265115
Sycp3	-0.192982	0.0004601	1		Prkag2	-0.182345	1.69031e-07	0.00358413		Sf3b1	-0.211403	4.59699e-05	0.974746		Fam163b	-0.157966	8.35899e-05	1		Aff3	-0.467128	0.00310931	1		Fras1	0.147224	9.35996e-08	0.00136047		Cdh2	0.144828	1.95544e-08	0.000284224		Ptchd4	-0.18026	1.71288e-07	0.00363199
Prpf4b	-0.15175	0.000499534	1		Scn1b	0.268915	1.71478e-07	0.00363601		Celf5	-0.234549	4.67352e-05	0.990973		Rasgef1a	-0.127805	9.41554e-05	1		Pde4a	-0.480403	0.00311693	1		Prkn	0.143327	1.04821e-07	0.00152358		Grin2b	0.0803688	2.15843e-08	0.000313728		Ttc14	-0.181119	1.75351e-07	0.00371814
Comt	-0.182787	0.000504482	1		Ryr3	-0.208934	1.87157e-07	0.00396848		Cenpp	-0.178538	5.03391e-05	1		Zzz3	-0.137603	9.45319e-05	1		Tmsb4x	0.456341	0.00313359	1		Fat3	0.199933	1.06977e-07	0.00155492		Lrrc4c	0.114048	2.19265e-08	0.000318702		Sumo2	-0.21167	1.776e-07	0.00376582
Brinp1	-0.124213	0.000533941	1		Clstn2	-0.159395	2.06327e-07	0.00437496		Plcb1	0.13007	5.11413e-05	1		Dlg2	0.0649227	0.000100388	1		Rapgef5	0.54351	0.00324129	1		Tspan7	0.182911	1.07915e-07	0.00156854		Pigk	-0.136221	2.31208e-08	0.000336061		Pcsk1n	-0.214422	1.90876e-07	0.00404733
Igf2bp3	-0.134474	0.000574394	1		Dpp6	-0.12253	2.37017e-07	0.00502572		Ddx50	-0.222351	5.18561e-05	1		Prpf6	-0.118272	0.000103538	1		Pde4d	-0.365472	0.00325185	1		Dusp12	-0.117252	1.19539e-07	0.0017375		Grm8	0.209226	3.62462e-08	0.000526838		Lynx1	-0.190184	1.99925e-07	0.00423921
Robo2	0.158427	0.000581716	1		Dlg2	0.0843045	2.39098e-07	0.00506984		Adarb2	0.105733	5.53818e-05	1		Clint1	-0.137987	0.000105582	1		Ctsb	0.534549	0.00341938	1		Gm3764	-0.145355	1.23643e-07	0.00179715		Rchy1	-0.12831	3.62498e-08	0.000526891		mt-Nd1	-0.178817	2.09354e-07	0.00443914
Kif17	-0.168748	0.000601125	1		Rims2	-0.180011	2.88634e-07	0.0061202		Rbfox1	0.103145	5.58789e-05	1		Synrg	-0.141683	0.00010799	1		Gfod1	-0.475413	0.00349981	1		Dscam	-0.0974787	1.36799e-07	0.00198838		Ccdc171	-0.143921	4.18014e-08	0.000607584		Polr2a	-0.21119	2.89877e-07	0.00614655
Arid5b	0.231802	0.000678355	1		Mical2	-0.200223	3.09966e-07	0.00657251		Il1rapl1	0.0901746	5.69881e-05	1		Zbtb20	-0.0740502	0.000109616	1		Ap2a2	-0.465068	0.00350898	1		Synpo	-0.129293	1.40363e-07	0.00204017		Dpp10	0.17965	4.31202e-08	0.000626752		Ggact	-0.213255	2.91662e-07	0.00618441
Disp2	-0.165646	0.000701519	1		Frmd4a	-0.147057	3.23291e-07	0.00685506		Sema5a	0.140781	5.94077e-05	1		Lct	-0.134983	0.000113124	1		Cdh13	-0.41154	0.00355223	1		Itgb3bp	-0.144449	1.4667e-07	0.00213184		Epha3	-0.130616	4.32077e-08	0.000628024		Fam155a	0.108474	3.09191e-07	0.00655608
Ptprn2	0.155646	0.000753641	1		Pitpnc1	-0.204208	3.58652e-07	0.00760487		Pcyt2	-0.218973	6.03067e-05	1		Ep400	-0.169445	0.000113552	1		AI593442	0.500343	0.00357934	1		Tmem175	-0.168436	1.625e-07	0.00236194		Gm37340	-0.147333	4.34558e-08	0.00063163		Rora	0.22719	3.1837e-07	0.00675071
Timmdc1	-0.157754	0.000782982	1		Rfx3	-0.161007	4.76413e-07	0.0101019		Zbtb20	-0.0733096	6.09697e-05	1		Nlgn1	-0.0609047	0.000115864	1		Auts2	-0.17984	0.00359042	1		Cdh12	0.155231	1.79321e-07	0.00260642		Nrg3	0.0710808	4.76358e-08	0.000692386		Tmem59l	-0.226471	3.24593e-07	0.00688267
Grik2	0.0840902	0.000799529	1		Stra6	-0.24959	5.07687e-07	0.010765		Tmem245	0.19985	6.37369e-05	1		Kdm5a	-0.129568	0.000120502	1		Kcnab1	-0.367057	0.00360042	1		Lrp1b	-0.0753642	1.84073e-07	0.0026755		Ncam2	0.0936146	4.92617e-08	0.000716019		Snap25	-0.147023	3.45211e-07	0.00731986
Slit3	0.0919901	0.000804475	1		Fgf14	-0.0816508	5.48558e-07	0.0116316		2023-03-01	0.152478	6.37754e-05	1		Slit1	-0.109353	0.000122122	1		Ypel3	0.497776	0.00362347	1		Ank	0.138399	1.88661e-07	0.00274218		Zfp933	-0.131244	5.29677e-08	0.000769886		Srsf7	-0.190949	3.48574e-07	0.00739117
Osbp2	-0.15541	0.000869024	1		Gm12394	-0.242315	5.54599e-07	0.0117597		Map2k2	-0.186608	6.39945e-05	1		Anxa11	-0.115483	0.000124157	1		Ift20	0.42584	0.00369549	1		Adam22	0.132877	2.02284e-07	0.0029402		Pdzrn4	0.209587	5.6788e-08	0.000825413		Caly	-0.203121	3.52214e-07	0.00746834
Mlip	0.179109	0.000871895	1		Bsg	0.273612	7.05843e-07	0.0149667		Prkcg	0.178481	6.43704e-05	1		Cdh12	0.246644	0.000124589	1		Jun	0.552992	0.00380649	1		Tmtc1	0.189169	2.19037e-07	0.0031837		Zfp652	-0.130671	6.15485e-08	0.000894607		1810022K09Rik	-0.177688	3.5357e-07	0.00749709
Fgf13	0.177463	0.000896554	1		Pde4a	-0.209663	8.62377e-07	0.0182858		Mdga2	0.103189	6.49611e-05	1		Galntl6	0.296776	0.000129914	1		Kif1a	-0.463028	0.00383612	1		Brinp3	0.205588	2.33987e-07	0.003401		Med12l	0.144438	6.31982e-08	0.000918586		Actl6a	-0.174656	3.67127e-07	0.00778457
Pla2g3	-0.173077	0.000901955	1		Dgki	-0.112549	8.84882e-07	0.018763		Gria1	0.107399	6.5971e-05	1		Nrp2	-0.138935	0.000131996	1		Nwd2	0.442146	0.00383667	1		Fth1	0.18375	2.34631e-07	0.00341036		Dync1i1	0.153961	6.89841e-08	0.00100268		Kcnb2	0.204627	3.8251e-07	0.00811075
Mef2c	0.156205	0.000906407	1		Rabgap1l	-0.152624	9.17872e-07	0.0194626		Tenm3	0.238989	6.68087e-05	1		Pgbd5	-0.119756	0.000136076	1		Tceal5	0.521155	0.00391874	1		Mfsd4a	0.187731	2.56799e-07	0.00373258		Shtn1	0.1516	7.05248e-08	0.00102508		Rchy1	-0.194394	3.89692e-07	0.00826303
Car10	0.196424	0.000941148	1		Bsn	-0.182795	9.37059e-07	0.0198694		Fmnl2	0.165425	7.5949e-05	1		Ldlrad3	-0.142843	0.000136929	1		Bsn	-0.437603	0.00408255	1		Hs3st4	-0.185096	2.57421e-07	0.00374162		Tox4	-0.129651	7.32902e-08	0.00106527		Pebp1	-0.198809	4.00121e-07	0.00848418
Scn1b	0.170575	0.000946404	1		C1ql2	0.307476	1.04983e-06	0.0222606		Reps2	-0.190586	7.95812e-05	1		Vps13c	-0.140437	0.000147159	1		Adcy2	-0.393972	0.00409331	1		Rgl1	0.162783	2.74741e-07	0.00399336		Galnt1	-0.138722	7.50285e-08	0.00109054		Ly6h	-0.18791	4.09717e-07	0.00868764
Pde4d	-0.163724	0.000961857	1		Htr1f	0.19009	1.0558e-06	0.0223873		Dock9	0.186403	8.30354e-05	1		Rab40b	-0.13456	0.000148432	1		Slc16a11	0.474572	0.00412478	1		4930567K20Rik	-0.166461	3.0307e-07	0.00440512		Lrrtm4	-0.0679195	9.45041e-08	0.00137362		Tecr	-0.189316	4.21541e-07	0.00893835
Rgs7bp	0.147203	0.000972223	1		Cnot3	-0.236003	1.07493e-06	0.0227928		Pank2	-0.202996	8.50365e-05	1		Kcnq3	-0.0806461	0.000151341	1		Chchd3	-0.44502	0.00415882	1		Tmem126a	-0.138368	3.31844e-07	0.00482336		Stxbp5l	0.105025	1.08668e-07	0.00157948		Chgb	-0.188368	4.67977e-07	0.00992299
Ppp1r10	0.179736	0.000976996	1		Exoc6b	-0.211078	1.15105e-06	0.0244068		Lrp11	-0.224246	8.52861e-05	1		Ryr2	-0.0816947	0.000153441	1		Gsk3b	-0.418647	0.00421836	1		Gm32509	-0.157899	3.41438e-07	0.0049628		Dnm3	-0.152197	1.30085e-07	0.00189079		mt-Cytb	-0.198186	4.76001e-07	0.0100931
Snrnp48	-0.177715	0.00101085	1		Dpf3	-0.240765	1.19167e-06	0.0252682		Cdon	0.224417	8.75787e-05	1		Slc26a4	-0.154849	0.000159654	1		Klhdc2	-0.434147	0.00422104	1		Gm13268	-0.136892	3.5015e-07	0.00508943		Xkr4	0.117154	1.31871e-07	0.00191675		U2af1	-0.17446	4.90272e-07	0.0103957
Syn3	-0.117796	0.00103609	1		Phka2	-0.237761	1.27807e-06	0.0271002		1700024B05Rik	-0.227489	8.88432e-05	1		Sik3	-0.124103	0.000173954	1		Map4	-0.394059	0.00435256	1		2024-03-01	0.11936	3.55448e-07	0.00516643		Epha5	-0.118703	1.34979e-07	0.00196192		Rsrc2	-0.201971	5.18715e-07	0.0109988
Lrrc7	0.0930427	0.00109434	1		Slc24a2	-0.133134	1.36718e-06	0.0289896		Txlng	0.173757	9.09017e-05	1		Gprasp1	-0.103183	0.00017702	1		Fam173a	0.617639	0.00445637	1		Kpna4	-0.131485	3.58388e-07	0.00520916		Tmem126a	-0.137014	1.36926e-07	0.00199023		Mfap3	-0.153787	5.22895e-07	0.0110875
Btbd3	-0.186194	0.00109697	1		Rasal2	0.168028	1.38596e-06	0.0293879		Car12	-0.190859	0.000100077	1		Sntb2	-0.119268	0.000179216	1		Nav3	-0.28467	0.00457039	1		Apopt1	-0.135583	3.66179e-07	0.00532241		Fdft1	-0.136629	1.59378e-07	0.00231655		Dcc	-0.195335	5.26887e-07	0.0111721
Akap9	-0.158051	0.00111548	1		Atp1b1	0.22347	1.42786e-06	0.0302764		Akap8l	-0.19812	0.000103093	1		Srgap3	-0.103019	0.000184656	1		Scg5	0.452269	0.00459481	1		Polr2a	-0.151519	3.73136e-07	0.00542353		Cntn1	0.117236	1.74982e-07	0.00254336		Thap3	-0.161912	5.48267e-07	0.0116254
Agap1	-0.138894	0.00113202	1		BC030499	0.297701	1.55513e-06	0.0329749		Xkr4	0.140942	0.000106968	1		Arl15	-0.117681	0.000208876	1		Prkce	-0.232896	0.00464281	1		Plekha6	0.168287	3.77413e-07	0.00548569		Egfem1	0.0886047	1.75023e-07	0.00254396		Mrps10	-0.17887	5.80362e-07	0.012306
Kctd16	0.108393	0.00116476	1		Epha7	-0.141293	1.96083e-06	0.0415775		Gpr155	-0.198436	0.000108568	1		Bin1	-0.135708	0.000216117	1		Usp19	-0.37319	0.00464656	1		Dgkd	0.162143	3.78672e-07	0.005504		CT010467.1	-0.143031	1.92682e-07	0.00280063		Gm11099	-0.228101	6.44483e-07	0.0136656
Glp2r	-0.119264	0.00116775	1		Tra2a	-0.157332	2.06428e-06	0.0437711		Scn1b	0.220756	0.000109676	1		Bmpr2	-0.0970495	0.000217262	1		Nr2c2	-0.401925	0.00470656	1		Chn1	0.126121	3.92047e-07	0.00569841		Amph	0.150292	2.02612e-07	0.00294497		Pgam5	-0.166053	6.60995e-07	0.0140157
Ano3	0.140168	0.00118621	1		Kcnj6	-0.170345	2.0676e-06	0.0438414		Prpf4b	-0.215325	0.000118776	1		Dnajb4	-0.0934926	0.00021737	1		Lhfpl3	-0.494216	0.00473879	1		Atxn1	0.0934743	4.67307e-07	0.00679231		Cep112	-0.149926	2.30438e-07	0.00334941		Flrt3	-0.198514	7.47586e-07	0.0158518
Snap23	-0.133928	0.00126054	1		Pacsin2	-0.222482	2.15073e-06	0.045604		Mapk10	0.157395	0.000118869	1		Arhgap21	-0.112581	0.000217667	1		Syn3	-0.484459	0.00476265	1		Ube2d2a	-0.12659	4.70917e-07	0.00684477		Serinc1	-0.128273	2.31982e-07	0.00337186		Cttnbp2	-0.111403	7.65445e-07	0.0162305
Nell2	0.131289	0.00127549	1		Synpr	-0.153601	2.59268e-06	0.0549752		Srsf7	-0.194481	0.000120231	1		Susd6	-0.100344	0.000225015	1		Nrg2	-0.330816	0.00478785	1		2610020C07Rik	-0.128433	4.79071e-07	0.00696329		Fhad1	0.138273	2.70841e-07	0.00393668		Adam10	-0.145347	7.76778e-07	0.0164708
Tmem38a	-0.169854	0.00128007	1		Pigk	-0.173358	2.70553e-06	0.0573681		Nvl	-0.217202	0.00012109	1		Rnf182	-0.108761	0.000229235	1		Mrpl48	-0.435795	0.00489124	1		Pdzd2	0.154994	4.84675e-07	0.00704475		Cntn4	0.158007	2.82523e-07	0.00410647		Tmem175	-0.178051	7.90041e-07	0.016752
Tango2	-0.174889	0.00131199	1		Pitpnm2	-0.149158	2.73357e-06	0.0579626		Tomm40	-0.183442	0.000126369	1		Rbm10	-0.140462	0.000236624	1		Trp53bp1	-0.422619	0.00490016	1		Tmem108	-0.100527	4.85163e-07	0.00705184		Cpne4	0.145734	2.94398e-07	0.00427908		4833420G17Rik	-0.171846	8.90768e-07	0.0188878
Dpf3	-0.15559	0.0013572	1		Prickle2	-0.176194	2.74225e-06	0.0581467		Trim35	-0.17918	0.000134043	1		Ptchd4	0.222216	0.000236765	1		Ahcyl2	0.362243	0.00493521	1		Gm48512	-0.149777	5.09659e-07	0.00740789		Dclk1	0.0975088	2.98879e-07	0.0043442		Clmp	0.33921	9.00074e-07	0.0190852
Dopey2	-0.156965	0.00141557	1		Dscaml1	-0.166777	2.88893e-06	0.0612568		Dgkb	-0.126305	0.000134462	1		Kif1a	-0.137334	0.000241467	1		Ndufs4	-0.459094	0.00494455	1		R3hdm1	0.117688	5.1796e-07	0.00752854		Plcl1	0.100484	3.20337e-07	0.0046561		Gabarapl2	-0.177003	9.63469e-07	0.0204294
Spon1	-0.153159	0.00142654	1		Cntnap5b	-0.16772	3.10488e-06	0.0658359		Kirrel3	0.103685	0.000139395	1		Pam	0.243165	0.000246747	1		Rasa2	0.406013	0.00496542	1		Fam135b	0.112228	5.40897e-07	0.00786194		Bcl6	-0.132929	3.37908e-07	0.0049115		Telo2	-0.181719	1.05925e-06	0.0224604
Spred1	0.163106	0.00143542	1		Kcnip3	-0.178709	3.21596e-06	0.0681912		Ctnnd2	0.112686	0.000142226	1		Clmp	-0.0951356	0.000247688	1		St3gal5	-0.460959	0.00499965	1		Tmcc3	-0.158036	5.76316e-07	0.00837675		Gm48765	-0.140983	3.70142e-07	0.00538002		Unc5c	0.182979	1.0819e-06	0.0229407
Kcnj3	0.124347	0.00144472	1		Col25a1	0.266	3.57088e-06	0.075717		Magi2	0.0805978	0.000145174	1		Zfyve1	-0.116494	0.0002567	1		Shisa6	-0.288368	0.0051292	1		4921534H16Rik	-0.16952	5.90678e-07	0.0085855		Rims2	0.117613	4.00393e-07	0.00581971		Zfand5	-0.153612	1.1401e-06	0.0241746
Cbx1	-0.137739	0.00151489	1		Ncam2	0.166226	3.64545e-06	0.0772981		Camk1d	0.133337	0.000147465	1		Kcnma1	-0.0978498	0.000258092	1		Ubr1	-0.452343	0.00530767	1		Epha5	0.138612	6.04784e-07	0.00879054		Snhg11	0.107046	4.23202e-07	0.00615124		Slc24a2	0.163051	1.15244e-06	0.0244363
Abca5	0.141946	0.00152053	1		Ghr	0.286265	3.76063e-06	0.0797404		Ypel3	-0.177932	0.000156894	1		Exoc6b	-0.136099	0.00026221	1		Gria1	-0.182218	0.00547322	1		Hip1	-0.114379	7.18864e-07	0.0104487		Il1rapl1	-0.0756697	4.30098e-07	0.00625148		Scg2	-0.202718	1.18816e-06	0.0251937
Tcp11l1	-0.145788	0.00155548	1		Zeb2	-0.13087	3.76379e-06	0.0798075		Hectd2	-0.206485	0.000160953	1		Dennd6a	-0.113425	0.000266216	1		Rere	-0.314764	0.00549201	1		Nebl	0.105017	7.36592e-07	0.0107064		Cadps	0.115388	5.43463e-07	0.00789923		Usp50	-0.188269	1.35585e-06	0.0287495
Tulp3	-0.150481	0.00156168	1		Micu3	-0.19047	4.06122e-06	0.0861141		Cdh9	-0.135136	0.000166064	1		Slc25a51	-0.121724	0.000270783	1		Echdc2	0.569491	0.00559176	1		Dars	-0.119683	7.69302e-07	0.0111818		Fras1	0.128687	5.81247e-07	0.00844843		Vmp1	-0.174193	1.53488e-06	0.0325456
Fut8	0.132948	0.00156913	1		Kcnt2	0.23561	4.1669e-06	0.088355		Eif4h	-0.150369	0.000167288	1		Senp6	-0.116969	0.000271573	1		Chst9	-0.588864	0.00561315	1		Trio	0.139265	8.01042e-07	0.0116431		Col25a1	-0.15556	6.19189e-07	0.00899991		Thoc1	-0.161436	1.54961e-06	0.0328579
Plekha5	-0.115382	0.00157382	1		Cdc40	-0.203618	4.17559e-06	0.0885391		Srrm4	0.162783	0.000169182	1		Dpf3	-0.0903788	0.000277306	1		Slc9a7	-0.355853	0.00566632	1		Pebp1	-0.12205	8.2775e-07	0.0120314		Zfp608	-0.134016	6.5169e-07	0.00947231		Tbc1d14	-0.189123	1.59521e-06	0.0338249
Nfib	0.105691	0.00159143	1		Slc4a4	-0.161462	4.39469e-06	0.0931849		Mkl2	-0.161447	0.000169907	1		Mmd	-0.131539	0.000291857	1		Saraf	0.391193	0.00583387	1		Traf3ip2	-0.120861	9.12363e-07	0.0132612		Dock10	0.103319	6.71211e-07	0.00975605		Pld3	-0.170915	1.70696e-06	0.0361943
Gucy1a2	0.196572	0.00160893	1		Kcnq5	-0.198001	4.80149e-06	0.101811		Rgs7	0.110941	0.00017138	1		2810403A07Rik	-0.137899	0.000301941	1		Zfat	-0.441946	0.00584597	1		Nedd4l	0.104026	9.46866e-07	0.0137627		Pign	0.129102	7.31322e-07	0.0106298		Zfp692	-0.214202	1.77008e-06	0.0375328
Cntn1	0.116078	0.00164	1		Fhit	0.224342	4.97854e-06	0.105565		Gmds	0.197408	0.000195622	1		Zkscan16	-0.116297	0.00030608	1		Asap1	-0.300223	0.00586737	1		Tnrc6c	-0.095389	1.0897e-06	0.0158388		Faim2	-0.119062	7.55389e-07	0.0109796		mt-Nd4	-0.189516	1.77732e-06	0.0376862
Guf1	0.171351	0.00165498	1		Tsen2	-0.194413	5.04838e-06	0.107046		Pcsk1n	-0.168085	0.000210125	1		Rnf157	-0.129486	0.000331989	1		Arpc1b	-0.392267	0.00613785	1		Fhit	-0.173586	1.1231e-06	0.0163243		Rimbp2	0.118727	8.02205e-07	0.01166		Klhdc1	-0.154505	1.79754e-06	0.0381151
Ccdc73	-0.190646	0.001686	1		Dlgap1	-0.0585418	5.57894e-06	0.118296		Dscaml1	0.154886	0.000220487	1		Fam193b	-0.113787	0.000348378	1		Arhgap10	-0.440356	0.00618047	1		C030017B01Rik	0.155985	1.12563e-06	0.016361		Gm33228	0.148714	8.74639e-07	0.0127129		Tmed9	-0.158388	1.84617e-06	0.0391461
Pigk	-0.11787	0.00170091	1		Zdhhc14	-0.214065	5.64186e-06	0.11963		Ing4	-0.201096	0.000229378	1		Prkcz	-0.136747	0.000359036	1		Tubb2a	0.427061	0.00639432	1		Amph	0.130221	1.24053e-06	0.0180311		Hspa9	-0.118697	8.80798e-07	0.0128024		Lage3	-0.151996	1.91217e-06	0.0405457
Gpm6b	0.127933	0.00172008	1		Ubb	0.255478	5.7047e-06	0.120962		Fstl4	0.158225	0.000229585	1		Rab11fip3	-0.11665	0.000361625	1		Pigu	-0.435818	0.00640252	1		Jpx	-0.137107	1.31776e-06	0.0191536		Spred2	-0.131194	8.92255e-07	0.0129689		Cadm2	-0.0800107	1.96585e-06	0.0416839
Cdh10	0.174178	0.00182405	1		Cog5	-0.194511	5.86168e-06	0.124291		Ntrk2	0.181977	0.000231184	1		Mbnl2	-0.0995729	0.000374055	1		Ttc1	0.444723	0.00662046	1		4930509J09Rik	-0.134648	1.37726e-06	0.0200185		Clk2	-0.115969	9.52636e-07	0.0138466		Kdm6a	-0.176187	2.00503e-06	0.0425146
Adcy9	-0.140276	0.00187843	1		Btbd3	-0.233709	6.21183e-06	0.131716		Slc24a2	0.103276	0.00023657	1		Plekha6	-0.0967479	0.000374706	1		Klhl29	-0.311668	0.00682716	1		Sptbn4	-0.127699	1.39441e-06	0.0202677		Dgkb	0.114365	1.02722e-06	0.0149306		3110021N24Rik	-0.185011	2.02967e-06	0.0430371
Slc9a9	0.162363	0.00194845	1		Gm20696	-0.186534	6.9188e-06	0.146706		Shank2	0.151638	0.00024662	1		Elf2	-0.0988663	0.000376226	1		Srsf7	0.583949	0.00694965	1		Zfp961	-0.120663	1.51479e-06	0.0220174		Hivep2	-0.0872166	1.048e-06	0.0152328		Krit1	-0.169459	2.104e-06	0.0446132
Peli2	-0.160225	0.00206745	1		Gria2	0.115779	7.38592e-06	0.156611		Ddx39b	-0.22014	0.000248905	1		Dnajc7	-0.134703	0.000379018	1		Xylt1	-0.360326	0.00700018	1		Rock2	0.151571	1.52825e-06	0.0222131		Fam162a	-0.112415	1.1431e-06	0.0166149		Ormdl2	-0.1607	2.17161e-06	0.0460468
Slc7a6	-0.153488	0.00206956	1		Rapgef1	-0.19693	8.8566e-06	0.187795		Agap1	0.133624	0.000257505	1		Dgkg	-0.0994584	0.000392429	1		Tmem205	0.44176	0.0070509	1		Cacna2d1	0.0877754	1.67846e-06	0.0243964		AC163685.1	-0.110999	1.17427e-06	0.017068		Cep78	-0.168995	2.17415e-06	0.0461006
Pard3	-0.139795	0.0021368	1		Aplp1	0.252062	9.58066e-06	0.203148		Pigk	-0.159331	0.000269407	1		Slc4a4	-0.0982528	0.000404152	1		Dlgap1	-0.176976	0.00738559	1		Fam131a	-0.124036	1.7018e-06	0.0247357		Sh3rf3	0.131954	1.25587e-06	0.018254		Mettl23	-0.183611	2.20729e-06	0.0468033
Cox8a	-0.139167	0.00214537	1		Adam22	-0.171658	1.00246e-05	0.212562		Echdc1	-0.205094	0.000276271	1		Ccl25	-0.0986415	0.000404656	1		Ablim3	-0.439522	0.00755067	1		Nrg3os	-0.121979	1.76122e-06	0.0255994		Lrp1b	0.0645007	1.28375e-06	0.0186592		Cd81	-0.185639	2.22238e-06	0.0471235
4833420G17Rik	-0.146365	0.00214585	1		Cacna1a	-0.164536	1.22903e-05	0.260604		Cadps	0.121848	0.000279812	1		Limk2	-0.130858	0.000433329	1		Camk2a	-0.178485	0.00772565	1		Pdzrn4	-0.18551	1.77661e-06	0.025823		Gm42418	-0.103363	1.29106e-06	0.0187656		Zfp949	-0.181435	2.24262e-06	0.0475526
Tnfrsf19	0.137257	0.00219819	1		P2ry12	-0.174592	1.25783e-05	0.26671		Ripk2	-0.167913	0.000281034	1		Ttc26	-0.0639683	0.000437313	1		Il1rapl2	-0.389265	0.00778523	1		Cntn3	0.146443	1.80449e-06	0.0262283		Dscam	-0.087824	1.30684e-06	0.0189949		Ddx24	-0.160047	2.28219e-06	0.0483916
Ubn2	-0.146725	0.00222308	1		Ptprg	-0.178714	1.26996e-05	0.269283		Cnot3	-0.202593	0.000286838	1		Otud7a	-0.12411	0.000459591	1		Cd47	0.450128	0.00796131	1		Ncam2	0.0917302	1.8563e-06	0.0269814		Ftx	-0.111277	1.3653e-06	0.0198447		Kcna4	-0.148158	2.3028e-06	0.0488286
Nol4	0.137644	0.00223157	1		Adcy8	0.252779	1.31929e-05	0.279742		Ski	0.193565	0.000305393	1		Galnt14	-0.0645262	0.000461126	1		Kcnab2	-0.439408	0.00813239	1		Epb41	0.139656	1.85905e-06	0.0270213		Unc5c	0.0898851	1.50779e-06	0.0219158		Gda	-0.15714	2.34229e-06	0.0496659
Gps2	-0.126048	0.00223245	1		P2ry14	-0.123142	1.37755e-05	0.292096		Icam5	-0.199734	0.000342529	1		Usp2	-0.0913133	0.000468022	1		Osbpl10	-0.41374	0.00825332	1		Kctd16	-0.0760817	1.86612e-06	0.0271241		Tmem175	-0.132397	1.60051e-06	0.0232634		Slc25a27	-0.180693	2.35241e-06	0.0498806
Fstl1	-0.155355	0.0023276	1		Gm20388	-0.0931077	1.46112e-05	0.309816		Galntl6	0.143209	0.000360726	1		Ica1	-0.141442	0.000474446	1		Adam23	-0.416555	0.00834369	1		Ralyl	0.128454	1.88185e-06	0.0273527		Ctnna3	-0.129686	1.63224e-06	0.0237247		Map2	-0.141936	2.36509e-06	0.0501495
Dcaf17	-0.170808	0.00236921	1		Cyp7b1	-0.195051	1.85041e-05	0.392361		Celf4	0.145778	0.000369314	1		Gng2	-0.13759	0.000487494	1		Atxn2l	-0.387943	0.00850352	1		Shisa7	0.148153	2.01772e-06	0.0293275		Cdc42bpa	-0.0954541	1.6342e-06	0.0237531		Serpinb6a	-0.176746	2.52135e-06	0.0534627
Gabbr2	-0.139028	0.00237588	1		2900011O08Rik	-0.171026	2.13868e-05	0.453485		Ralgapa2	0.142233	0.000372889	1		Hivep3	-0.109418	0.000490161	1		Gm3448	-0.405794	0.00861649	1		Prdx2	-0.114993	2.154e-06	0.0313084		Mkx	-0.184263	1.64637e-06	0.02393		Ift122	-0.147191	2.5297e-06	0.0536398
Zfp536	0.194463	0.00246228	1		Fam173a	0.280749	2.14423e-05	0.454663		Gdi1	-0.139977	0.00038053	1		Qrich1	-0.115946	0.000525305	1		Tnrc6b	-0.379212	0.00863208	1		Shtn1	0.141982	2.21237e-06	0.0321569		Itm2b	-0.118269	1.64949e-06	0.0239754		Sppl2a	-0.183927	2.56667e-06	0.0544236
Epha5	0.125526	0.00246622	1		Frmd3	0.229774	2.1965e-05	0.465745		Kcnb1	0.215561	0.000392415	1		Scn8a	-0.101883	0.000526046	1		Faf2	0.432027	0.00868781	1		Mettl23	-0.130037	2.51007e-06	0.0364839		Pebp1	-0.118111	1.72628e-06	0.0250915		Ryr2	0.128871	2.63002e-06	0.055767
Mapre2	-0.145093	0.00252714	1		Sez6l	-0.15208	2.25983e-05	0.479175		Trim9	0.140766	0.00039873	1		Dot1l	-0.0992777	0.000539006	1		Car4	0.508155	0.00870952	1		Gabarapl2	-0.103878	2.53267e-06	0.0368123		Gpkow	-0.0887671	1.89822e-06	0.0275906		Kcnh7	-0.215629	2.77809e-06	0.0589067
Acvr1c	-0.175535	0.00257821	1		Tspan5	-0.15724	2.26496e-05	0.480261		Glp2r	-0.162198	0.00040744	1		Kif17	-0.128998	0.000549381	1		Nrxn3	-0.296872	0.00873615	1		Sfpq	0.137868	2.66721e-06	0.0387679		Eef1a1	-0.123164	1.90532e-06	0.0276939		Ccdc73	-0.195895	2.84274e-06	0.0602775
Snta1	-0.178434	0.00260282	1		Acin1	-0.160786	2.28885e-05	0.485327		Prkg1	0.0929028	0.000408144	1		Prkce	-0.109308	0.0005531	1		Ntrk3	-0.241614	0.00873787	1		Tmed9	-0.117607	2.73605e-06	0.0397684		Rabgap1l	0.104364	1.94195e-06	0.0282263		Tecpr1	-0.142402	3.14783e-06	0.0667465
Crim1	0.157163	0.0026967	1		Cpeb3	-0.166352	2.39344e-05	0.507505		Mboat2	0.18648	0.000422733	1		Slc23a2	-0.120011	0.000553239	1		Cck	0.503856	0.00873872	1		Lyst	0.125915	2.83286e-06	0.0411756		Robo2	0.106981	1.95002e-06	0.0283435		Caml	-0.176296	3.16856e-06	0.0671861
Txndc15	-0.124697	0.0027211	1		Raver1	-0.152891	2.4943e-05	0.528891		C1qtnf4	-0.189698	0.000430924	1		Arhgap39	-0.125789	0.000556352	1		Tnks	0.396554	0.00875323	1		Ppp1r1a	-0.124837	2.96627e-06	0.0431148		Gm15577	-0.118355	2.01677e-06	0.0293137		Synpo	-0.169538	3.22532e-06	0.0683896
Ranbp17	0.197709	0.00274178	1		Arhgap6	0.210399	2.50304e-05	0.530745		Unc5d	0.161884	0.000438426	1		Mast4	-0.144886	0.000561808	1		Uqcrc1	0.507283	0.00905772	1		Pla2g3	-0.122391	2.97554e-06	0.0432495		Chsy3	0.119933	2.04062e-06	0.0296605		Pla2g3	-0.136662	3.29389e-06	0.0698436
Gmcl1	-0.134573	0.00277417	1		Grik2	0.114563	2.6236e-05	0.556309		Ube2e2	0.106576	0.000454197	1		Tecpr1	-0.0915426	0.000582979	1		Ablim1	-0.410448	0.00915332	1		Rbm4b	-0.15354	3.09904e-06	0.0450445		Gm15738	-0.104963	2.10228e-06	0.0305566		Gria1	0.143965	3.40403e-06	0.0721791
D130043K22Rik	-0.122892	0.0027888	1		Ddx5	-0.147783	2.74508e-05	0.582067		Dhx30	-0.177314	0.000472043	1		Map3k2	-0.0782554	0.000593256	1		Carnmt1	-0.331843	0.00924894	1		Vps13c	0.124676	3.2356e-06	0.0470295		Gm45345	-0.0968621	2.13092e-06	0.0309729		Sf3b3	-0.187898	3.6731e-06	0.0778845
Dscaml1	-0.129523	0.00281139	1		Edil3	-0.148243	2.77558e-05	0.588534		Plcl1	0.130673	0.000480618	1		Grik5	-0.109265	0.00059549	1		Rapgef1	-0.534377	0.0095183	1		Meg3	-0.0804762	3.25173e-06	0.0472639		Hsp90ab1	-0.124011	2.46295e-06	0.035799		Smim4	-0.132192	3.9401e-06	0.0835459
Ncald	0.138292	0.00283838	1		Plekhg5	-0.163417	2.7996e-05	0.593628		Slc22a17	-0.181055	0.000509375	1		Micu3	-0.144777	0.000598831	1		Zfp697	-0.387182	0.00953562	1		Dst	0.120581	3.70205e-06	0.0538093		Nrp1	0.137172	2.6554e-06	0.0385962		Zfyve9	-0.138785	3.97933e-06	0.0843777
Glt8d1	-0.152196	0.00287124	1		Disp2	-0.180528	2.8033e-05	0.594411		Gramd1b	0.116848	0.000512163	1		Clk1	-0.111719	0.000625396	1		Kidins220	-0.433617	0.00960745	1		Cdk12	-0.143607	3.72365e-06	0.0541232		Lgi1	0.117606	2.67756e-06	0.0389183		Eml6	-0.180964	4.13881e-06	0.0877593
Csdc2	-0.151835	0.0028858	1		Gm3448	-0.193503	2.83089e-05	0.600262		Asic2	0.158105	0.000521927	1		Ncor2	-0.10443	0.0006457	1		Tbc1d31	-0.358749	0.0096128	1		Kcnb2	0.116207	3.92498e-06	0.0570496		4930570B17Rik	-0.109466	2.72982e-06	0.0396779		Trmt6	-0.146213	4.2697e-06	0.0905348
Spock3	0.150772	0.00291604	1		Gfod1	-0.174173	2.96151e-05	0.627958		Rsf1	0.15557	0.000551621	1		Mprip	-0.113842	0.00066058	1		Slc7a4	-0.364671	0.00969938	1		Exoc6b	0.133172	4.31031e-06	0.0626504		Gpd1	-0.107642	2.91413e-06	0.0423569		Ndufs4	-0.163201	4.64572e-06	0.0985078
Auts2	-0.0664048	0.00294304	1		Hipk2	-0.169413	3.01508e-05	0.639317		Dock3	0.114551	0.00058722	1		Stxbp3	-0.106646	0.000664529	1		Csmd2	-0.384827	0.00975839	1		Ahi1	-0.0901485	4.54313e-06	0.0660344		B3galt2	-0.135838	3.03257e-06	0.0440785		Dnajb6	-0.150808	4.95069e-06	0.104974
Slc7a14	-0.09409	0.00295112	1		Plekha5	-0.137051	3.02328e-05	0.641055		Atp2c1	-0.164049	0.000595385	1		Phka2	-0.082666	0.000668178	1		Clec16a	-0.449844	0.00976409	1		Adcy1	0.145769	4.64857e-06	0.067567		Slc39a11	0.136763	3.2706e-06	0.0475382		Igsf8	-0.192946	4.97992e-06	0.105594
Erc1	0.163763	0.00297578	1		Clta	-0.197545	3.23555e-05	0.686066		Itga8	0.12634	0.000613141	1		Pigu	-0.128838	0.000669408	1		Kansl1l	0.414549	0.00999326	1		Cep19	0.129755	4.86789e-06	0.0707548		Mast3	-0.131514	3.42736e-06	0.0498166		Gabra1	-0.123306	5.0974e-06	0.108085
Mycbp2	-0.104503	0.00298574	1		B3galt1	-0.133944	3.411e-05	0.723268		Baiap2	-0.124121	0.000619812	1		Syne1	-0.0927921	0.000682416	1		Cacnb2	-0.236771	0.0100204	1		Carmil3	-0.115573	4.95117e-06	0.0719653		Ptprn2	0.120984	3.46885e-06	0.0504197		Fth1	-0.185945	5.17593e-06	0.10975
Slc44a5	0.161861	0.00302601	1		Fstl1	-0.191296	3.41413e-05	0.723933		Kifc2	-0.155798	0.000644457	1		Prkcg	0.23328	0.00068605	1		Fgf14	-0.121935	0.0102061	1		4833420G17Rik	-0.120405	5.02161e-06	0.0729891		Pgbd5	-0.10792	3.50446e-06	0.0509374		BC030499	-0.160903	5.25644e-06	0.111458
Pip5k1a	-0.142867	0.00305033	1		Atxn2l	-0.166315	3.59361e-05	0.761989		Syp	-0.172515	0.000648192	1		Adgrl3	-0.0899836	0.000695037	1		U2surp	0.429518	0.0102738	1		Gm15738	-0.113245	5.0674e-06	0.0736547		Adgrb3	-0.0741549	3.50766e-06	0.0509838		Mycbp	-0.144842	5.28328e-06	0.112027
Zfp609	-0.142682	0.00308248	1		Atp6v1g2	0.215204	3.74423e-05	0.793926		Nav2	0.110704	0.000691366	1		Crtc1	-0.0806427	0.000728057	1		Cisd2	0.413879	0.0103935	1		Grasp	-0.11392	5.62116e-06	0.0817036		4930590L20Rik	-0.116152	3.53676e-06	0.0514068		Rassf8	-0.173173	5.38439e-06	0.114171
Mical2	-0.114552	0.00309968	1		Mitf	-0.149814	3.8246e-05	0.810969		Sort1	0.14334	0.000699357	1		Bptf	-0.124928	0.000731929	1		Ksr2	-0.319556	0.0104011	1		Adgrb1	0.131016	6.3881e-06	0.0928511		Adcy2	0.104933	3.83167e-06	0.0556933		Hectd1	-0.165398	5.48431e-06	0.116289
Lyst	-0.107914	0.00319138	1		4930578G10Rik	-0.199312	3.82814e-05	0.811718		Ccnt2	-0.181948	0.000703937	1		Dph6	-0.07957	0.000746338	1		Mapk8ip3	0.367118	0.0104392	1		Sod2	-0.120908	6.63496e-06	0.0964392		Tmsb4x	-0.115529	3.92255e-06	0.0570143		Camk2a	0.181714	5.67932e-06	0.120424
Gfod1	-0.125497	0.00320405	1		Prpf4b	-0.159846	3.86817e-05	0.820208		Prex2	-0.190664	0.000712904	1		Syt7	-0.11586	0.000751003	1		Srrm4	-0.374217	0.0104809	1		Mrtfb	0.105138	6.9283e-06	0.100703		Sec24d	0.142576	4.08982e-06	0.0594455		Fcf1	-0.148628	5.94442e-06	0.126045
St3gal5	-0.129314	0.00320611	1		Snap25	-0.116091	3.92764e-05	0.832816		Lrrc45	-0.185673	0.000718873	1		Vti1a	-0.0793155	0.000754881	1		Adgrl3	-0.221847	0.0105767	1		Zfp804b	0.153285	7.02544e-06	0.102115		Creg2	-0.122122	4.45065e-06	0.0646902		Dtx3	-0.138771	6.08199e-06	0.128963
Cpne4	0.160851	0.00325032	1		Usp50	-0.186987	4.24529e-05	0.900171		6030458C11Rik	-0.16169	0.000724841	1		Epb41l4b	-0.101294	0.000792973	1		Exd2	0.404397	0.0106469	1		Mllt3	0.137068	7.02964e-06	0.102176		Map1b	-0.0876531	4.45181e-06	0.064707		Atp5a1	-0.167403	6.14311e-06	0.130258
Il1rap	0.109319	0.00331258	1		Usp25	-0.180186	4.42326e-05	0.937909		Csmd2	0.157211	0.000739585	1		Man2a2	-0.125033	0.000793611	1		Acp1	0.38882	0.0107776	1		Tmem181b-ps	0.141911	7.08997e-06	0.103053		Cntn5	0.0896567	4.62515e-06	0.0672265		Bbs7	-0.106929	6.19234e-06	0.131302
Dclk2	-0.171309	0.00332097	1		Ccni	0.222318	4.50999e-05	0.956298		Gm20388	-0.0765178	0.00075543	1		Gtf3c1	-0.130752	0.000802359	1		St5	-0.34321	0.0108065	1		Tenm2	-0.0727468	7.11753e-06	0.103453		Dgkg	0.106765	4.64622e-06	0.0675329		Srsf11	-0.167629	6.2441e-06	0.1324
Ric3	-0.16594	0.00336454	1		Ak5	-0.121684	4.64148e-05	0.984179		Ncdn	-0.151241	0.000756967	1		Pip5k1a	-0.09648	0.00080359	1		St6galnac3	-0.300974	0.0111023	1		Sbf1	0.148781	7.44492e-06	0.108212		Thrb	0.13861	4.75786e-06	0.0691556		Setd7	-0.125699	6.34304e-06	0.134498
Ntng1	0.102396	0.00336608	1		Kif26b	-0.176203	5.08416e-05	1		Psma3	-0.182927	0.000759541	1		Slc17a5	-0.122082	0.000808533	1		Csmd1	-0.140526	0.0112185	1		Upp2	-0.110632	7.81868e-06	0.113645		Fbxl16	-0.116299	5.00578e-06	0.0727591		Erc2	0.0960813	6.78523e-06	0.143874
Grm8	0.174034	0.00338596	1		Manf	-0.163319	5.35378e-05	1		Kcnrg	-0.188294	0.000764764	1		Igf1r	-0.0984303	0.000810073	1		Pbx1	-0.286783	0.0112867	1		5830417I10Rik	-0.116674	7.82591e-06	0.11375		Oxr1	0.118385	5.08308e-06	0.0738826		Ctsb	-0.184818	6.80486e-06	0.14429
Slc43a2	-0.142237	0.00341194	1		Atp5o	-0.166465	6.2747e-05	1		Emc3	-0.187376	0.000765762	1		Mtcl1	-0.0781148	0.0008101	1		Cdh12	0.399733	0.0113236	1		4930570B17Rik	-0.118628	8.40903e-06	0.122225		C1ql3	-0.130212	5.38614e-06	0.0782876		Rgs6	-0.162442	6.85914e-06	0.145441
Sema5a	0.11959	0.00341281	1		Ntrk3	-0.111853	6.30236e-05	1		Phf6	-0.189819	0.000777533	1		Rbfox3	-0.111216	0.000828609	1		Map2k6	-0.433783	0.0114952	1		Gm10125	-0.118031	8.96854e-06	0.130358		Rbfox1	0.0506337	5.68687e-06	0.0826587		Plxna4	0.138911	7.04602e-06	0.149404
Zfp804a	0.136737	0.0034919	1		Sidt1	-0.163994	6.44915e-05	1		Kcnq3	0.116116	0.000790486	1		Gpc4	-0.0982013	0.000834656	1		Lct	-0.428288	0.0115645	1		Osbpl10	-0.127568	9.27417e-06	0.1348		Gm20687	-0.123739	5.87593e-06	0.0854067		Lipe	-0.177155	7.13775e-06	0.151349
Slc25a27	-0.140933	0.00352132	1		Slc35f4	-0.163266	6.52533e-05	1		Camta1	0.144027	0.000791522	1		Gm12394	-0.125205	0.000841816	1		Clpb	-0.391913	0.0116071	1		Ank2	0.0788968	9.38016e-06	0.136341		Limch1	0.111515	5.88806e-06	0.085583		Ccdc58	-0.159342	7.18677e-06	0.152388
Dab1	0.0606449	0.00356303	1		Lsm14a	0.219887	6.73521e-05	1		Csmd3	0.0845127	0.000796273	1		Dgkb	-0.0782422	0.000852544	1		Fth1	0.473248	0.0117732	1		Armc8	-0.132577	9.63006e-06	0.139973		Hspa4	-0.12283	6.03228e-06	0.0876792		Zfp207	-0.157471	7.37099e-06	0.156294
Gpr158	0.147368	0.00359698	1		Stox2	-0.120549	6.79639e-05	1		Cyp7b1	-0.135139	0.000810999	1		Khdrbs1	-0.124631	0.000857908	1		Slc10a7	-0.351455	0.0119671	1		Prkce	-0.0657073	9.99633e-06	0.145297		Gm37240	-0.125003	6.09024e-06	0.0885216		Atl3	-0.184169	7.43969e-06	0.157751
Arhgap20	0.126617	0.0036263	1		Ranbp17	0.225359	6.79798e-05	1		Slc7a4	-0.198397	0.000833525	1		Ddi2	-0.105507	0.000891045	1		Rnf112	-0.275078	0.0119695	1		Wasf1	0.116376	1.05541e-05	0.153404		Nrg1	0.077745	6.38359e-06	0.0927855		Ppp1r1a	-0.149913	7.55544e-06	0.160206
Glis3	-0.117769	0.00384063	1		Lct	-0.158281	6.95998e-05	1		Birc2	-0.170801	0.00085278	1		Eya3	-0.0811217	0.000894784	1		Tmem59	0.436743	0.0120142	1		Ube3a	-0.117484	1.0624e-05	0.15442		Rapgef5	0.165824	6.43575e-06	0.0935436		Lztfl1	-0.151125	7.58641e-06	0.160862
Tnrc6b	-0.128779	0.00392629	1		Chka	-0.128204	7.16772e-05	1		Aplp1	-0.15555	0.000866155	1		Prkcb	-0.0952457	0.000898048	1		Mtch2	-0.317646	0.0120301	1		Coq5	-0.108116	1.15009e-05	0.167166		Gm44511	0.127136	6.44127e-06	0.0936238		Phrf1	-0.152504	7.61498e-06	0.161468
Rnf182	-0.130968	0.00394098	1		Acvr1	-0.168857	7.36565e-05	1		Rtn4rl1	-0.127957	0.00087094	1		Iqsec2	-0.102754	0.000921187	1		D130043K22Rik	-0.479986	0.0121388	1		mt-Rnr1	0.138946	1.19598e-05	0.173836		Slc2a3	-0.115549	6.52361e-06	0.0948207		Jph1	-0.138318	7.76824e-06	0.164718
Erc2	-0.0588947	0.00400381	1		Mysm1	-0.170696	7.47644e-05	1		Pard3b	0.203822	0.000901717	1		Slc7a8	-0.137076	0.000946014	1		Dgkb	-0.263465	0.0121611	1		Pign	0.130829	1.234e-05	0.179362		Zfp507	-0.101823	7.08169e-06	0.102932		mt-Co3	-0.146552	7.82783e-06	0.165981
Dip2c	0.107621	0.00400465	1		Fus	-0.151995	7.4938e-05	1		Lrrn2	0.142734	0.000908372	1		Pced1b	-0.11273	0.000959545	1		Tsen2	-0.492596	0.0122204	1		Frmd5	0.103954	1.26101e-05	0.183288		Caln1	0.111163	7.175e-06	0.104289		Fam19a1	-0.110703	7.88595e-06	0.167214
Rbfox1	0.0870835	0.00436965	1		Kmt2a	0.215407	7.59963e-05	1		Elavl3	0.157229	0.000917222	1		Arnt	-0.0951283	0.00097858	1		Trip4	0.449082	0.0122956	1		Stxbp5l	0.104037	1.32822e-05	0.193057		Acp1	-0.0981859	7.53464e-06	0.109516		Clpp	-0.181305	8.41633e-06	0.17846
Mast4	-0.121474	0.00437271	1		Prr16	0.245184	7.63659e-05	1		Ccnl2	-0.164843	0.000923599	1		Ptpn3	-0.123649	0.000980033	1		Glod4	-0.460718	0.0124748	1		Fdft1	-0.110698	1.38768e-05	0.2017		Shisa9	0.0999774	7.53962e-06	0.109588		Slit1	0.23071	8.58923e-06	0.182126
Dtnb	-0.106777	0.00447068	1		Rph3al	-0.191222	7.85718e-05	1		Sf3b3	-0.18942	0.000926163	1		Fam171a1	-0.109547	0.000991586	1		Fut8	0.377553	0.012504	1		Cadm1	0.112142	1.41219e-05	0.205262		Matn2	-0.102353	7.64293e-06	0.11109		Nlk	-0.140718	9.05593e-06	0.192022
Zmiz1	-0.157331	0.00460594	1		Tnr	-0.106674	7.86187e-05	1		Odf2	0.171367	0.000945855	1		Maml2	-0.114098	0.000993141	1		Dlgap2	-0.263133	0.0126208	1		Dtnbos	-0.102375	1.42717e-05	0.20744		Slc25a25	-0.129758	7.73798e-06	0.112472		P2ry12	-0.164092	9.05843e-06	0.192075
Chpt1	-0.127206	0.00465428	1		Mical3	-0.166239	8.00919e-05	1		Gnaq	0.146421	0.000965915	1		Bdp1	-0.116509	0.00103997	1		Ctr9	-0.428787	0.0128216	1		Bmp1	0.117641	1.50564e-05	0.218845		Ptma	-0.135095	7.74584e-06	0.112586		Adcy2	0.190025	9.55496e-06	0.202603
Prkd1	-0.117339	0.00477981	1		Cacng7	-0.16802	8.42838e-05	1		Ccdc66	-0.168072	0.000979106	1		Kcnj3	-0.0735465	0.00104201	1		Grip1	-0.375943	0.0129498	1		Gm20033	-0.103516	1.53211e-05	0.222693		Eif1	-0.109816	8.01632e-06	0.116517		Nop56	-0.137735	9.58571e-06	0.203255
Ift122	-0.137277	0.00484902	1		Atp6v1a	-0.158608	8.68077e-05	1		Kbtbd11	-0.162889	0.000986816	1		Tnks	0.232122	0.00105129	1		Nploc4	-0.443993	0.0129568	1		Brinp1	0.102721	1.58761e-05	0.230759		Dok6	0.0954775	8.0179e-06	0.11654		Cox7b	-0.157295	9.65642e-06	0.204755
Scn8a	-0.101365	0.00490305	1		Lrp1b	-0.0597212	8.82301e-05	1		Otud7a	0.106492	0.00109541	1		Osbpl10	-0.116028	0.0010553	1		Zfp831	-0.383752	0.0131073	1		Rap1gds1	0.159657	1.61777e-05	0.235144		Tbl3	-0.0892724	8.11957e-06	0.118018		Zbtb16	0.279268	9.69169e-06	0.205503
Gpm6a	0.127318	0.0049083	1		Gabrd	0.193398	9.44642e-05	1		Gabra4	-0.142912	0.00112495	1		B4galt1	-0.0805574	0.00107107	1		Far2	-0.347415	0.013497	1		Mttp	-0.101022	1.62609e-05	0.236353		Gabarapl2	-0.0967568	8.62578e-06	0.125376		Arpc1a	-0.170396	9.6961e-06	0.205596
Son	-0.132093	0.00501272	1		Nell2	0.162946	9.52304e-05	1		Dab1	0.06066	0.00112761	1		Kcnc3	-0.0743786	0.00108809	1		Lpgat1	-0.374519	0.0135879	1		Phc2	-0.111257	1.70661e-05	0.248056		Trafd1	-0.116196	8.64827e-06	0.125703		Akap8	-0.135855	9.72501e-06	0.206209
Iqsec2	-0.126919	0.00505386	1		Adcy2	-0.1232	9.82484e-05	1		Tecr	-0.135386	0.00116292	1		Rims2	-0.0809687	0.00109073	1		Ammecr1l	0.460576	0.0141987	1		Huwe1	0.109902	1.76374e-05	0.256359		Dusp12	-0.111921	8.751e-06	0.127196		Kcna1	-0.129367	1.06036e-05	0.22484
Prickle1	-0.0868018	0.00548463	1		Gabrb1	-0.0808243	9.94291e-05	1		Cald1	-0.172091	0.00120825	1		Slc16a7	-0.105864	0.00110451	1		Tanc1	-0.300221	0.0143579	1		Cx3cl1	-0.103059	1.83997e-05	0.26744		H3f3a	-0.104044	8.804e-06	0.127966		Syt11	-0.13739	1.09891e-05	0.233012
Mycbp	-0.140382	0.005521	1		Kcnq3	-0.118539	9.95642e-05	1		Lingo2	-0.0600081	0.00121445	1		Nsun2	-0.0784664	0.00111215	1		Gramd1b	-0.444682	0.0143804	1		1500035N22Rik	-0.0996898	2.06776e-05	0.30055		Mettl17	-0.0903632	9.11712e-06	0.132517		Sf3b1	-0.158713	1.09997e-05	0.233237
Btbd10	0.11837	0.00557843	1		1110051M20Rik	-0.136309	9.98334e-05	1		Ggt7	-0.152399	0.00122186	1		Rlf	-0.101002	0.00112289	1		Tex264	0.356359	0.0144542	1		Grk4	-0.104962	2.09247e-05	0.30414		Zmiz1os1	0.110334	9.15912e-06	0.133128		Sncaip	-0.166883	1.1004e-05	0.233328
Pum2	-0.111709	0.00558872	1		Jun	0.252149	0.000100173	1		Dcaf6	0.157869	0.0012354	1		Trpm3	0.112297	0.00113487	1		Pcsk1n	0.461999	0.0144953	1		Gm12064	-0.10259	2.09573e-05	0.304614		Chac2	-0.095572	1.07272e-05	0.155921		Caap1	-0.160568	1.10873e-05	0.235095
Ncan	-0.117196	0.00562172	1		Astn1	-0.140584	0.00010341	1		Zfp148	0.12556	0.00125189	1		Cers4	-0.13023	0.0012352	1		2023-03-02	-0.317787	0.014586	1		Ptprk	0.132388	2.33713e-05	0.339702		Kctd4	-0.101808	1.11357e-05	0.161858		Lrrc40	-0.178896	1.11681e-05	0.236808
Pcca	0.127059	0.00568575	1		Nptn	0.176221	0.000104163	1		Serinc1	-0.174528	0.00127567	1		Ablim1	-0.0660903	0.00124764	1		Lrrfip1	-0.362288	0.0149506	1		Bcl6	-0.0938045	2.56735e-05	0.373164		Zcchc18	-0.111264	1.11439e-05	0.161976		Car12	-0.175186	1.18093e-05	0.250405
Rabl6	-0.116051	0.00572769	1		Dst	-0.127622	0.000105077	1		Ncam2	0.0940991	0.00136014	1		Kat6b	-0.085031	0.00126848	1		Kcnk10	0.490586	0.0152098	1		Zmym2	-0.106728	2.58852e-05	0.376241		Fbxo10	-0.0999901	1.20954e-05	0.175807		Cog4	-0.133845	1.18171e-05	0.250569
Atl3	-0.147408	0.00590166	1		Cdh11	-0.150879	0.000106717	1		Sorbs2	0.110713	0.00136472	1		Fmn1	-0.0773335	0.00131022	1		Dcaf8	-0.360541	0.0152623	1		Gm16835	-0.118575	2.63449e-05	0.382923		Shisa4	0.113686	1.2567e-05	0.182661		Stard9	-0.153834	1.21333e-05	0.257275
Susd4	-0.101865	0.00598007	1		Limch1	-0.133718	0.000108381	1		Zcchc14	0.146842	0.00136726	1		Exoc4	-0.101577	0.00131827	1		Serbp1	0.447001	0.0154439	1		Tia1	-0.126471	2.69805e-05	0.392162		Emc10	-0.121706	1.25877e-05	0.182962		Atp1a1	-0.198311	1.25248e-05	0.265576
Terf1	-0.0943625	0.00610431	1		Cyfip1	-0.145703	0.000112389	1		Csnk1g3	0.156786	0.00137395	1		Pbx1	-0.0923813	0.00133223	1		Ppt2	0.384861	0.0155025	1		Galns	0.12058	2.97029e-05	0.431732		Ccdc12	-0.116301	1.27133e-05	0.184788		Cyp7b1	-0.163604	1.25364e-05	0.265823
Ica1	-0.102182	0.00627619	1		Mcmdc2	-0.164017	0.000114854	1		Mgat5	0.18204	0.00138254	1		Gtdc1	-0.0799481	0.0014212	1		Gm14326	0.388247	0.0156203	1		Pacsin1	-0.135573	2.9813e-05	0.433332		Rasal2	0.0816925	1.27895e-05	0.185895		Nkain3	-0.1533	1.25412e-05	0.265925
Plekhg5	-0.118311	0.00633377	1		Nwd2	0.221757	0.000121222	1		4430402I18Rik	-0.130296	0.00142381	1		Mtmr12	-0.123546	0.00142861	1		Fam69a	0.398172	0.0157099	1		Dagla	-0.120269	2.99041e-05	0.434656		4930470G03Rik	-0.127313	1.3628e-05	0.198083		Acbd5	-0.158704	1.27406e-05	0.270152
Lct	-0.156375	0.00636447	1		Nlgn1	-0.0598364	0.000122443	1		Scg2	-0.208722	0.00143054	1		Jakmip1	-0.0724286	0.00143951	1		Vta1	-0.29124	0.015782	1		St3gal1	-0.127595	3.24226e-05	0.471263		Insig2	-0.104012	1.43545e-05	0.208643		Preb	-0.164096	1.31004e-05	0.277781
Jph1	0.103362	0.00639465	1		Rapgef4	-0.129418	0.000122901	1		2610507B11Rik	0.162031	0.00145239	1		Tenm1	0.177281	0.00144696	1		Celf2	-0.0919379	0.0158729	1		Camk2a	0.0860748	3.24686e-05	0.471931		Kcnq5	0.10355	1.48069e-05	0.215219		Porcn	-0.157101	1.31238e-05	0.278278
Slc24a3	-0.146889	0.00640259	1		Hecw1	-0.12099	0.000124282	1		Eftud2	0.142161	0.00152688	1		Cdk12	-0.110817	0.00145775	1		Rabgap1l	-0.271846	0.0160487	1		3110021N24Rik	-0.0969132	3.28137e-05	0.476948		Tspan5	0.106505	1.49867e-05	0.217832		Lin7a	-0.151621	1.31978e-05	0.279846
Ptk2b	-0.117581	0.00647046	1		Kcna1	-0.158961	0.00013143	1		Taok3	0.179383	0.00156965	1		Acvr1c	-0.067991	0.00147201	1		Slc1a2	-0.353276	0.0160518	1		Kcnma1	0.0745448	3.37084e-05	0.489951		Fam13c	0.132206	1.51043e-05	0.219541		Trmt13	-0.152526	1.3238e-05	0.280698
Pkd2	-0.142221	0.00650563	1		Syne1	-0.108447	0.000134896	1		Caly	-0.180179	0.00157078	1		Gsg1l	-0.073491	0.00147894	1		Ddx1	-0.394938	0.0161514	1		Tmem178b	0.129808	3.402e-05	0.494481		Atl3	-0.113146	1.53473e-05	0.223073		Slc25a4	-0.159647	1.34312e-05	0.284794
Phf6	-0.137183	0.00651508	1		Msra	-0.137995	0.000140426	1		Cacnb4	0.129572	0.00159803	1		Arhgap44	-0.0907231	0.001492	1		Ccni	0.463276	0.0162834	1		Zfp821	-0.109229	3.65303e-05	0.530968		Zmiz1	0.137112	1.56299e-05	0.22718		Sh3d19	-0.183786	1.3464e-05	0.28549
Ablim3	-0.155893	0.00653862	1		Ormdl2	-0.164523	0.000141357	1		Rasal2	-0.0958198	0.00162582	1		Tmod1	-0.0994171	0.00150625	1		Trpm3	0.241665	0.0166383	1		Bcl11b	-0.107147	3.68396e-05	0.535464		Pnmal2	-0.12223	1.59201e-05	0.231399		Tspan3	-0.16427	1.37513e-05	0.291582
Cnksr2	0.0919782	0.00692944	1		Snhg11	-0.104674	0.000146068	1		Shtn1	0.142269	0.00165078	1		Anxa6	-0.0985042	0.00150735	1		Wdr73	-0.37233	0.0167216	1		Cck	-0.0996265	3.89775e-05	0.566539		Fam204a	-0.0917557	1.61724e-05	0.235066		C1ql3	-0.145354	1.39322e-05	0.295418
Spata7	0.154339	0.00705166	1		Sphkap	-0.129023	0.000150931	1		Appl1	-0.148555	0.00165944	1		Ankrd28	-0.103148	0.0015394	1		Mark3	-0.348142	0.0169259	1		1700084C06Rik	-0.121621	3.95774e-05	0.575257		Setd3	0.121558	1.66152e-05	0.241501		Xrcc6	-0.173658	1.39651e-05	0.296116
Gon4l	-0.137821	0.0071642	1		Tmem63c	-0.165813	0.000152506	1		Kcnq1	-0.161226	0.00168866	1		Rph3a	-0.0679096	0.00156089	1		Jazf1	-0.395547	0.0171026	1		Neto1	0.139852	4.14086e-05	0.601874		Tecr	-0.118609	1.66952e-05	0.242664		Zfp266	-0.171816	1.40008e-05	0.296872
Spire1	0.156126	0.00723621	1		Rere	-0.135196	0.000153445	1		Shisa4	-0.155673	0.00173678	1		Adgrb1	-0.079733	0.00158507	1		Tmem175	-0.429178	0.0175282	1		Ncam1	0.0969678	4.18696e-05	0.608575		Sf3b2	-0.112005	1.69751e-05	0.246733		Orai2	-0.156168	1.45398e-05	0.308303
Lage3	-0.112083	0.00748851	1		Upp2	-0.137476	0.000160487	1		Maml3	0.116249	0.00179276	1		Clasp1	-0.0872589	0.00159663	1		A730017C20Rik	-0.373553	0.0176699	1		Ctnna2	0.0861642	4.23157e-05	0.615059		Cox7c	-0.107137	1.70878e-05	0.248371		Ermard	-0.13304	1.47632e-05	0.313038
Calm1	-0.106542	0.00750585	1		Sipa1l3	-0.126354	0.000164304	1		Rnf19a	-0.175648	0.00180188	1		Ubxn4	-0.071871	0.00160196	1		Rasgrp1	-0.411124	0.0180451	1		Ptk2b	0.0978932	4.2354e-05	0.615615		Ptp4a2	-0.109467	1.74344e-05	0.253409		Dlgap1	0.0708713	1.51384e-05	0.320995
Prr16	0.161112	0.00761499	1		Pou2f2	-0.175862	0.000166483	1		Cacnb2	0.0743956	0.001842	1		2024-03-01	0.20105	0.00161996	1		Smurf2	-0.450527	0.0183479	1		Erbb4	0.11025	4.43501e-05	0.644629		D830024N08Rik	-0.112911	1.7439e-05	0.253476		Ldlrad4	0.236077	1.52144e-05	0.322605
Rsbn1	-0.129103	0.00777746	1		Msi2	-0.166047	0.000173868	1		Ttyh1	-0.13881	0.00187106	1		Nos1ap	-0.134328	0.00163402	1		Pi4ka	-0.332952	0.0183503	1		Fbxl17	0.0993988	4.61766e-05	0.671177		Nob1	-0.107588	1.81397e-05	0.26366		Rrnad1	-0.123891	1.52669e-05	0.323718
Vps41	-0.120625	0.00797736	1		Tmcc1	0.169653	0.000183133	1		Caml	-0.145542	0.00189155	1		Faah	-0.0753865	0.0016374	1		Slc30a3	0.413582	0.0183923	1		4632427E13Rik	-0.124042	4.62893e-05	0.672814		Stk19	0.100077	1.86382e-05	0.270906		Dalrd3	-0.171773	1.54072e-05	0.326695
Atp5a1	-0.116776	0.00798006	1		Hivep3	-0.144851	0.000185624	1		Srsf11	-0.145639	0.00198375	1		Unc5d	-0.0763018	0.00165435	1		Caln1	-0.331894	0.018548	1		Ino80dos	-0.105656	4.65059e-05	0.675963		Gm36198	-0.0891073	1.88929e-05	0.274609		Slc7a6	-0.15383	1.56804e-05	0.332486
Tecpr1	-0.125027	0.00819738	1		Smoc2	-0.177091	0.000189031	1		Nwd2	0.156311	0.00203706	1		Zmiz1	-0.0916855	0.0016563	1		Syne1	-0.217	0.0186569	1		Lrrc4	-0.115561	4.68692e-05	0.681244		Preb	-0.101287	2.07906e-05	0.302191		Itgb3bp	-0.149051	1.57595e-05	0.334164
Iqgap2	-0.0818404	0.00824224	1		Zfp282	-0.157863	0.000202985	1		Dcakd	-0.181411	0.00205146	1		Sfswap	-0.0936367	0.00169257	1		Frmd4b	-0.345877	0.0187179	1		Rasl10a	-0.107892	4.94972e-05	0.719442		Fam131a	-0.105805	2.11633e-05	0.307608		D430041D05Rik	-0.173064	1.59015e-05	0.337176
Hdac9	0.173535	0.00826622	1		Ggt7	-0.158301	0.000205984	1		Strbp	-0.127567	0.00208637	1		Tmem167	-0.0675719	0.0016953	1		Prrc2b	-0.409114	0.0188061	1		Urgcp	-0.100195	5.05646e-05	0.734956		Sergef	0.125057	2.14895e-05	0.31235		Dab1	0.0887186	1.59992e-05	0.339246
Cdk14	0.0708745	0.00828222	1		St5	-0.147637	0.000214144	1		Scn8a	0.123932	0.00210431	1		B4galt5	-0.113158	0.00175914	1		Thyn1	0.524689	0.01909	1		Zc3h15	-0.116545	5.06058e-05	0.735555		Cdh12	0.0936648	2.16672e-05	0.314933		Taf6	-0.164951	1.61302e-05	0.342025
Agbl4	0.132179	0.0083411	1		Ralgps1	-0.138486	0.000214981	1		Tmem59l	-0.174321	0.0021165	1		Mgll	-0.102924	0.00176409	1		Cyb5r4	-0.325655	0.0192928	1		Gm37679	-0.0787646	5.14526e-05	0.747864		Olfm3	-0.109476	2.18994e-05	0.318307		Tra2a	-0.11219	1.65956e-05	0.351892
Asic2	0.0800149	0.00835992	1		Rasl10a	0.243917	0.000215669	1		Chst1	-0.174209	0.00213596	1		Auh	-0.0847052	0.00177951	1		Angel2	0.434484	0.0193808	1		Rgs7bp	0.0874855	5.18556e-05	0.753721		Tmem208	-0.102189	2.33277e-05	0.339068		Sec23a	-0.155133	1.681e-05	0.356439
Sil1	-0.13232	0.00849072	1		Mcf2l	-0.159479	0.00022014	1		Zyg11b	-0.168077	0.00221568	1		Oxct1	-0.0694737	0.00179529	1		Robo2	0.362565	0.0195511	1		Map3k5	0.12299	5.27557e-05	0.766805		Rab5a	-0.0915706	2.44489e-05	0.355364		Phf6	-0.138675	1.73404e-05	0.367686
Xkr6	-0.116031	0.00860174	1		Maml3	-0.113962	0.000222258	1		Spred2	0.15278	0.00223788	1		C2cd5	-0.0792356	0.00179676	1		Reep1	-0.333266	0.0195767	1		Rsrc2	-0.116882	5.81485e-05	0.845188		Eif4ebp2	-0.110243	2.45761e-05	0.357213		St6galnac3	0.174603	1.76316e-05	0.37386
Ctnna3	-0.137047	0.0087214	1		Dynll1	0.240951	0.000222354	1		Ank3	0.0668563	0.00224591	1		Ppp1cb	-0.0845659	0.00179868	1		Gm12394	-0.410902	0.0195986	1		Togaram1	0.132993	6.04948e-05	0.879292		Usp32	0.101504	2.55102e-05	0.370791		Gsg1l	0.317705	1.85562e-05	0.393465
Basp1	-0.123622	0.00876123	1		Papola	-0.143994	0.000242191	1		Zfand6	-0.176306	0.00226073	1		Ryk	-0.117277	0.00181179	1		Pdpr	-0.399277	0.0201205	1		Srgap2	0.139058	6.16272e-05	0.895752		Fmn1	0.129513	2.60459e-05	0.378577		Gsk3b	-0.154094	1.95355e-05	0.414232
Vcp	-0.135457	0.00878957	1		Tanc1	-0.0945767	0.000242447	1		Kctd4	-0.166744	0.00226336	1		Cep350	-0.127795	0.00184665	1		Hipk2	-0.340902	0.0205779	1		Erc2	0.0546244	6.25796e-05	0.909595		Slc4a4	0.111205	2.7445e-05	0.398914		Cacna1e	0.140946	1.96394e-05	0.416433
Pank2	-0.107528	0.00885383	1		Srgap3	-0.0963474	0.000243181	1		Dennd2a	0.12957	0.00227778	1		Arfgef1	-0.0931947	0.00186596	1		Vps50	-0.281156	0.0206045	1		Nup93	0.138667	6.60286e-05	0.959726		Dpyd	0.110945	2.77343e-05	0.403118		Lars	-0.156257	2.01053e-05	0.426314
Rasgrp1	-0.123258	0.00895694	1		Mrps26	0.242202	0.000244879	1		Lman2l	-0.16517	0.0022948	1		Atxn7l1	-0.0949616	0.00192938	1		Tmem178b	-0.364127	0.0208186	1		Slc8a2	-0.122561	7.02396e-05	1		Zbtb7a	-0.0943959	2.78726e-05	0.405128		Atp2c1	-0.151313	2.1394e-05	0.453639
Ppargc1a	0.169472	0.00907352	1		Trps1	0.2291	0.000256098	1		Commd10	0.167026	0.00232073	1		Gmcl1	-0.116416	0.00195797	1		Sema3e	-0.446079	0.0208596	1		Hmgcl	-0.090713	7.29756e-05	1		Grid2	-0.0918891	2.80708e-05	0.408009		Etfa	-0.169218	2.22575e-05	0.471948
Dock3	0.111539	0.00908189	1		Acvr1c	-0.161168	0.000258023	1		Kcnt2	0.133891	0.00234096	1		Ilf2	-0.0996158	0.00196266	1		Fam172a	-0.296664	0.020918	1		Gm11817	-0.0879791	7.37583e-05	1		Dpy19l3	-0.104983	2.8185e-05	0.409669		Timm9	-0.16371	2.23729e-05	0.474395
Bdnf	0.11465	0.00910087	1		St3gal5	-0.14783	0.000263327	1		Ogfod1	-0.163546	0.00242597	1		Psmb2	-0.0546754	0.00196455	1		Tmem87b	-0.360448	0.0211107	1		Cep78	-0.104097	7.38689e-05	1		Ptk2b	0.117023	2.85702e-05	0.415268		Plppr4	-0.173096	2.25471e-05	0.47809
Fam120b	-0.138004	0.00912383	1		Esyt2	0.221712	0.000264006	1		Ssbp2	0.138818	0.00244182	1		Cdkal1	-0.0699594	0.00197814	1		Kat6a	-0.386948	0.0211156	1		Il1rap	0.119715	7.52177e-05	1		Slit2	0.129743	2.86718e-05	0.416744		Pls3	-0.153181	2.38999e-05	0.506774
Tbc1d14	-0.144949	0.0091367	1		Med12l	-0.157574	0.000267659	1		Amph	0.149749	0.00246821	1		Tmem132b	-0.100592	0.00201339	1		Coq9	0.489718	0.0211356	1		Dhx33	0.121348	7.66305e-05	1		Hnrnpr	-0.120069	2.90596e-05	0.422381		Ddb2	-0.153113	2.46456e-05	0.522586
Sgk1	-0.156002	0.00919571	1		Nudt13	-0.16291	0.000270461	1		Lrp1b	-0.0649561	0.00246963	1		Fam49a	-0.119025	0.00202987	1		Rictor	0.415698	0.0214554	1		Gm20642	-0.115861	7.78892e-05	1		Kcnd2	-0.0633418	3.01902e-05	0.438814		Snrnp48	-0.1699	2.51555e-05	0.533396
Man2a2	0.140513	0.00933838	1		Med24	0.205724	0.000276556	1		Dcun1d5	-0.162342	0.00249578	1		Fbxl17	-0.0972503	0.00204034	1		Stau2	-0.419571	0.021699	1		Fstl1	0.0993741	7.7948e-05	1		Eml1	0.127844	3.02114e-05	0.439123		Trim35	-0.154629	2.53499e-05	0.53752
Rnf114	-0.103313	0.00935865	1		Slc43a2	-0.151081	0.000277279	1		Galnt18	0.12548	0.00252985	1		Snx30	-0.129842	0.00205425	1		Esyt2	0.524166	0.0217573	1		St3gal5	0.126328	7.96306e-05	1		Sik3	-0.116413	3.02913e-05	0.440284		Hnrnph3	-0.125582	2.59194e-05	0.549596
Grin2b	-0.0632596	0.00946845	1		Ggact	-0.162632	0.000280627	1		Upp2	-0.125676	0.00255391	1		Ppm1h	-0.11456	0.00205872	1		Kcnd3	-0.257959	0.0224022	1		Ldlrad4	0.128555	8.49312e-05	1		Pls3	-0.124979	3.04344e-05	0.442363		Lmo4	-0.151621	2.82167e-05	0.598306
Ggact	-0.136311	0.00964421	1		Ppp1r9a	-0.106536	0.000292778	1		Grid2	0.128255	0.00259467	1		Esrrg	-0.0910851	0.00207237	1		Tbc1d23	-0.398674	0.0225473	1		Epm2a	-0.122742	8.71236e-05	1		Pcyt2	-0.12424	3.10791e-05	0.451734		Manf	-0.141142	2.8713e-05	0.608831
Dapk1	-0.062505	0.00983295	1		Snph	-0.176347	0.000303204	1		Canx	-0.137328	0.00261329	1		Olfm1	-0.100963	0.00207476	1		Dclk1	0.263144	0.0229495	1		Cacna1e	0.0644079	8.94735e-05	1		Btaf1	-0.121139	3.13116e-05	0.455114		Me3	-0.144636	3.15796e-05	0.669614
Nr3c2	0.120242	0.00986644	1		4930402H24Rik	-0.11113	0.000315183	1		Cnrip1	-0.15531	0.00264936	1		Rnf138	-0.0712118	0.00209922	1		Uqcrq	0.428016	0.0231734	1		Disc1	-0.10292	9.22037e-05	1		4930567K20Rik	-0.104979	3.16802e-05	0.460472		Epha10	-0.1138	3.15934e-05	0.669907
Mbp	-0.138095	0.00986854	1		Gucy1a2	0.192451	0.000315818	1		Agpat4	-0.160726	0.00273534	1		Wdr26	-0.137031	0.00215577	1		Srgap3	-0.246024	0.0232185	1		Carf	-0.0929915	9.28253e-05	1		Tenm1	-0.091607	3.25584e-05	0.473236		Aldoa	-0.150687	3.29371e-05	0.698398
Akap6	-0.0923973	0.010028	1		Cd81	0.208229	0.00031629	1		Krit1	-0.157454	0.00273972	1		Ube3c	-0.0887295	0.00218229	1		Cyhr1	0.33821	0.0233344	1		Rlim	-0.0979502	9.28453e-05	1		Wipf2	-0.0918408	3.28296e-05	0.477178		Slc35f1	-0.145693	3.35921e-05	0.712288
Pde4a	-0.1269	0.0100379	1		Syn3	-0.0794739	0.00031714	1		Nr3c2	0.0760821	0.00275344	1		Kcmf1	-0.0736818	0.00220674	1		Rfx7	0.337314	0.0237582	1		Cep83os	-0.0874593	9.55933e-05	1		Galntl6	0.141473	3.37426e-05	0.490448		Gabrd	-0.168838	3.41055e-05	0.723173
Cox7b	-0.143525	0.0102227	1		Gria3	0.124179	0.000318677	1		Ncoa1	0.144135	0.00286082	1		Setd2	-0.102572	0.00223759	1		Atp6v0b	0.326617	0.0240127	1		St6galnac3	0.0961538	9.82396e-05	1		Gm15496	-0.0946455	3.37927e-05	0.491177		Ypel3	-0.14487	3.43783e-05	0.728957
Gda	0.145042	0.0103207	1		Erc2	-0.0754139	0.00031992	1		Ift52	-0.138017	0.00294757	1		Sipa1l3	-0.0567765	0.0022492	1		Atp6v1e1	0.442247	0.0242712	1		Zdhhc20	-0.102654	9.93767e-05	1		Efr3a	0.12421	3.40992e-05	0.495632		Mri1	-0.134796	3.44098e-05	0.729624
Galnt1	-0.121529	0.0105094	1		Luc7l2	0.140025	0.000320179	1		Zdhhc14	0.147037	0.00295126	1		Spire1	-0.0901915	0.0022703	1		Acss2	0.313505	0.0243793	1		Slit2	0.131095	9.96182e-05	1		Agtpbp1	0.108401	3.44388e-05	0.500569		Ndufs3	-0.136171	3.4605e-05	0.733764
Gabra5	0.176438	0.0105121	1		Slc35f1	-0.152586	0.000330678	1		Slc9a9	0.164677	0.00295745	1		Kcnb1	-0.088721	0.00230333	1		Ntng2	-0.33341	0.0248192	1		5031415H12Rik	-0.102454	0.000104864	1		Ntm	0.0938698	3.49705e-05	0.508296		Ppil2	-0.142385	3.46348e-05	0.734397
Hecw2	0.126888	0.0106767	1		Tbce	-0.16118	0.000347699	1		Cdh10	0.136255	0.00301663	1		Nfib	0.0996149	0.00240912	1		Sfpq	-0.284852	0.0248614	1		Prdm5	0.123433	0.000109138	1		Igf2bp3	-0.118945	3.67774e-05	0.534559		Ogt	-0.132735	3.47166e-05	0.736131
5330417C22Rik	-0.149638	0.0107894	1		BC005537	0.218298	0.000353531	1		Sgk1	-0.172251	0.0030406	1		Atg13	-0.0798634	0.0024104	1		Apba1	-0.306666	0.0248791	1		Gm15478	-0.103435	0.000110699	1		Setd4	-0.117308	3.68046e-05	0.534955		Mlip	-0.155444	3.49213e-05	0.740472
Rapgef4	-0.122305	0.0108146	1		Apba2	-0.130895	0.000354908	1		BC030499	0.156669	0.00306117	1		Arhgap17	-0.0901861	0.00241215	1		Cys1	0.38395	0.0251187	1		Hlcs	-0.0771599	0.00011722	1		Tenm2	-0.0556474	3.71286e-05	0.539665		Rmdn1	-0.0988482	3.54636e-05	0.75197
Trim9	0.11306	0.0108756	1		Sipa1l1	-0.112768	0.00036224	1		Jazf1	0.107085	0.00313561	1		Tead1	-0.0886937	0.00245662	1		Ror1	0.38068	0.0252364	1		Ttc19	-0.0941511	0.000117519	1		5330438D12Rik	-0.105064	4.01288e-05	0.583272		Ing4	-0.144502	3.56812e-05	0.756583
Fam13c	-0.125767	0.0108892	1		Tenm3	0.208882	0.000372846	1		Camk2d	0.189607	0.0031978	1		Dnajc5	-0.110353	0.00245688	1		Syt1	-0.162363	0.025391	1		Cobl	0.119009	0.000118598	1		Atxn7l3b	-0.0905627	4.12328e-05	0.599319		Opcml	0.0888013	3.61897e-05	0.767367
Ttc3	-0.0780214	0.0108971	1		Trhde	-0.151213	0.000379297	1		Vwa3a	0.149682	0.00320995	1		Fam120b	-0.0804099	0.0024596	1		Zc3h14	-0.380129	0.0253924	1		Ppp6r2	-0.109949	0.000119153	1		Tmem59l	-0.0903259	4.1542e-05	0.603813		Tmeff1	-0.138531	3.64868e-05	0.773666
Phip	0.166278	0.0110069	1		Ctnnd2	-0.11822	0.000381301	1		Rnf150	0.152128	0.00324144	1		Syndig1	-0.120035	0.00247879	1		Zfpm2	-0.168051	0.0256002	1		Rufy1	-0.124761	0.000119905	1		Gm13402	-0.096008	4.16804e-05	0.605824		Maged1	-0.112337	3.66226e-05	0.776545
Zfp444	-0.118151	0.0110162	1		Ube4a	-0.151861	0.000420082	1		Nebl	-0.1053	0.00326886	1		Sphkap	-0.0867648	0.0025051	1		Amph	-0.286407	0.0257842	1		Gm48623	-0.104586	0.000119973	1		Ly6h	-0.0991885	4.30131e-05	0.625195		Got2	-0.137867	3.66803e-05	0.77777
Khdrbs2	0.138184	0.0110259	1		Cdh8	0.155177	0.000425049	1		2023-03-02	-0.12343	0.00327208	1		Mmp17	-0.0819801	0.00254805	1		Ndel1	0.358332	0.0258097	1		Nipsnap2	-0.112328	0.000119987	1		Dynll1	-0.0891162	4.33487e-05	0.630074		Napa	-0.140887	3.70382e-05	0.785357
Gm14410	-0.126143	0.0110911	1		4930556J24Rik	-0.144722	0.000429791	1		Gm3448	-0.143119	0.00327847	1		Dgkh	-0.0879556	0.00257361	1		Ube2l3	-0.365352	0.0258517	1		Gm36198	-0.0805003	0.000120253	1		Zfp329	-0.076872	4.49547e-05	0.653416		Lrrtm4	0.0750858	3.71105e-05	0.78689
Insig2	-0.108672	0.0110998	1		Atp6ap1	0.192055	0.000443435	1		Dcaf5	0.173461	0.0033176	1		Arf4	-0.12294	0.00260526	1		Far1	0.366493	0.0260472	1		Nrxn1	0.0511172	0.000123444	1		Eya1	0.106505	4.51446e-05	0.656177		Morn1	-0.129185	4.07774e-05	0.864643
9330159F19Rik	-0.134287	0.0111143	1		Rpl41	0.211101	0.000443648	1		Atp6v0b	-0.128606	0.00332117	1		Fer	-0.0604782	0.00261065	1		Abcc5	0.433134	0.0263381	1		Col25a1	-0.100562	0.000125749	1		Otud7a	0.0869308	4.66998e-05	0.678782		Terf1	-0.141571	4.2434e-05	0.899771
Mtif2	-0.135194	0.0111345	1		Ippk	-0.135458	0.000444753	1		Klhl2	0.110879	0.00335598	1		Nrf1	-0.0941712	0.00262918	1		Ttc8	-0.315097	0.0267694	1		Camk4	0.127068	0.000129419	1		Sdk2	0.105421	4.72078e-05	0.686166		Top1	-0.116657	4.24877e-05	0.90091
Kdm6a	-0.100298	0.0112015	1		Bcl11b	-0.155151	0.000446714	1		Trpc1	-0.16487	0.00337391	1		Chsy3	-0.111052	0.00266035	1		Ppp1r16b	-0.305542	0.0270453	1		Parp8	0.14573	0.00013006	1		Cisd2	-0.0986644	4.75062e-05	0.690503		Sec11a	-0.146269	4.25356e-05	0.901924
Dgkd	-0.07639	0.0113438	1		Fat4	0.193119	0.000447026	1		Pcm1	0.15031	0.00341159	1		Jazf1	-0.0901146	0.00269019	1		Pced1b	-0.418286	0.0271433	1		Hlf	0.140284	0.000130654	1		Zc3h15	-0.120062	4.82309e-05	0.701036		Grik2	0.101869	4.28538e-05	0.908673
Tra2a	-0.0782688	0.0114582	1		Xkr6	-0.163276	0.000459528	1		Syn3	0.102434	0.00343481	1		Rassf8	0.210565	0.00272806	1		Dpy30	0.347507	0.0272152	1		Trhde	0.148857	0.000134301	1		Klf13	-0.104513	4.8864e-05	0.710239		Mdh1	-0.138332	4.3288e-05	0.917879
Chgb	-0.108347	0.0115269	1		Klhl29	-0.108308	0.000464681	1		H3f3b	-0.135454	0.00345275	1		Purg	-0.130276	0.00276374	1		Phactr1	0.316929	0.027219	1		Clstn2	-0.0667243	0.000146572	1		Stk32c	0.095702	4.89096e-05	0.710901		2024-03-01	-0.135267	4.34272e-05	0.920831
Kptn	-0.123464	0.0115539	1		Cdh9	-0.0774047	0.00046785	1		Camkk2	0.1437	0.00350975	1		Tax1bp1	-0.0826057	0.00277821	1		Usp12	-0.319366	0.027284	1		Bicdl1	0.113312	0.000146766	1		Plxna4	0.0522603	4.90313e-05	0.71267		Scfd1	-0.123209	4.37991e-05	0.928717
Ccser1	0.0751471	0.0116055	1		Snca	-0.132645	0.000469552	1		Usp2	-0.158823	0.00357626	1		Cnih3	-0.106115	0.00278602	1		Atp5g1	0.415285	0.0273853	1		Slc4a10	0.103611	0.000155862	1		Trhde	0.128088	5.27133e-05	0.766188		Gbf1	-0.125323	4.51148e-05	0.956615
Arhgap15	-0.155939	0.0117543	1		Tmem108	0.100295	0.000472652	1		Lyst	-0.123233	0.00367972	1		Atp2c1	-0.101733	0.00279278	1		Zfp950	0.399277	0.0274044	1		Gm3448	-0.104972	0.000156907	1		Actb	-0.11461	5.33293e-05	0.775142		Dcaf17	-0.165076	4.57895e-05	0.97092
Ctif	-0.149728	0.0118807	1		Tango2	-0.188048	0.000489723	1		Dzip3	-0.123364	0.00370052	1		Actl6b	-0.102697	0.00282363	1		Setd2	0.330782	0.0275745	1		Drg1	-0.131288	0.000157177	1		Gm12940	-0.104283	5.42553e-05	0.788601		Syp	-0.155574	4.58725e-05	0.972681
Hagh	-0.124289	0.0119251	1		Prkcg	0.213209	0.000495269	1		Ccdc12	-0.122942	0.00375539	1		Dok6	-0.0912951	0.00291063	1		Vti1b	-0.186128	0.0277005	1		Cmss1	0.117217	0.000158929	1		Ring1	-0.0940246	5.59186e-05	0.812777		Rc3h2	-0.109733	4.60284e-05	0.975987
Arhgap12	-0.15483	0.0120525	1		Nfia	-0.136463	0.000497161	1		Fam219a	0.165385	0.00385788	1		Dtna	-0.0934379	0.00291312	1		Gmcl1	-0.380795	0.0280616	1		Crk	-0.0890683	0.000159837	1		Arf3	-0.114245	5.65771e-05	0.822348		Cask	-0.177016	4.60529e-05	0.976505
Osbpl9	-0.103467	0.0121134	1		Slc16a11	0.219106	0.000507787	1		Immp2l	0.117179	0.00391799	1		Unc80	-0.0805373	0.00291532	1		Pcdh9	0.190435	0.0281106	1		Herc2	0.12599	0.000162663	1		Tspan7	0.111739	5.69259e-05	0.827418		Vamp4	-0.13074	4.65343e-05	0.986713
Aff3	-0.116732	0.0121232	1		C2cd5	-0.140736	0.000509283	1		Ddhd2	-0.11981	0.00393027	1		Pik3r3	-0.0786799	0.00295487	1		Ccdc149	-0.281845	0.0281564	1		Trim2	0.0968799	0.000163274	1		Mtus2	-0.121079	5.74244e-05	0.834664		Pdzrn4	-0.192956	4.67164e-05	0.990574
Gabrg2	0.123303	0.01214	1		Plaa	-0.115879	0.000512898	1		Abr	0.124776	0.00393761	1		Ralbp1	-0.104762	0.00297247	1		Ralgps2	-0.404751	0.028399	1		Frmd4a	0.0790164	0.000164672	1		Tcf12	0.0850338	5.77912e-05	0.839995		Soga3	-0.109763	4.71861e-05	1
Mapk8ip1	-0.127212	0.0122039	1		Otud7a	-0.128153	0.000518948	1		Pdlim7	-0.146743	0.00397548	1		Pitpnm2	-0.0887705	0.00302824	1		Ppib	0.428771	0.0284508	1		Tanc2	0.0876946	0.000165215	1		Zbtb44	-0.0883231	6.01252e-05	0.873919		Usp2	-0.0949727	4.73235e-05	1
Nrxn2	-0.11487	0.0123836	1		Unc5c	0.146817	0.000559773	1		Lrrc57	-0.147696	0.00410748	1		Kcnh7	0.194637	0.00305939	1		Map7	-0.396007	0.0286744	1		Nptn	-0.080442	0.000170104	1		Kcnma1	0.0596634	6.0851e-05	0.884469		Fam69a	-0.136944	4.73552e-05	1
Sel1l	-0.114354	0.0123951	1		Thsd7b	-0.171306	0.000570409	1		Ptprg	-0.131252	0.00410773	1		Sppl3	-0.108852	0.00306988	1		Ccdc57	-0.348658	0.0286938	1		Agap1	0.0995443	0.000170447	1		Trim2	0.0871608	6.10931e-05	0.887989		Lrfn5	-0.109181	4.74174e-05	1
Copz1	-0.116863	0.0124606	1		Tln2	-0.15055	0.000600751	1		Sirt7	-0.136271	0.00416975	1		Zfp644	-0.0735099	0.00309112	1		Slc43a2	-0.280616	0.0288197	1		Echdc1	-0.096131	0.000171936	1		Bbip1	-0.0947593	6.1634e-05	0.89585		D430042O09Rik	-0.137625	4.78151e-05	1
Pgam5	-0.0993838	0.0125834	1		Adarb2	0.111718	0.000601685	1		5730522E02Rik	0.117501	0.00419848	1		Gatad2b	-0.082009	0.00316436	1		Srsf2	0.424017	0.0290688	1		Srr	-0.0925949	0.000175426	1		Rapgef2	0.0819553	6.43225e-05	0.934927		Ppp2r2a	-0.140292	5.04399e-05	1
Dennd4a	0.123872	0.0125869	1		Csmd2	-0.117117	0.00060407	1		Frmpd4	-0.112894	0.00420834	1		Ptprz1	-0.13173	0.00318066	1		Tmem132b	-0.338368	0.0290942	1		Zfp260	-0.0917555	0.000187332	1		D5Ertd579e	-0.113092	6.451e-05	0.937653		Tmem59	-0.137991	5.07174e-05	1
Egfem1	0.100252	0.0125924	1		2023-03-02	-0.137283	0.00061303	1		Adamts17	-0.121552	0.00426951	1		Luzp1	-0.0950649	0.00318629	1		Becn1	-0.301866	0.0291255	1		Zkscan16	-0.104746	0.000200945	1		Retreg1	0.119178	6.45671e-05	0.938483		Cox11	-0.147034	5.11174e-05	1
Fam69a	-0.0897476	0.0129411	1		Ccdc12	-0.10921	0.000651802	1		P4ha1	-0.154362	0.00427425	1		Fkbp1a	-0.0697365	0.00320138	1		Itm2b	0.526858	0.029408	1		Agtpbp1	0.117322	0.000201018	1		Fam168a	-0.10557	6.56563e-05	0.954314		Gmcl1	-0.106654	5.15755e-05	1
Negr1	0.0717815	0.0129529	1		Cdh10	0.234642	0.0006546	1		Rfx7	0.118061	0.00428033	1		Mms19	-0.116029	0.00320227	1		Mdga2	0.226286	0.0294447	1		Bdnf	-0.0824373	0.000201405	1		Dcaf7	-0.086971	6.67691e-05	0.970489		Strn	-0.0930053	5.16385e-05	1
Nebl	-0.085482	0.0131771	1		Sptbn4	-0.124291	0.000677685	1		Disp2	-0.138696	0.00428115	1		Slc35f4	-0.0910826	0.00321601	1		Rtn4	0.482269	0.0294566	1		Fam168b	-0.0811022	0.000208352	1		Ankrd45	-0.101515	6.73115e-05	0.978372		Glg1	-0.129704	5.2964e-05	1
Tom1l2	-0.133633	0.0133364	1		Pcmtd1	-0.121434	0.000678994	1		Nbas	0.163161	0.00428639	1		Mbd5	-0.0614081	0.00322575	1		H2-Ke6	0.32483	0.029667	1		Sec14l2	-0.0943262	0.000208851	1		Thoc7	-0.113844	6.85685e-05	0.996643		Asb3	-0.133304	5.47593e-05	1
Bcl11b	-0.107989	0.0133846	1		Rab30	-0.160479	0.000686327	1		Arhgef7	0.14843	0.00429237	1		Crtc3	-0.0750664	0.00323852	1		Tenm1	0.358453	0.0296787	1		Lynx1	-0.0852905	0.000211022	1		Esrrg	0.126229	6.9407e-05	1		Nrxn2	-0.13382	5.49409e-05	1
Synpr	-0.0889773	0.0136596	1		Eif5	0.16345	0.000694702	1		Serinc3	-0.124341	0.00436354	1		Mef2d	-0.0880418	0.0032734	1		C1qtnf4	0.347876	0.0302894	1		Slc6a1	-0.0812602	0.000213496	1		Rbm24	-0.0947536	6.9896e-05	1		Tenm2	0.0905312	5.51581e-05	1
Tmem178b	0.184342	0.0137721	1		Srrm4	-0.160649	0.000697365	1		Adk	0.122695	0.00436706	1		Fam219a	-0.0840742	0.00327786	1		Gle1	-0.305216	0.0303579	1		Gm17494	-0.0915407	0.000213628	1		1700085D07Rik	-0.089125	7.13561e-05	1		Kcnk1	-0.123287	5.56653e-05	1
Tef	-0.117728	0.0138142	1		Matk	-0.101926	0.000707	1		Snhg11	-0.109562	0.00439613	1		Rbm33	-0.0652714	0.00330374	1		Ccl25	-0.315494	0.0307626	1		Gm45345	-0.0963362	0.000215881	1		Tut4	0.0933629	7.21942e-05	1		Ddhd2	-0.0852898	5.58738e-05	1
Magi3	0.17505	0.0140857	1		Erbb4	-0.177554	0.000720007	1		Chd4	0.171407	0.00441152	1		Pde1a	0.242799	0.00334429	1		Arfgef2	-0.352183	0.0308593	1		Rasgrf1	-0.0922696	0.000218634	1		Strbp	-0.0794842	7.24857e-05	1		Gm10563	-0.149562	5.68342e-05	1
Hnrnpdl	-0.0779459	0.0142273	1		Nfyc	-0.126825	0.000725357	1		Smyd3	0.119245	0.00462152	1		Abhd2	-0.0969103	0.00336163	1		Kif26b	-0.403059	0.0310001	1		Pura	-0.0969181	0.000220201	1		Gm16351	-0.0957848	7.3305e-05	1		Fam222b	-0.0966128	5.81839e-05	1
Fbxl17	0.117079	0.0143953	1		Lpgat1	-0.135947	0.000765116	1		Arglu1	0.12855	0.00463354	1		Cpne6	-0.0934606	0.00341971	1		Apoe	0.124928	0.0310245	1		Dync1li1	-0.114592	0.000221907	1		Sphkap	0.0831648	7.55579e-05	1		Ddx50	-0.128328	5.93126e-05	1
Pfkp	-0.142312	0.0144861	1		Rapgef5	0.212957	0.000769505	1		Atp5a1	-0.137521	0.00474991	1		Sil1	-0.0831323	0.00343682	1		Senp6	0.44257	0.031037	1		Plxna2	0.112948	0.000221934	1		Rlim	-0.0848497	7.612e-05	1		Gpcpd1	-0.132044	6.0745e-05	1
Aplp1	-0.105707	0.014726	1		Kidins220	-0.145747	0.000774135	1		Spock3	0.103681	0.00481356	1		Prkd1	-0.118217	0.00347937	1		Gcn1l1	-0.266392	0.0316758	1		Nos1ap	0.109418	0.000228995	1		Rbm4b	-0.104021	7.65577e-05	1		Kcnq3	0.168707	6.15734e-05	1
Ntrk3	0.0969286	0.0147581	1		Tenm1	0.164012	0.000787102	1		Taf6	-0.134437	0.00482539	1		Srebf2	-0.0657651	0.00348383	1		Gabrb3	0.205034	0.0319882	1		4430402I18Rik	-0.103482	0.000232522	1		Cep295	-0.0933031	7.65577e-05	1		Aplp2	-0.144719	6.18016e-05	1
R3hdm1	0.103208	0.0149815	1		Nxf1	0.176951	0.000833863	1		Sntb2	-0.103488	0.00486788	1		Trip4	-0.0786762	0.00351295	1		Synpo	-0.175636	0.0320258	1		Snx12	-0.0955008	0.000235423	1		Snf8	-0.0912514	7.6602e-05	1		Eif5b	-0.144431	6.19601e-05	1
Usp15	0.114028	0.0150228	1		Inpp4b	-0.122299	0.000838997	1		Smim13	-0.11105	0.0049186	1		Opa1	-0.0876216	0.00352783	1		Prr16	0.306565	0.0322377	1		Thoc7	-0.081504	0.000239069	1		Klhl12	0.100879	8.1365e-05	1		Rasal2	-0.0945203	6.50802e-05	1
Dagla	-0.13281	0.0154955	1		Acp1	0.182496	0.000845451	1		Dcp1a	-0.110038	0.00494975	1		Zfp831	-0.13241	0.00352964	1		Zranb1	-0.234126	0.0324825	1		Fbxw2	-0.0947423	0.00024401	1		Arf4	-0.115726	8.28703e-05	1		Kcnk2	-0.127777	6.55637e-05	1
Ano6	-0.114938	0.0155288	1		Itsn1	-0.12665	0.000853238	1		Rnf182	-0.13398	0.00504749	1		Mapre2	-0.0950841	0.00362214	1		Trim46	-0.357357	0.0325214	1		Slc7a6os	-0.108716	0.000244262	1		Chst9	0.117137	8.3173e-05	1		Dock11	-0.15227	6.6201e-05	1
Hnrnph3	-0.0967766	0.0155335	1		Hs3st4	-0.134027	0.000860816	1		Klhl29	0.111183	0.00505722	1		Arhgef4	-0.11014	0.00368126	1		Smc5	-0.390515	0.0328327	1		Abi2	-0.0996982	0.000244456	1		Luzp1	-0.110222	8.60743e-05	1		Pcdh15	-0.171717	7.09782e-05	1
Arhgap17	-0.107438	0.0155887	1		Fam13c	-0.138829	0.000887895	1		Zfp512	-0.145649	0.00507342	1		Evi5	-0.0904801	0.00370592	1		Cemip	-0.20729	0.0330278	1		Arhgef28	0.116412	0.000247363	1		Spata13	0.147985	9.08423e-05	1		Lman2l	-0.141971	7.16464e-05	1
Brwd1	0.138349	0.0157029	1		Pde4d	-0.0950655	0.00089576	1		Atrn	-0.107486	0.00509634	1		Ddx24	0.228631	0.00372973	1		Slc24a2	-0.197181	0.0330819	1		Tomm40	-0.0843833	0.000254079	1		Hist1h2be	-0.0879614	9.12266e-05	1		Cstf3	-0.132744	7.19137e-05	1
Zfp1	-0.1034	0.0157045	1		Mtmr12	-0.139816	0.000908567	1		Usp47	0.129107	0.00515598	1		Tmem260	-0.0882816	0.00374978	1		Ppp1r9a	-0.280796	0.033273	1		Dnm3	-0.106106	0.000255798	1		Ptk2	0.0733614	9.24583e-05	1		Anapc5	-0.137268	7.56316e-05	1
Psap	-0.13121	0.0158177	1		Pea15a	0.215319	0.000915354	1		Myo9a	0.0945848	0.00518649	1		Acp1	0.163862	0.0037516	1		Cox11	0.363779	0.0332968	1		Qtrt1	-0.0975793	0.000256902	1		Pip5k1a	-0.104167	9.63937e-05	1		Orc2	-0.0890933	7.66022e-05	1
Nalcn	0.117001	0.01588	1		Plekha6	-0.146136	0.000921034	1		D130043K22Rik	-0.154581	0.00528235	1		Smarcc2	-0.103132	0.0037935	1		Nt5c2	-0.236244	0.0333806	1		Cdk9	0.12032	0.000263255	1		Pcsk7	-0.111331	9.64652e-05	1		Ogfod1	-0.158933	7.73374e-05	1
Aco2	-0.0899142	0.0159475	1		Sgip1	-0.10919	0.000949166	1		Ctdspl	0.166057	0.0052949	1		Vav3	-0.087589	0.00379632	1		Wnk2	-0.35368	0.03364	1		Slc4a4	0.108321	0.000267429	1		U2af1	-0.0875867	9.69446e-05	1		Mcu	-0.111606	7.82021e-05	1
Snph	-0.0913603	0.0160095	1		Kcnq1	-0.119782	0.000989156	1		Slc4a4	-0.157502	0.00541028	1		Bcl11a	-0.0557855	0.0038115	1		0610030E20Rik	-0.334162	0.033705	1		Gm30054	-0.0825625	0.000273599	1		Arl15	0.0992211	9.75016e-05	1		Ccdc66	-0.146339	7.94464e-05	1
Dnm3	-0.0768145	0.0160439	1		Nebl	-0.0996473	0.00101894	1		Gdap1	-0.116101	0.00553631	1		Hk1	-0.0726568	0.00383341	1		Ncam1	-0.196588	0.0337313	1		Aldoa	0.1091	0.000277045	1		Mtif2	-0.0843764	9.77498e-05	1		Pacsin2	0.245618	8.05522e-05	1
Sorcs2	-0.136812	0.0161609	1		Dtx3	-0.120375	0.00103812	1		2210408I21Rik	0.155324	0.00555407	1		D630045J12Rik	-0.0628438	0.00390487	1		Msi2	-0.25473	0.0340221	1		Ypel1	-0.0791973	0.000281533	1		Jun	-0.0908155	0.000100362	1		Rims2	0.221262	8.11942e-05	1
Usp20	-0.121865	0.0162515	1		3110021N24Rik	-0.137242	0.0010453	1		Vgll4	0.158274	0.00560273	1		Tulp3	-0.08305	0.0039156	1		Dync1h1	-0.289136	0.0341281	1		Nnat	-0.11396	0.000285485	1		Orai2	-0.115735	0.000100407	1		Napepld	-0.115168	8.1558e-05	1
Car12	-0.0936384	0.0162858	1		Lrpprc	-0.114215	0.00105197	1		Grid1	0.136909	0.0056903	1		Cnot1	-0.105665	0.00393309	1		Porcn	-0.226423	0.034134	1		Rnf19a	0.128822	0.000285656	1		Srgap2	0.122429	0.000101175	1		Grina	-0.195492	8.15692e-05	1
Fgf12	0.158831	0.0173123	1		Slc25a27	-0.129505	0.00107511	1		Gucy1a2	0.162584	0.00570153	1		Peak1	-0.0972768	0.00394096	1		Spast	-0.34214	0.034185	1		Plp1	0.142104	0.000286433	1		4930578M01Rik	-0.0839448	0.000102408	1		Srpk2	-0.123183	8.24641e-05	1
Cdc40	-0.112848	0.0173424	1		Ppp2r2c	-0.156912	0.00108629	1		Rfx3	-0.106792	0.00570554	1		Jph4	-0.0980624	0.00398407	1		Cacul1	0.382125	0.034287	1		Stk39	0.11015	0.000293769	1		Prtg	-0.096746	0.000104473	1		Smim13	-0.140873	8.33777e-05	1
Gnai1	0.146535	0.0174091	1		Sgcd	-0.0912988	0.00110749	1		Glrb	-0.135152	0.00597709	1		Cntln	-0.0548916	0.00404777	1		Prrc2c	-0.291266	0.0348275	1		Ipmk	-0.0847977	0.000300767	1		Enc1	-0.0877921	0.000108081	1		Sbno1	-0.113709	8.62315e-05	1
Tmem181a	-0.100022	0.0174833	1		Chd9	-0.0858568	0.00114519	1		Dpp6	0.0798064	0.00600131	1		Trappc8	-0.101102	0.00405882	1		Tor1aip2	0.355468	0.0348492	1		Slc9a1	-0.073199	0.000305441	1		Sipa1l3	-0.0997121	0.00010941	1		Impact	-0.14708	8.79348e-05	1
Mmd2	-0.114051	0.017586	1		Pnn	0.194265	0.0011529	1		Atrx	-0.157105	0.00604528	1		Btbd1	-0.0714274	0.00409814	1		Snhg11	-0.219228	0.0350893	1		Rtn1	0.0840189	0.000310685	1		Wasf1	0.0847552	0.000109534	1		Capn15	-0.140985	8.84695e-05	1
Kcnrg	-0.0978785	0.0175899	1		Hdac8	-0.132383	0.00115426	1		Nlgn1	-0.0838041	0.00605045	1		Wasf1	-0.0630768	0.00410274	1		Ttc26	-0.282564	0.0351297	1		N4bp2l2	-0.103806	0.000312958	1		Spred1	-0.113871	0.000109728	1		Arfgap1	-0.13727	8.89778e-05	1
Icam5	-0.0906845	0.0176821	1		Camk2n1	0.180004	0.00116858	1		Ppp6r3	0.130078	0.00610045	1		Trmt1l	-0.0975708	0.00413616	1		Gabrd	0.381471	0.0351737	1		Rfwd3	-0.0866646	0.000316224	1		Csad	-0.0891282	0.000110168	1		Rundc3a	-0.140196	8.9228e-05	1
Chsy3	-0.0963268	0.0177641	1		Kif3a	-0.113665	0.00117472	1		Tpst1	-0.129144	0.00612638	1		Dcaf5	-0.101284	0.00418408	1		Dhx36	-0.287375	0.0354625	1		A930015D03Rik	-0.108392	0.000317873	1		C530008M17Rik	-0.0895456	0.000110353	1		Fmr1	-0.108055	8.9888e-05	1
Doc2b	-0.144265	0.0179587	1		Foxk1	-0.111412	0.00119774	1		Ptprz1	-0.14829	0.00616201	1		Map6	-0.0684213	0.0042132	1		Fam193a	-0.280932	0.0356295	1		Gm28539	-0.0905087	0.000318248	1		Fut8	-0.0920904	0.000110654	1		Fbxo11	-0.120359	9.09125e-05	1
Bend6	-0.11852	0.0182926	1		Chd2	-0.130473	0.00120114	1		Tab2	0.110823	0.00618834	1		Scfd2	-0.0902436	0.00426289	1		Cog7	-0.222343	0.0358171	1		Gm16066	-0.0808315	0.000323768	1		Gm12216	-0.111397	0.000111456	1		Oprm1	-0.138869	9.12161e-05	1
Man1a2	0.129585	0.0182989	1		Peli2	-0.129248	0.00123761	1		Supt20	-0.153404	0.00619667	1		Ttll11	-0.0851431	0.00431325	1		Oscp1	-0.308507	0.0358404	1		Lmln	-0.0894811	0.000324692	1		Tmcc1	-0.0803276	0.000114435	1		Mrps26	-0.127177	9.29002e-05	1
Srsf7	-0.0943309	0.0183412	1		Galnt1	-0.132228	0.00124002	1		Pcmtd1	-0.158689	0.00621661	1		Ctnna3	0.220538	0.00445793	1		Sez6l	-0.318184	0.0360306	1		Trim35	-0.11489	0.000326247	1		Os9	-0.0890968	0.00011681	1		Glrb	-0.0876187	9.52052e-05	1
Ntf3	0.174707	0.0185228	1		Adamts17	-0.172192	0.00125123	1		Enox1	0.107318	0.00624392	1		Kbtbd11	-0.066693	0.00447544	1		Banf2	0.338663	0.0361424	1		Ccdc85a	0.0781022	0.000329119	1		Arhgef28	0.123681	0.000117433	1		Astn2	-0.126431	9.78744e-05	1
Clstn2	0.0514545	0.0186794	1		Samd12	-0.126899	0.00126406	1		Tmem55a	-0.147099	0.00632261	1		Rptor	-0.0722975	0.00457134	1		D17Wsu92e	-0.319796	0.0362683	1		Synj1	0.123766	0.000331105	1		Gm32250	-0.107762	0.000118626	1		Srgap3	0.169654	9.85066e-05	1
Atcay	0.115041	0.0186989	1		Dpyd	0.147132	0.00130389	1		Mrpl41	-0.109012	0.006346	1		Nck2	-0.0849759	0.00457258	1		Slc4a4	-0.282706	0.0362834	1		1700085D07Rik	-0.0937153	0.000332344	1		Kbtbd11	-0.102011	0.000120738	1		Zdhhc21	-0.17983	9.91591e-05	1
Stxbp3	-0.116922	0.0187511	1		Sntg1	-0.0678827	0.00132569	1		Wdfy3	0.125228	0.00641926	1		Xpo7	-0.0798797	0.00459108	1		Rpl10a	0.316195	0.0363869	1		A930017M01Rik	-0.108965	0.000336394	1		Traf6	-0.080692	0.000121327	1		Eftud2	-0.131681	9.94957e-05	1
Camkv	-0.122168	0.0188666	1		Fam189a1	0.169361	0.00132706	1		Cd81	-0.135157	0.0064487	1		Kcnd2	-0.0586253	0.00460279	1		Sh3bp5	-0.335827	0.0364215	1		Dpp10	0.132509	0.000339965	1		Chrm1	-0.0914377	0.000122395	1		Smap1	-0.111565	0.00010112	1
Kcnk10	0.117262	0.0188868	1		Map7	-0.133206	0.00135663	1		Stub1	-0.128248	0.00648456	1		Zfp407	-0.0967334	0.00460297	1		Limch1	-0.203829	0.0364891	1		Nkain3	-0.100614	0.000341811	1		Kcnip2	-0.0921386	0.00012246	1		Slc25a3	-0.129556	0.000101479	1
Pcm1	0.150073	0.0190367	1		Lcorl	0.201169	0.00136325	1		Spon1	-0.156829	0.00651954	1		Plekhm2	-0.0796094	0.00464618	1		Otud5	-0.254959	0.0368443	1		Adcy10	-0.0934151	0.000342596	1		Caml	-0.0954332	0.000123722	1		Gak	-0.133976	0.000101668	1
Tnk2	-0.122234	0.0192075	1		Strbp	-0.0875407	0.00137625	1		Ctsb	-0.129106	0.00653503	1		Snca	-0.0721805	0.00468245	1		Nptx1	0.386376	0.0369707	1		Srsf4	-0.0718257	0.000347278	1		Lman2l	-0.0944588	0.000125656	1		2610008E11Rik	-0.12992	0.000104248	1
Prkacb	0.109892	0.019264	1		Iqgap2	-0.105948	0.00139791	1		Npdc1	-0.130495	0.0065928	1		Atp2a2	-0.0713094	0.00469559	1		Pak1	-0.313111	0.0370847	1		Immp1l	-0.113289	0.000351066	1		Peli2	0.111577	0.000127687	1		Hnrnpdl	-0.125729	0.000104803	1
Map2k6	-0.0991912	0.0193876	1		Adgrb2	0.160252	0.00140743	1		Kcnc1	0.124723	0.00659314	1		Rapgef5	0.229493	0.00471803	1		Parp8	-0.342872	0.0371719	1		Aagab	0.110592	0.000359561	1		Smim14	-0.0910071	0.000127917	1		Sec61a1	-0.130053	0.000104966	1
B4galt1	-0.115758	0.019398	1		Oxr1	-0.1144	0.00143124	1		Rbm28	-0.163732	0.00670164	1		Vwa8	-0.0792172	0.00472737	1		Uck2	0.353715	0.0376171	1		Akt3	0.0793008	0.000360487	1		Diras2	-0.109707	0.000129887	1		Vps9d1	-0.151216	0.000105311	1
Mttp	-0.148042	0.0194053	1		Hspa5	-0.125551	0.00144911	1		Pcdh17	-0.129994	0.00681287	1		Eps15l1	-0.0787191	0.0047482	1		Adgrb2	0.2921	0.0376519	1		Tbl3	-0.0866539	0.000362602	1		Dock3	0.0818354	0.000129929	1		Gucy1a2	-0.122284	0.000106287	1
Mmp16	0.085266	0.0194629	1		Hs6st3	-0.118994	0.00148688	1		Cecr2	0.129156	0.00689111	1		Zcchc14	-0.0913718	0.00502389	1		Dzank1	-0.328978	0.0377473	1		A530046M15Rik	-0.0887668	0.000366832	1		Dync1li1	-0.0928987	0.000130367	1		Mast2	-0.154862	0.000106777	1
2900011O08Rik	-0.130418	0.0196849	1		Nrp1	-0.123994	0.00151498	1		Mast4	-0.114826	0.00689149	1		Shank3	-0.0962509	0.00507393	1		Cst3	0.423539	0.0380648	1		Dgke	-0.0763017	0.000368717	1		Grm7	0.0558626	0.00013081	1		Fam184a	-0.143974	0.000107671	1
Tlk1	0.111762	0.0198565	1		Gpr137c	0.181064	0.00153628	1		Ablim1	0.0928918	0.00696258	1		Gripap1	-0.104131	0.0050936	1		Mlxip	-0.225366	0.0381838	1		Mccc2	-0.0944544	0.000390898	1		Tcf4	0.0506093	0.000132553	1		Ncoa3	-0.121666	0.000110726	1
Rps27rt	-0.0832375	0.0203162	1		Dync2h1	-0.116496	0.00162698	1		Psmd7	-0.115777	0.00702738	1		Thsd7a	-0.0908846	0.00514489	1		Cyfip2	-0.252365	0.0382054	1		Nrxn3	0.0908809	0.000391712	1		Rbis	-0.0930825	0.000141392	1		Aste1	-0.162159	0.000112443	1
Zfand5	-0.0875295	0.020376	1		Hdac7	-0.12567	0.00162878	1		Pacsin1	0.108761	0.00704922	1		Kmt2c	-0.0997589	0.00517051	1		Tubgcp4	-0.255713	0.038615	1		Ppm1h	0.113148	0.00039702	1		mt-Nd2	-0.0761582	0.000143107	1		Ttr	-0.153425	0.000112579	1
Cdc37l1	-0.130576	0.0205285	1		Rtn1	0.150118	0.00166058	1		Cntnap5a	0.069866	0.00719437	1		Ptprn2	0.160169	0.00518309	1		Gdi2	0.405623	0.0389128	1		Rab40b	-0.121998	0.000400235	1		Pcsk5	0.113069	0.000143702	1		Cspp1	-0.113298	0.000112646	1
Fstl4	-0.105913	0.0207682	1		Ppm1h	-0.114782	0.0016876	1		Slc24a5	-0.179341	0.00720446	1		Pnkp	-0.0863557	0.00519739	1		Dis3l2	0.269914	0.0389309	1		Crim1	0.129724	0.000404556	1		Atp6ap2	-0.093187	0.000145559	1		Epb41l4b	0.269653	0.000113684	1
Srr	-0.113707	0.0209171	1		Rogdi	-0.111929	0.00170049	1		Gpr176	-0.143465	0.00723264	1		Ski	-0.0895062	0.0053014	1		Anks3	-0.323906	0.039378	1		Slc7a6	-0.0845263	0.000409174	1		Lrrn3	-0.0922141	0.000145589	1		Cap1	-0.124242	0.000115917	1
Stard9	-0.0947583	0.0210523	1		Arpp21	-0.0702838	0.0017009	1		Sdccag3	-0.152203	0.0072791	1		Fam189a1	0.173715	0.00542812	1		Atr	0.320228	0.0394742	1		Gabbr2	0.0937944	0.000413312	1		B230209E15Rik	-0.0990532	0.000147715	1		Calb1	-0.133096	0.000116136	1
Pkia	0.137688	0.02113	1		Lrrc40	-0.151476	0.00171345	1		Cacna2d1	0.0838021	0.00733867	1		Bcl11b	-0.0897018	0.00549483	1		Hdac8	-0.251539	0.0394955	1		Map7	0.111103	0.000417522	1		Itga8	0.0985787	0.000148762	1		Klhl29	0.207219	0.00011624	1
Caln1	-0.101042	0.0212144	1		Zmiz1	-0.146486	0.00173063	1		Mycbp2	-0.0908443	0.00734489	1		Plppr1	0.223423	0.0055087	1		Gpr176	-0.321845	0.0395119	1		Rchy1	-0.0992442	0.000422507	1		Gm37376	-0.0987838	0.000153218	1		Psmd11	-0.109046	0.000118296	1
Ralbp1	-0.112247	0.0212352	1		Clec16a	-0.120735	0.001734	1		Snx32	-0.150685	0.0074459	1		Txndc11	-0.0923568	0.00553008	1		Pex5l	-0.257204	0.0396955	1		Gm48091	-0.094772	0.000432688	1		Syt16	-0.0880693	0.000154226	1		Zmym2	-0.113605	0.000118404	1
Nudt13	-0.122672	0.021396	1		Lgi1	-0.117029	0.00173958	1		Ccdc58	-0.13609	0.00754703	1		Pnisr	-0.0567279	0.00557767	1		Lrrc40	-0.278712	0.0397481	1		Zhx3	-0.0917854	0.000448072	1		Snap47	-0.084088	0.000163978	1		Dgki	0.112297	0.00012031	1
Faah	-0.10664	0.0217705	1		Vti1a	-0.140159	0.00175112	1		Synpo	-0.152675	0.00759409	1		Neurod2	-0.0658579	0.00558995	1		Rpl36	0.338344	0.0399335	1		Usp50	-0.104388	0.000453257	1		Cx3cl1	-0.114992	0.000165098	1		Zfp846	-0.170385	0.00012056	1
Arhgap32	0.133265	0.0220698	1		Map2k6	-0.156418	0.00175485	1		Trps1	0.117885	0.00760796	1		Letm2	-0.0650742	0.00560805	1		Cacna1a	-0.260679	0.0401746	1		Styx	-0.0832589	0.00045484	1		Papola	-0.102262	0.00016514	1		Osbpl8	-0.116396	0.000123736	1
Setd7	-0.1005	0.0220733	1		Cdk14	-0.103071	0.00175722	1		Nsmce2	0.159599	0.00769507	1		Ppp6r3	-0.0775974	0.00562952	1		Abi2	0.332259	0.0401919	1		Gm37376	-0.0904499	0.000456928	1		Gm41609	-0.104505	0.000173395	1		Kcnd3	0.238458	0.000124955	1
Wasl	-0.0803618	0.0223931	1		Chl1	-0.128677	0.00176571	1		Luzp1	-0.150114	0.00771579	1		Rnf112	-0.0849238	0.00564261	1		Rgs17	-0.344327	0.0401943	1		Gm11417	-0.0958492	0.000461102	1		Cacna1b	0.114274	0.000173416	1		Nsmf	-0.110685	0.000126466	1
Sptbn4	-0.114882	0.0227561	1		Clasp1	-0.128699	0.0017963	1		Rap1gap	-0.101407	0.00773299	1		Sptbn4	-0.0804172	0.00565596	1		Psmd5	0.41264	0.0406666	1		Gm16183	-0.0791893	0.000463118	1		Gm44686	-0.0877483	0.000177492	1		Ddx5	-0.128168	0.000129576	1
Slc38a9	-0.102761	0.0233727	1		Gpr158	0.170865	0.00180247	1		Slc24a4	0.123888	0.00774586	1		Camk2a	-0.0848348	0.00565627	1		Sycp2	-0.278773	0.0407801	1		Naa40	-0.094689	0.000467524	1		Farsb	0.108397	0.000178065	1		Icam5	-0.10548	0.000130809	1
Lcorl	0.130084	0.0233773	1		Dok6	-0.0850204	0.00181185	1		Klhl24	-0.130461	0.00785048	1		2900011O08Rik	-0.0875887	0.00576903	1		Zfp1	-0.311919	0.0408344	1		Galntl6	-0.101694	0.000471661	1		Tiam1	0.079692	0.000178117	1		Ank3	0.0887383	0.000131989	1
Ly6h	-0.11607	0.0235394	1		Kcnip4	0.0521534	0.00183488	1		Usp50	-0.110866	0.00801024	1		Nsmf	-0.0510983	0.00577279	1		Nav1	-0.246874	0.040858	1		Dok6	0.101095	0.000476574	1		Hnrnph3	-0.101237	0.000178618	1		4430402I18Rik	-0.127583	0.000136223	1
Tmem108	-0.0630693	0.0237726	1		Cmip	-0.116822	0.00183888	1		Plekha2	-0.147304	0.00802056	1		Pard3	-0.0512678	0.00579814	1		Dgat2	0.337653	0.0412026	1		Trpc4	0.112014	0.000486022	1		Prkd1	0.101594	0.00019197	1		Zfp444	-0.126005	0.000136447	1
C1ql3	0.134382	0.023776	1		Pkn2	-0.146521	0.00184514	1		Slc43a2	-0.133099	0.00804438	1		Cltc	-0.078657	0.0058401	1		Zeb2	-0.236895	0.0412851	1		Dnaja3	-0.0796961	0.000486646	1		Sumo2	-0.0939495	0.000193034	1		Xrn2	-0.102279	0.000140335	1
Trio	-0.0981178	0.0238364	1		Dcaf8	-0.13651	0.00189654	1		Dnajc5	-0.0993686	0.00806723	1		Jakmip3	-0.0667956	0.00586584	1		Csdc2	-0.371637	0.0414323	1		Tmem116	-0.0804475	0.000511498	1		Pygo1	-0.0790262	0.000193375	1		P4htm	-0.0832603	0.000142596	1
Spag9	-0.0982397	0.0239097	1		Macf1	-0.111799	0.00190539	1		Klhdc1	-0.118069	0.00807827	1		Pank2	-0.0690857	0.0058825	1		Rnf216	-0.276513	0.0414549	1		Tnrc18	-0.0841231	0.000517356	1		Dcaf6	-0.0920556	0.000194843	1		Actb	-0.100843	0.000142863	1
Kcnd2	0.0726006	0.0239773	1		Frmd5	-0.0851319	0.00190807	1		Zfp407	0.161795	0.00818321	1		Tecr	0.207827	0.00588744	1		Cdk19	-0.277743	0.0414882	1		Taf15	-0.0725636	0.000518753	1		Cep78	-0.103028	0.000203585	1		Alkbh8	-0.0951006	0.000150288	1
Tle1	0.116099	0.0243605	1		Mettl23	0.224371	0.00191431	1		Cltc	0.125094	0.00820877	1		Uri1	-0.0689516	0.00595964	1		Eef2k	-0.310581	0.0416078	1		Tmeff2	0.0950951	0.000519779	1		Pcdh15	0.113497	0.000204488	1		Itgav	-0.135557	0.000151787	1
Flnb	-0.147125	0.0245044	1		Fbxo34	-0.0938597	0.0019175	1		Rmdn1	-0.153966	0.00826876	1		Zfpm2	-0.0643761	0.00597903	1		Sgta	-0.325985	0.041742	1		D130040H23Rik	-0.0825762	0.000547515	1		Tesc	-0.0942208	0.000212492	1		Tpp2	-0.120971	0.00015421	1
Abcb7	-0.132972	0.0247359	1		Gramd1b	-0.114523	0.00195622	1		Usp7	0.132071	0.00842791	1		Prrc2b	-0.0643258	0.00598823	1		Grb14	0.422471	0.0418857	1		Wnk1	0.104288	0.000547934	1		Ldlrad3	0.10315	0.000213493	1		Taz	-0.126775	0.000154633	1
Trank1	-0.107014	0.0248441	1		Grid1	-0.0988767	0.00201598	1		Gbf1	-0.114083	0.00846053	1		Kcnip3	-0.088726	0.00602136	1		Sumo1	-0.282456	0.0418939	1		Prkca	0.10002	0.000551094	1		Gprc5b	-0.107248	0.000214666	1		Fhit	-0.119862	0.000155866	1
Srsf5	-0.0847889	0.0249445	1		2023-09-11	0.180173	0.00203253	1		Ubac2	0.141646	0.00859033	1		Nktr	-0.0917314	0.0060792	1		Kalrn	-0.115655	0.0420258	1		Cacna1b	0.0934464	0.00055726	1		Mttp	-0.0895748	0.000215643	1		Gm2163	-0.124715	0.000157448	1
Larp4b	0.115778	0.0250969	1		Mast4	-0.0986489	0.00205319	1		Jkamp	-0.131774	0.00860759	1		Cntn3	-0.100082	0.00619425	1		Cnih2	0.412253	0.0421073	1		Kcnc3	-0.113325	0.000561928	1		Apopt1	-0.0928852	0.000219557	1		Myo5b	-0.143482	0.000158508	1
Tpst1	-0.109324	0.0254658	1		Mkl2	-0.0835678	0.00206067	1		Tnr	0.108946	0.00861185	1		Sptbn2	-0.0802919	0.00622864	1		Gfm2	-0.284733	0.0421961	1		Cers6	0.0824373	0.000562542	1		Ndfip1	-0.101518	0.000229732	1		Rapgef5	-0.123811	0.000158807	1
Smc5	-0.0959365	0.0255291	1		Cers4	-0.125057	0.00218641	1		Ift20	-0.125076	0.00866161	1		Safb2	-0.112444	0.00626233	1		Bclaf1	-0.293887	0.0426342	1		Arhgap20	0.105983	0.000566327	1		Slc25a27	-0.0900097	0.000232631	1		Rnf114	-0.112232	0.000161918	1
Srgap3	-0.0835157	0.0260658	1		Ddx50	-0.12163	0.00220942	1		Atp5o	-0.10807	0.00872377	1		Arhgef7	-0.0656551	0.00628432	1		Fstl4	-0.277227	0.0426663	1		4933424G05Rik	-0.103175	0.000577732	1		Greb1l	0.11908	0.000234531	1		Epo	-0.119548	0.000162035	1
Gria4	0.104544	0.0263049	1		Adgrb3	-0.0513344	0.00221474	1		Ankhd1	-0.131238	0.00886264	1		Rtn4rl1	-0.0921845	0.00629669	1		Phtf1	-0.302558	0.0427287	1		Arhgap12	0.0980185	0.000578787	1		Eml5	0.0904077	0.000234788	1		Zscan26	-0.132214	0.000168868	1
Tmem132b	0.0846699	0.0263062	1		Cdip1	-0.124858	0.00222803	1		Ncoa2	0.140841	0.00892727	1		Nsg2	-0.0833885	0.00637011	1		Rab30	-0.307666	0.0430144	1		Astn1	0.105539	0.000578991	1		Etl4	0.10633	0.000252343	1		Phyhipl	-0.0768982	0.000171654	1
Slc25a23	-0.0920576	0.0263137	1		Vash1	-0.130117	0.00228237	1		Plaa	-0.15633	0.00902715	1		Rapgefl1	-0.0790876	0.00649406	1		Sptbn1	-0.21997	0.0430563	1		Plppr2	-0.0985807	0.00058529	1		Zbtb38	-0.108467	0.000252776	1		Rtn4	-0.117451	0.000172711	1
Itsn1	-0.115228	0.0266073	1		Lin7a	0.195447	0.00229043	1		Vstm2a	-0.110899	0.00906017	1		Grid2	0.195608	0.00661095	1		Ggt7	-0.260647	0.0431015	1		Peak1	0.120357	0.00061375	1		Ccm2	-0.0803737	0.000253145	1		Rit2	-0.0989489	0.000172832	1
Clock	0.11072	0.0267565	1		Gle1	-0.123876	0.00230104	1		Atg7	0.119155	0.0090863	1		Spon1	-0.0772213	0.00662109	1		C1ql3	0.36778	0.0431876	1		4930578M01Rik	-0.0865137	0.000613919	1		Rgs7	0.0677787	0.000262949	1		Actr3	-0.0835706	0.000175678	1
Kcnq5	0.208175	0.0267895	1		Stk3	-0.110478	0.00233656	1		Arf5	-0.125971	0.00911088	1		Cacng8	0.205216	0.0066521	1		Nptn	0.20333	0.0433437	1		Tenm3	0.143618	0.000614395	1		A830082K12Rik	-0.0942553	0.000267011	1		Ogfrl1	-0.124889	0.000176095	1
Enah	0.107725	0.0270455	1		Nudcd3	-0.105592	0.00237837	1		mt-Co1	0.119656	0.00917572	1		Pan3	-0.0723521	0.00667168	1		Timp4	0.429239	0.0434605	1		Pacsin2	0.110765	0.000614786	1		Cox8a	-0.0859376	0.000270662	1		Syncrip	-0.112965	0.000176666	1
Mef2d	-0.0965852	0.0271271	1		Spock2	-0.126238	0.00238851	1		Rtn4	-0.134224	0.00926405	1		Wipf2	-0.0896578	0.00683551	1		Atp6v0e2	0.368818	0.0434658	1		Rreb1	0.115234	0.000614863	1		A330076H08Rik	0.127656	0.000277982	1		Cadm1	0.173003	0.000177104	1
Wnk1	-0.0937501	0.0271818	1		Nav2	-0.0725243	0.00241666	1		Kif5b	-0.135677	0.00928741	1		Pcsk1n	0.24216	0.00690382	1		Iqgap2	-0.216912	0.0434752	1		Kmt2e	0.113059	0.000615721	1		Pex5l	0.113591	0.000279123	1		Gon4l	-0.138214	0.000181294	1
Rph3al	-0.123985	0.027291	1		Phf21a	-0.08915	0.00246807	1		Ulk4	0.150441	0.00935487	1		Gls	-0.0663781	0.00691811	1		Ptma	0.436145	0.0434883	1		Wipf3	0.085667	0.000628106	1		Nav2	0.0795887	0.000287226	1		Spink10	-0.131134	0.000183007	1
Asxl3	0.103722	0.0273027	1		Ddhd2	-0.100425	0.00255646	1		Tpm1	-0.123408	0.00939521	1		Adar	-0.0658075	0.00700019	1		Rpp21	0.320063	0.0436683	1		Gm50250	-0.0923119	0.000629588	1		Mdn1	0.106194	0.000287407	1		Ago3	-0.1255	0.000183178	1
Babam1	-0.0964356	0.0274156	1		Tmtc1	-0.138361	0.00261527	1		Frmd5	0.098736	0.00944518	1		Itgb1	-0.0768253	0.00702274	1		Arid5b	0.515363	0.0438529	1		Acin1	-0.0924228	0.000631574	1		Slmap	0.118115	0.000291803	1		Rnps1	-0.121272	0.000183475	1
Dst	-0.125392	0.0275674	1		Arfgef2	-0.108797	0.00262374	1		Nedd4	0.105858	0.00956353	1		Peg3	-0.0796164	0.00710512	1		Socs7	-0.33797	0.044092	1		Shank3	-0.0700518	0.000639987	1		Mxi1	-0.109472	0.000316539	1		Atpif1	-0.143593	0.000184211	1
Grm1	-0.0784042	0.0278347	1		Klf13	0.164634	0.00262522	1		Syt7	0.118399	0.00958062	1		Pcsk7	-0.0781574	0.00710831	1		Rtn4r	-0.295832	0.0442014	1		Stim1	-0.110144	0.000643986	1		Edil3	0.0849448	0.000325394	1		Mkl2	-0.105823	0.000189898	1
Actl6b	-0.115927	0.0281492	1		Eif4g3	-0.100286	0.00263306	1		4833420G17Rik	-0.122247	0.00971562	1		Rc3h1	-0.0641448	0.00711972	1		Cdc42	-0.407599	0.0443156	1		Ip6k1	0.104948	0.00065183	1		Mbd5	0.0776105	0.000325527	1		Lyn	-0.125704	0.000191292	1
Cltb	-0.0815721	0.0283466	1		Fbxl20	-0.12077	0.00266106	1		Cep112	0.139729	0.00978476	1		Actn1	-0.0709883	0.0071448	1		Tspan7	0.343483	0.0443767	1		Pi4kb	-0.0896901	0.000658755	1		Adipor2	-0.0811073	0.000328028	1		Ubr2	-0.0770328	0.000191419	1
Pdxdc1	0.145765	0.0285842	1		5330417C22Rik	-0.140986	0.00267544	1		Rnf169	0.140227	0.0098512	1		Lonp2	-0.0977234	0.00738304	1		Atp13a2	-0.292256	0.0443809	1		Map4	-0.110254	0.000659159	1		A330008L17Rik	0.144542	0.000331241	1		Wasl	-0.114298	0.000192319	1
Eif5b	-0.0804158	0.0287248	1		Tmem59l	0.1912	0.00272517	1		Tbc1d12	0.120092	0.00999482	1		Usp48	-0.0782037	0.00752452	1		Klhdc1	-0.327716	0.0443809	1		Basp1	-0.0782282	0.000660603	1		Zmynd11	-0.0718554	0.00033262	1		Hsp90ab1	-0.105107	0.000194676	1
Fam135a	0.147113	0.0291716	1		Fndc3a	-0.114164	0.00273025	1		Ubap2	-0.106251	0.0100375	1		Aff2	0.206595	0.00752594	1		Bsg	0.49334	0.044581	1		Zfp266	-0.0935621	0.000667364	1		Dlg4	-0.107207	0.000340923	1		Celf3	-0.11568	0.000195759	1
Gpcpd1	-0.124069	0.029402	1		Trpm3	0.110823	0.00278755	1		Mettl16	-0.115828	0.010154	1		Cyfip2	-0.0836102	0.00765628	1		Dennd4c	0.428687	0.0448119	1		Kif1a	0.119119	0.000690714	1		Syt13	-0.086958	0.000344541	1		Emc10	-0.0944525	0.000204974	1
Xrcc6	-0.110913	0.0294982	1		Plk2	-0.127108	0.00284135	1		Wwox	0.141367	0.0102226	1		Tenm4	0.184258	0.00772492	1		Thap3	0.278596	0.0449187	1		Mau2	-0.0941898	0.000691044	1		Camsap2	-0.0934843	0.000348417	1		Car10	0.259356	0.000205161	1
Telo2	-0.11366	0.0295436	1		Trio	-0.0932867	0.00288255	1		Stxbp3	-0.133146	0.0102347	1		Zfand6	-0.0789255	0.00775176	1		Abhd2	-0.301981	0.0451528	1		Ptchd4	0.0981023	0.000694792	1		Fbxo33	-0.0919263	0.000349706	1		Sel1l	-0.120657	0.000209215	1
Arfgef2	-0.0829178	0.0296819	1		Tmem191c	-0.111824	0.00293617	1		Cacna1a	0.100576	0.0102499	1		Dlst	-0.0640844	0.00777791	1		4930556J24Rik	-0.205175	0.045176	1		Eif4g1	-0.0885011	0.000702064	1		Arhgap15	-0.0979463	0.000360262	1		Zc3h15	-0.117902	0.000213367	1
Caml	-0.123867	0.0297228	1		Pdlim7	-0.108772	0.00298169	1		Cacng3	0.115488	0.0102578	1		Grb2	-0.0723442	0.00778791	1		Sirt3	-0.350627	0.0453084	1		Rbfox3	-0.0745139	0.000711267	1		Tra2b	-0.0974959	0.000362543	1		Stub1	-0.102514	0.000216547	1
Desi1	-0.0940277	0.0298948	1		Rbm28	-0.133428	0.00302802	1		Tmem126a	-0.157136	0.0103047	1		Sorbs1	-0.102063	0.00779101	1		Lrrn1	0.394341	0.0453116	1		Nin	0.102042	0.000729842	1		Atrip	-0.078047	0.000363814	1		Zmiz1	0.250174	0.000216829	1
Rph3a	0.111239	0.0299376	1		Wnk2	-0.13121	0.00304385	1		Gramd1a	-0.136548	0.0103103	1		Lzts3	-0.0664575	0.00779285	1		Lamc1	-0.304569	0.0454371	1		Ptcd3	-0.0706988	0.000731752	1		Nlk	-0.0923692	0.000368963	1		Rnf182	-0.117013	0.000217751	1
Ankrd45	-0.108542	0.0299535	1		Pabpc4	-0.108356	0.00309205	1		4933434E20Rik	-0.122996	0.010337	1		Syt13	-0.0841077	0.00781434	1		Cmip	-0.366929	0.0455323	1		Ncl	-0.0904148	0.000734334	1		Sf3b3	-0.0967338	0.000369848	1		Ints10	-0.115899	0.000218321	1
Eri3	-0.0993481	0.0300796	1		Rufy3	-0.119121	0.00309668	1		Rbm4b	-0.125367	0.0105296	1		Rchy1	0.196828	0.00790646	1		Ogdh	-0.274243	0.0457174	1		Ndel1	-0.0663004	0.000737188	1		Rexo1	-0.0814196	0.000376637	1		Ube2j2	-0.111636	0.000219312	1
Spred2	0.146306	0.0301304	1		Ptprn2	0.144062	0.00309763	1		Ypel4	-0.125185	0.0105398	1		Rapgef4	-0.0555613	0.00792005	1		Sorbs1	-0.313644	0.0459657	1		Tmem167	-0.0823888	0.000740413	1		Trps1	-0.12874	0.000378751	1		Serinc3	-0.119439	0.000223254	1
Vsnl1	0.162801	0.0301391	1		Snx1	-0.0980575	0.00309809	1		Map2k6	-0.111178	0.010855	1		Pak1	-0.0790887	0.00793545	1		Klhl10	0.309044	0.0459728	1		Prickle1	-0.0664654	0.000775858	1		Igsf8	-0.0880982	0.000381643	1		Ankrd11	-0.116173	0.000223406	1
Ube2e1	0.123662	0.0305107	1		Sycp2	-0.119148	0.00313189	1		Trmt1l	-0.140427	0.0110454	1		Dcun1d5	-0.0804367	0.00796755	1		Fgf12	-0.377664	0.0461946	1		Eef1akmt1	-0.0911643	0.00077789	1		Huwe1	0.100659	0.000390837	1		Rtn1	-0.135561	0.000230935	1
Limk2	-0.0798921	0.0307626	1		Rbm39	-0.0882286	0.00319769	1		Gpr158	0.118714	0.0111436	1		Atg10	-0.0612295	0.00804495	1		Prdm15	-0.399407	0.0462222	1		Ift52	-0.0721891	0.000784918	1		4930532I03Rik	-0.0891411	0.000392733	1		Trmt1l	-0.105201	0.000235447	1
St18	-0.0844884	0.0308965	1		Psap	0.190859	0.00321937	1		Ralgapa1	-0.100461	0.0112497	1		Dcakd	-0.0799852	0.00809177	1		Ssbp2	0.295356	0.0462897	1		Fntb	-0.0722343	0.000794432	1		Ap3m1	-0.0671616	0.000396797	1		Efnb3	-0.120998	0.00024409	1
Dcaf7	-0.087177	0.0309772	1		Dnajb6	-0.125258	0.00325362	1		Asxl1	0.115516	0.0113001	1		Ramp1	-0.0505406	0.00810027	1		Aifm3	0.254497	0.046427	1		Tcf12	0.0967332	0.000796647	1		Gm10785	-0.0852709	0.000398063	1		Dnm1	0.228512	0.000245615	1
Cep70	-0.113751	0.0311278	1		Gpm6a	0.112982	0.00339165	1		Tead1	0.115564	0.01139	1		Phc2	-0.0626436	0.0081493	1		Pik3c2a	-0.239773	0.0465705	1		Tsg101	-0.0741231	0.00080163	1		Atp5o	-0.0973813	0.000399105	1		Klhl24	-0.104361	0.000247088	1
Ankrd6	-0.112815	0.0312393	1		Thtpa	0.188401	0.00341504	1		Galnt13	0.115582	0.0114643	1		Adamts3	-0.072216	0.00819325	1		Sugp1	-0.275016	0.0468774	1		Atp2b1	0.0796614	0.000803371	1		Plcl2	-0.100583	0.000405967	1		Fyttd1	-0.124282	0.000247462	1
Lmtk3	-0.0856043	0.0313784	1		Phc2	-0.11753	0.00343274	1		Map1b	-0.0720959	0.0114731	1		Klhl2	-0.0680521	0.00824727	1		Kcnq3	-0.319254	0.0471994	1		Ddb2	-0.0744434	0.000818724	1		Zkscan1	-0.0931333	0.000419624	1		Csmd2	0.219998	0.000254511	1
Gria2	0.0643883	0.0315433	1		Nrg2	-0.091626	0.00351728	1		Mat2a	-0.169421	0.0114785	1		Birc2	-0.101559	0.00825733	1		Mprip	-0.329561	0.0474136	1		Yipf4	-0.0648177	0.000830801	1		Med6	-0.0743912	0.000426617	1		Zfp182	-0.130967	0.000256641	1
Pxylp1	-0.134385	0.0319019	1		Fth1	0.169693	0.00355176	1		Pkig	0.112681	0.0114888	1		Fam13b	-0.0921557	0.00829784	1		Pkd2	0.294081	0.0474555	1		Ptp4a2	-0.0932437	0.000843687	1		Chn1	0.0840049	0.000427204	1		Fermt2	-0.14198	0.00025951	1
Rab11fip4	-0.0929761	0.0319129	1		Smim4	-0.123378	0.00357914	1		2023-03-06	0.113353	0.011561	1		Rbm4b	0.155169	0.00843481	1		Psma7	0.274236	0.047657	1		Klhdc10	-0.0895796	0.000845377	1		Vps37b	-0.0805575	0.000428675	1		Atp6v0a1	-0.102422	0.000260072	1
Ube3a	-0.0798512	0.0321099	1		Sorbs2	-0.0757753	0.00361245	1		Hspa8	-0.186044	0.0118274	1		Stx3	-0.0657703	0.0084673	1		Cplx2	-0.308661	0.0476963	1		Dgki	0.0616273	0.000863073	1		Slc24a5	-0.0992563	0.000434367	1		Smim14	-0.132813	0.000260519	1
Arhgef11	-0.120914	0.0321314	1		Nufip2	0.16426	0.0037959	1		Fat3	0.113427	0.0118346	1		Hivep2	0.125829	0.00851459	1		Zfp282	-0.426462	0.0478158	1		Rufy3	0.101776	0.000865554	1		Ptprk	0.0806371	0.000435746	1		Ecsit	-0.112954	0.000265344	1
Epb41	-0.067914	0.0321355	1		Ncoa5	-0.135313	0.00381354	1		B3galt1	-0.110737	0.0118605	1		Ppip5k1	-0.0759019	0.00853415	1		Cers6	0.235408	0.0478264	1		Gfm2	-0.0890373	0.000867612	1		Sez6l	0.0699297	0.000441231	1		Mphosph8	-0.0958534	0.000265581	1
Ccdc66	-0.119159	0.0323454	1		Sgk1	-0.100508	0.00383098	1		Ankrd6	-0.100304	0.0119547	1		Specc1	-0.0749503	0.00856671	1		Mbtd1	0.34784	0.0478507	1		Vstm2a	0.113786	0.000869045	1		Brd4	-0.0886456	0.000445329	1		Dusp12	-0.121889	0.000266131	1
Secisbp2l	-0.0636698	0.0326823	1		Smarca4	-0.114697	0.0038821	1		Prr14l	-0.160254	0.0120075	1		Kcnab1	-0.0634785	0.00858891	1		Prkar1a	0.320956	0.0478875	1		Sema6d	0.10024	0.00087626	1		Rhoa	-0.0863165	0.00045089	1		Gle1	-0.127432	0.000266175	1
Dync1i1	0.103872	0.0328153	1		Cadm3	-0.112252	0.00389888	1		Sergef	0.12043	0.0121116	1		Zc3h6	-0.0600134	0.00859558	1		Trio	-0.282667	0.0479604	1		Ube2n	-0.0770845	0.000877274	1		Cbx1	-0.0810927	0.000457882	1		Abcb7	-0.130464	0.000268858	1
Gls	0.104716	0.0328658	1		Iqcb1	0.172427	0.00391487	1		Zfp608	0.111456	0.0121525	1		Sfi1	-0.0686223	0.00860396	1		Rora	-0.237752	0.0481926	1		Cnnm1	0.109075	0.000899234	1		Pde7b	-0.0748116	0.000462789	1		Map2k1	-0.103268	0.000270462	1
Rlf	-0.103499	0.0328944	1		Rgl1	-0.137204	0.00392915	1		Mecp2	0.134701	0.012197	1		Adam23	-0.0792707	0.00864037	1		Nob1	-0.184229	0.0482129	1		Asap1	0.107679	0.000908036	1		Tle4	0.106938	0.000466897	1		Tnip2	-0.121734	0.000280977	1
Phtf2	0.114303	0.0331747	1		Enox1	-0.0970514	0.00395916	1		Arhgap10	0.143537	0.012225	1		Chl1	-0.0676539	0.00867702	1		Eif5	0.330016	0.0482622	1		Gigyf2	0.121523	0.000912293	1		Sema6d	0.08332	0.000467038	1		Snapc3	-0.100579	0.000282564	1
Ubr2	-0.0614321	0.0335199	1		Asb3	-0.108953	0.00407579	1		Mras	0.113122	0.0122405	1		Limch1	-0.0626631	0.00868425	1		Cacng7	-0.310703	0.0486238	1		Rp9	-0.0806389	0.000947003	1		Stau2	0.0910553	0.000469226	1		Mob4	-0.137563	0.000285033	1
Ppp1r13b	-0.107146	0.0336303	1		Chd8	-0.111473	0.00413045	1		Bcr	0.11538	0.0122446	1		Nol4l	-0.0889143	0.0087529	1		Atp2b1	-0.234183	0.0488095	1		Dipk1a	-0.0737968	0.000952271	1		Brd3	0.0738391	0.000474996	1		Npdc1	-0.145207	0.000285117	1
Phc2	-0.0900264	0.0336357	1		Mgat5	-0.14306	0.00414494	1		Klhl3	0.122386	0.012263	1		Ppp1r13b	-0.0816847	0.00881777	1		Ttll5	-0.310066	0.049202	1		Rnf10	-0.0749132	0.000956372	1		Nr3c2	0.0878864	0.000476114	1		Ctdspl2	-0.0849306	0.00028841	1
2210408I21Rik	0.0951893	0.0341199	1		Atp8a1	0.11743	0.00417924	1		Dnajc19	-0.150502	0.0123394	1		Gdi2	-0.0716391	0.00882081	1		Prkag2	-0.294293	0.0492076	1		Ica1	0.1009	0.000963162	1		Lztfl1	-0.0870194	0.00048452	1		Rab11fip2	-0.130687	0.00029086	1
Atp6v0d1	-0.139752	0.0343611	1		Baz2b	-0.115609	0.00421589	1		Hs3st4	0.11806	0.012366	1		Braf	-0.0551143	0.00886732	1		Atp5a1	0.371296	0.0495038	1		Mrpl4	-0.0761083	0.000967634	1		Nrgn	-0.0930796	0.000484926	1		Zmynd8	-0.11117	0.000293484	1
Ccar1	0.0872899	0.0345375	1		Bbx	-0.111931	0.004243	1		Akt3	0.107166	0.0123833	1		Shisa6	-0.0763059	0.0088746	1		Gucy1a2	0.275611	0.0496898	1		Myo5a	0.108301	0.000988373	1		Lrfn2	-0.0847872	0.000488788	1		Gm12394	-0.105992	0.000296553	1
Usp33	0.144091	0.0346749	1		Cdh12	0.185803	0.00424919	1		Slc25a27	-0.13991	0.0124024	1		Psme4	-0.0762925	0.00912283	1		Ptprq	0.424861	0.0498846	1		Ntng1	0.100299	0.000991345	1		Dnajb12	-0.0851744	0.000508246	1		Dnm3	-0.0624949	0.000298748	1
Klf12	0.10426	0.0346768	1		Rnf114	0.166696	0.00425115	1		Gnao1	0.128473	0.0125803	1		Glp2r	0.180758	0.00915925	1							Vps13b	0.06421	0.000994428	1		Rab5b	-0.0748228	0.000509736	1		Rnf138	-0.163763	0.000300018	1
Slc4a7	-0.118123	0.035048	1		Ttc14	0.142445	0.00429145	1		Mllt3	0.0763277	0.0128855	1		Prex2	-0.0923328	0.00916135	1							Rnf157	-0.115124	0.00100472	1		Slc6a15	0.109132	0.000513929	1		Ntan1	-0.11108	0.000301506	1
Clvs2	-0.0844115	0.0352327	1		Baiap2	-0.0938512	0.00433365	1		Zfp280c	-0.147527	0.0130362	1		Cadps	-0.0567705	0.00924944	1							Exosc1	-0.0697807	0.00100566	1		B3gat1	-0.0779778	0.000514519	1		Fam133b	-0.0772022	0.000305671	1
Rab11fip2	-0.117845	0.0353915	1		Trpc6	0.104249	0.00440356	1		Angel2	-0.143149	0.0131553	1		Trpc4ap	-0.0733435	0.00929427	1							Ptprn	0.109827	0.0010061	1		mt-Cytb	-0.102042	0.00051904	1		Kcnip4	0.0518763	0.000314854	1
P2ry14	-0.117174	0.0354031	1		Gabrb2	-0.0696105	0.00443483	1		Ntf3	0.144753	0.0134056	1		Caln1	-0.0512204	0.00957178	1							Anapc16	-0.072763	0.00100882	1		Tenm4	-0.101295	0.000519847	1		Stx16	-0.126636	0.000318994	1
Adk	0.0897845	0.0354189	1		Dscam	-0.0887781	0.00446003	1		Uhrf1bp1l	-0.118604	0.0134059	1		Actr1a	-0.0977195	0.00959697	1							Tubgcp5	-0.0829736	0.00101108	1		Mboat2	0.115853	0.000523621	1		Tgs1	-0.110143	0.000320585	1
Leng8	-0.0797767	0.035663	1		Cep70	0.158631	0.00446928	1		Sycp2	-0.102774	0.0136363	1		Cacna1c	-0.0630869	0.00962537	1							Camkk1	0.116119	0.00103184	1		Nptn	-0.0846788	0.000525908	1		D3Ertd751e	-0.136334	0.000324683	1
Cyp7b1	-0.11109	0.0359381	1		Sugp1	-0.119532	0.00447324	1		Slc25a36	-0.0974069	0.0136994	1		Psap	0.257895	0.0096528	1							Dmd	0.0846633	0.00103851	1		Fgfr2	-0.0900629	0.00053479	1		Basp1	-0.111918	0.000326633	1
D17Wsu92e	-0.107948	0.0359874	1		Rab3ip	-0.127832	0.00447707	1		Zfp644	0.124688	0.0137194	1		Senp7	-0.0681119	0.00975938	1							Lncpint	0.0802352	0.00105637	1		Adcy10	-0.0704781	0.000538463	1		A830018L16Rik	-0.116525	0.000337159	1
Epha4	0.125209	0.0359993	1		Rab27b	-0.134096	0.00455339	1		Nol4l	0.135861	0.0137431	1		Ksr1	-0.0916849	0.0098449	1							Btaf1	-0.0921929	0.00108638	1		Unc13a	-0.0918646	0.000561372	1		Traf3ip2	-0.139099	0.000338736	1
Smarcc1	-0.0937809	0.0360936	1		Rab11fip3	-0.111459	0.00456578	1		Naa15	-0.100444	0.0140336	1		Rab3gap2	-0.0729964	0.00990922	1							Gpld1	-0.0679147	0.00110671	1		Galnt14	0.11649	0.00056864	1		Srpk1	-0.106865	0.00034002	1
Igsf8	-0.0997647	0.0361665	1		E130308A19Rik	-0.12301	0.0045879	1		Abi2	0.11274	0.0143338	1		Itm2c	0.201002	0.0099382	1							Clvs1	0.102501	0.00110793	1		Kcnab1	0.0874809	0.000573316	1		Cox6a1	-0.141927	0.000341751	1
Fcf1	-0.0899149	0.0362043	1		Cntnap5a	-0.0737567	0.00464263	1		Rcor1	0.120657	0.0144499	1		Ankrd13c	-0.0713345	0.00996976	1							Mbd5	0.0766729	0.00112818	1		Mmaa	-0.0763518	0.000600682	1		Rab36	-0.0956019	0.000344158	1
Frmd4b	-0.142536	0.0362435	1		Srgap2	-0.117996	0.00465362	1		Thra	0.128301	0.0144642	1		Lamc1	-0.0916205	0.00998077	1							Cenpp	-0.0843142	0.00114387	1		Srsf2	-0.101999	0.000605508	1		Riok1	-0.107622	0.000345876	1
Itpka	-0.0728369	0.0364989	1		Eml6	-0.114946	0.0046569	1		Nfyc	-0.106093	0.014663	1		Mbtd1	-0.0984087	0.010055	1							Edil3	0.121785	0.00114573	1		Cyfip1	0.101256	0.00060963	1		Ssbp2	-0.0990849	0.000349715	1
Ccnd2	-0.0989303	0.0365404	1		Pbx1	-0.0729291	0.00476437	1		Vmp1	-0.122935	0.0149585	1		Grin2b	-0.0557563	0.0102427	1							CT010467.1	-0.0818244	0.00114697	1		Zfp692	-0.101499	0.000616868	1		Esrrg	0.241218	0.000351928	1
Frmpd4	-0.0790399	0.0369571	1		Amph	-0.0975252	0.00476735	1		Dlg4	0.106574	0.0149978	1		Pcm1	0.188679	0.0102509	1							Map1b	0.0795205	0.00114924	1		Dars	-0.0818693	0.000618838	1		Ptpro	-0.121505	0.000353863	1
Dcaf10	-0.0945468	0.03718	1		Map6	-0.111037	0.00481726	1		Mef2d	0.130464	0.0151002	1		Rnf214	-0.0791221	0.0104734	1							Ncdn	0.113331	0.00115109	1		Otulinl	-0.0771366	0.00062534	1		Coq3	-0.113631	0.000358457	1
Kif26b	-0.152261	0.0375633	1		Fnip2	-0.133626	0.004824	1		Grina	-0.134097	0.0151353	1		Synj1	-0.0587064	0.0104953	1							Gm1043	0.110184	0.00115197	1		Bcl2l1	-0.0798388	0.000628333	1		Xpa	-0.118061	0.000359808	1
Matr3	-0.0993941	0.0377007	1		Ttc7b	-0.095872	0.00488209	1		Clvs1	0.0915036	0.0152643	1		Slc6a17	-0.0696908	0.0105671	1							Zbtb16	0.0752522	0.0011554	1		Grip1	0.127028	0.000640241	1		Cbwd1	-0.121283	0.000368193	1
Lrp6	0.121939	0.0377085	1		Tead1	-0.149417	0.00489727	1		Ctnna3	-0.149445	0.0153791	1		Zfp292	-0.0752924	0.0107352	1							Wdr20	-0.0945194	0.00116508	1		Rspo3	0.0923577	0.000645684	1		Apobec4	-0.105221	0.00036962	1
4932438A13Rik	0.0805007	0.0377452	1		Srsf1	0.173292	0.00490707	1		Phf3	-0.14001	0.0155453	1		Qk	-0.0593568	0.0107821	1							Gpr158	0.0759258	0.00117351	1		Taf1d	0.077256	0.000653241	1		Mdn1	-0.0972464	0.000374103	1
Tcte2	-0.0799265	0.0377481	1		Bloc1s2	0.135896	0.00494596	1		Pebp1	-0.124923	0.0155779	1		Mark3	-0.0765282	0.0107892	1							Acsl1	-0.0652327	0.00118154	1		Clta	-0.0875752	0.000661213	1		Sirt3	-0.129304	0.000374503	1
Mysm1	-0.101374	0.0377644	1		Rnf217	0.166291	0.00503513	1		Trpc6	0.102887	0.0157972	1		Sgce	-0.0632742	0.0108628	1							Diaph2	0.085068	0.0011889	1		Tmod1	0.11704	0.000687943	1		Arhgap5	-0.105794	0.000379277	1
Ankrd17	0.107054	0.037984	1		Pcdh17	-0.0743218	0.00507088	1		Tmem132b	0.105841	0.0160364	1		Gabrg3	0.203286	0.0108867	1							1600020E01Rik	-0.0950652	0.00120115	1		Setd7	-0.0756154	0.000690277	1		Rph3al	-0.130358	0.000384861	1
Itga8	0.107803	0.0382465	1		N4bp2l2	-0.0978885	0.0051123	1		Tspan5	-0.062281	0.0162484	1		Rock1	-0.0715771	0.0109412	1							Snapc3	-0.0762177	0.00120202	1		Cstf3	-0.0902554	0.000693374	1		Pten	-0.095332	0.000388808	1
Rgl1	-0.071455	0.0383743	1		Pak1	-0.113529	0.00514373	1		Fam120c	0.133726	0.0162637	1		Sidt1	-0.0644036	0.0109665	1							Stx16	-0.086693	0.00120706	1		Slco3a1	0.130469	0.000700941	1		Os9	-0.123779	0.000399415	1
Zfp692	-0.104169	0.0390183	1		Apex2	-0.138709	0.00522909	1		Drg1	-0.130756	0.016387	1		Ctif	-0.0916743	0.0109749	1							Gtf2a1	-0.0694844	0.00121433	1		Med1	-0.0883875	0.000707844	1		Supt20	-0.140355	0.00040648	1
Uimc1	-0.0852568	0.0392182	1		Nr2c2	0.14273	0.00526679	1		Hsp90b1	-0.117084	0.0165466	1		Ccnl1	-0.0613255	0.0109764	1							Slc17a5	-0.077502	0.00121664	1		Man1c1	0.091487	0.000718521	1		Gnal	-0.0913819	0.00041053	1
Fam135b	-0.0906196	0.0393505	1		Cadps	-0.075625	0.00532308	1		Rc3h2	-0.11514	0.0165906	1		Chpt1	-0.0938914	0.0111481	1							Zmym6	-0.0892935	0.00126623	1		Mok	-0.0880531	0.000720848	1		Dynll1	-0.12235	0.000413031	1
Pced1b	-0.121856	0.0393728	1		Syt17	-0.0952742	0.00539351	1		Myo9b	-0.115305	0.0166094	1		Thra	-0.0731759	0.0111574	1							Plekhg5	-0.081911	0.0012815	1		Large1	0.0579753	0.000725488	1		Calm2	-0.134544	0.000421319	1
Sec23a	-0.087268	0.0395573	1		Ttc3	-0.107085	0.00540067	1		Rtn1	-0.0865039	0.0166138	1		Mapk14	-0.0581749	0.0111746	1							Eml2	-0.0777456	0.00129265	1		Tcf20	-0.0675609	0.000727997	1		Frs2	-0.112846	0.000433167	1
Syt16	0.0821068	0.0398285	1		Rap1gap	-0.0988734	0.00554493	1		Ptprq	-0.133204	0.016924	1		Strn3	-0.076463	0.0111788	1							Atcay	-0.107612	0.00131927	1		Cacng3	-0.0937024	0.000748746	1		Ift20	-0.112497	0.000436151	1
Ccdc112	0.124447	0.0398608	1		Arl6ip5	0.16868	0.00561606	1		Ippk	-0.148026	0.0169848	1		Syt16	0.150257	0.0112239	1							Ccdc12	-0.0840293	0.00134638	1		Caly	-0.0875814	0.000758559	1		Adgrl3	0.0686245	0.000445741	1
Tnip2	-0.101736	0.0404037	1		Thap3	0.165814	0.00564806	1		Hook1	-0.10455	0.0171837	1		Tmx4	-0.0779362	0.0112984	1							Oscp1	-0.0747601	0.00136898	1		Il16	-0.0928347	0.000759103	1		Zscan22	-0.117688	0.000446975	1
Ttc14	0.0969129	0.0404421	1		Slc7a14	-0.0769083	0.00566239	1		Rpl6	-0.120925	0.0171866	1		Cpd	-0.101168	0.0113918	1							Rapgef5	0.127301	0.00137975	1		Lmo4	-0.101442	0.000773463	1		Smarcc1	-0.123777	0.000447823	1
Ncs1	-0.0673687	0.0405185	1		Hacd3	-0.0854733	0.00575246	1		Sh3gl1	-0.126233	0.0173728	1		Rps27rt	0.223854	0.0114342	1							A830082K12Rik	-0.103285	0.00139244	1		Etv1	-0.096657	0.00078201	1		Cd47	-0.106431	0.000450444	1
Thap3	-0.0899561	0.0407904	1		Mrpl41	0.249386	0.00575483	1		Trim44	0.112399	0.0174086	1		Phf24	-0.0844028	0.0115736	1							Ywhag	-0.083998	0.00140344	1		Ppwd1	-0.0792364	0.00078407	1		Tmem2	-0.118508	0.000452789	1
Chst11	-0.149183	0.0409211	1		Mctp1	0.0841392	0.00581833	1		Ggact	-0.146355	0.0174461	1		Napb	-0.0944895	0.0116417	1							2610035D17Rik	-0.085403	0.00141275	1		Ttc14	-0.0710836	0.000788908	1		Oxa1l	-0.12405	0.000457591	1
Sf3b1	-0.0727145	0.0410146	1		Zfpm2	-0.0788802	0.0058346	1		Ahcyl1	0.120991	0.0174892	1		Pkp2	-0.115022	0.0116502	1							Pygb	0.112471	0.00142822	1		Mlip	-0.0962204	0.000799301	1		9330159F19Rik	-0.101003	0.000465848	1
Aff2	0.113562	0.0410606	1		Pcdh7	-0.080043	0.0058689	1		Zscan26	-0.113507	0.017533	1		AI314180	-0.069616	0.0116861	1							Chsy3	0.115042	0.00143225	1		Ano3	-0.0763932	0.000803844	1		Nsf	-0.0958222	0.000478399	1
Adcy1	0.119205	0.0412423	1		Rasgef1a	-0.0774915	0.00587814	1		Mark3	0.0996907	0.0176776	1		Git2	-0.0722164	0.0117024	1							Rmdn1	-0.100755	0.00144227	1		Csmd2	0.0924614	0.000809414	1		Camta1	0.204176	0.000478578	1
Focad	0.140027	0.0413357	1		Ntng2	-0.0988892	0.00604516	1		Lclat1	-0.106934	0.0177331	1		Morf4l1	-0.0889348	0.0117778	1							Limch1	0.0900808	0.00144304	1		Cacul1	0.0957253	0.000810745	1		Sesn1	-0.0835262	0.000481648	1
Gpr155	0.108728	0.0414585	1		Igf2bp3	-0.0812876	0.00608051	1		Kcnk10	0.136108	0.0178681	1		Dcun1d1	-0.0804726	0.0118369	1							Nrgn	-0.0955299	0.00144991	1		Srsf7	-0.0973014	0.000816295	1		Gabra2	-0.102791	0.000482259	1
Scg5	-0.079237	0.0417471	1		Zmat4	-0.0698574	0.00610622	1		Wwc1	0.122152	0.0181292	1		Cacnb2	-0.0792525	0.0118978	1							Copg2	-0.0849202	0.0014594	1		Zfp975	-0.0775281	0.000835751	1		Zfp933	-0.1072	0.000483937	1
Camk2b	-0.0631045	0.041934	1		Lyrm4	-0.12385	0.00616151	1		Stk39	0.105804	0.0181613	1		Supt3	-0.0774944	0.0119351	1							Unc80	0.0753954	0.00146146	1		Agap1	0.0948039	0.00083769	1		Hs3st4	0.268312	0.000485687	1
Mbnl1	0.138849	0.0419799	1		Pde8b	-0.0900573	0.00616647	1		Setd2	0.120064	0.0182156	1		Pde4a	-0.0825577	0.0119569	1							Cnot6l	0.114008	0.00146609	1		Cdk14	0.0774382	0.00084346	1		Rbfox3	0.147953	0.000489483	1
Hecw1	0.0834516	0.042669	1		Ptpn5	-0.0923984	0.00620834	1		Prmt8	0.10699	0.0183012	1		Ippk	-0.0730198	0.0119656	1							Pcmt1	-0.0795287	0.00148471	1		Dhdds	-0.0882375	0.000848262	1		Arhgef11	-0.101413	0.000496119	1
Fam208a	0.111249	0.0427266	1		Igf1r	-0.0985523	0.00621611	1		Manf	-0.127441	0.0183632	1		Strada	-0.0654759	0.0121179	1							Gm15680	-0.0763569	0.00150096	1		Tmem108	-0.0676439	0.000849293	1		Fam3c	-0.100944	0.000506623	1
Stmn4	0.11665	0.042879	1		Ip6k1	0.171716	0.00621918	1		Lztr1	-0.0951907	0.0184118	1		Hnrnph3	-0.0641042	0.0123476	1							Med13	0.0988896	0.0015087	1		6430590A07Rik	-0.0727522	0.000850144	1		Rbm26	-0.102257	0.000508491	1
Fam13b	0.103898	0.0430068	1		Nisch	-0.122793	0.00625881	1		Apba1	0.155425	0.0187778	1		Smc5	-0.0829525	0.0123749	1							Spindoc	-0.0730904	0.00152292	1		Pla2g3	-0.0797485	0.000862611	1		Frmd3	-0.0827064	0.000508543	1
Yipf5	-0.110253	0.0430367	1		Fam135a	0.176762	0.00630879	1		Csgalnact1	0.0866336	0.019015	1		Susd4	-0.0591503	0.012516	1							Csad	-0.0772403	0.00153591	1		Tmed9	-0.0875462	0.000871131	1		Glce	-0.105595	0.000509014	1
2700049A03Rik	-0.105283	0.0433611	1		Spast	-0.131778	0.00631897	1		Tbc1d19	0.108002	0.0190168	1		mt-Co3	-0.116892	0.0126829	1							Zfp799	-0.0555182	0.00154758	1		Zc3h7a	-0.0870744	0.000882648	1		Mpp6	-0.100269	0.000514691	1
Cyld	-0.0865363	0.0437403	1		Pak7	-0.121817	0.00635955	1		Sh3bp5	-0.103994	0.0193136	1		Frmd5	-0.0836717	0.0127614	1							Dph6	-0.0746752	0.00158805	1		Yars	-0.0843842	0.00088922	1		Paip2	-0.106543	0.000516505	1
Lrrc4c	-0.0578804	0.0438582	1		Atp6v0b	0.158621	0.00642036	1		Cacna1c	0.100381	0.019383	1		Cdk17	-0.0655925	0.0127917	1							Ergic2	-0.0675604	0.00159542	1		Dock4	0.0575908	0.000914137	1		Cdc40	-0.104217	0.000519434	1
Anxa11	-0.085348	0.0441144	1		Lrpap1	-0.109411	0.00652069	1		B4galt1	-0.106061	0.0194026	1		Tango2	-0.083084	0.0129032	1							Car10	-0.0648837	0.00160751	1		Zmym1	0.0829813	0.000916297	1		Emc3	-0.127299	0.000521416	1
Atp1a3	-0.110657	0.0443852	1		Pip5k1a	-0.0942465	0.00656837	1		Mbtd1	0.0668401	0.0194199	1		Adcy8	0.199507	0.012946	1							Gtf2i	-0.0803057	0.00161121	1		Ythdf3	0.0872963	0.000925533	1		Tbce	-0.0803691	0.000531186	1
Gm11099	-0.0688829	0.0443949	1		Usp12	-0.0866457	0.00659309	1		Wac	0.12702	0.0194945	1		Cry2	-0.0755159	0.0129555	1							Reps2	0.11037	0.00163114	1		Pcca	0.0944375	0.000950215	1		Bend6	-0.0787681	0.000532243	1
Aak1	-0.0643477	0.0445349	1		Map2k1	-0.0966512	0.00662301	1		Fut9	0.103179	0.0194957	1		Dzip3	-0.0722363	0.0129977	1							Kctd4	-0.0868537	0.00164021	1		Slc17a5	-0.0785891	0.000961571	1		Vti1b	-0.123347	0.000532543	1
Rrnad1	-0.0793732	0.0447293	1		Ccdc148	0.139967	0.00669201	1		Pnkp	-0.122106	0.019526	1		Lrp1	-0.0531803	0.0130345	1							Clptm1	-0.0582661	0.00164899	1		Faf1	0.085859	0.000976926	1		Immp1l	-0.109648	0.000549452	1
Erlin1	0.0923439	0.0447455	1		Mef2c	-0.103087	0.0067241	1		Rnf217	0.140226	0.0195661	1		Vezt	-0.0913389	0.0130348	1							Slc24a5	-0.0975128	0.0016542	1		Atcay	-0.100515	0.000980349	1		C2cd2	-0.130323	0.000554659	1
Pdzd2	-0.0633625	0.0449825	1		Hbs1l	-0.105751	0.00673292	1		Pcsk5	0.131352	0.0196063	1		R3hdm1	0.143244	0.0131034	1							Grik5	-0.0933693	0.00171265	1		Kmt2e	0.105867	0.00098182	1		Sema5a	0.158884	0.000560289	1
Mdh1	-0.0685877	0.0449869	1		Grm8	0.172983	0.00681554	1		Col25a1	0.0661108	0.0196818	1		Nfkb1	-0.0818466	0.0132023	1							Slc44a1	0.0961221	0.00172113	1		Plekhh2	-0.0604268	0.00099238	1		Uhrf2	-0.104863	0.000566576	1
Atp2a2	-0.107654	0.0450197	1		Ppp1r1a	0.143159	0.00686202	1		Map2	-0.0953077	0.0197143	1		Flnb	-0.0755293	0.0133059	1							Nsmce2	-0.0899421	0.00174985	1		Asic2	-0.0903132	0.00100716	1		Gps2	-0.0913003	0.000567311	1
Atp1b1	-0.0902021	0.0451518	1		Atxn7l1	-0.100986	0.00693927	1		Atrnl1	0.0820063	0.0197236	1		Ppp3cb	-0.0871882	0.0133819	1							Pcm1	0.0967944	0.00175846	1		Cfl2	-0.0753703	0.00103827	1		Bag4	-0.115824	0.000568603	1
Cemip	-0.0937074	0.0452907	1		Soga3	-0.121055	0.00698619	1		Arhgef28	-0.14149	0.0198253	1		Stk39	-0.0501542	0.013629	1							Mtif2	-0.0900004	0.00175922	1		Drg1	-0.0908036	0.00104005	1		Ephb1	0.279512	0.000589497	1
Ncoa2	0.123498	0.0453235	1		Rspry1	-0.124344	0.00702773	1		Mtif2	-0.131135	0.0200619	1		Maml3	-0.0553781	0.0136457	1							Eaf2	-0.0753489	0.00176447	1		Kif1a	0.0920914	0.001055	1		Slc43a2	-0.101622	0.000601324	1
Ipo11	0.111091	0.0454434	1		Arhgef1	-0.0910274	0.00707111	1		Hspa4	-0.138328	0.0202022	1		Dennd4c	-0.0730095	0.0137014	1							Napa	0.117272	0.0017645	1		Eif4g3	0.0982016	0.00106298	1		Tmem132b	0.177014	0.000605951	1
Timm9	-0.111582	0.0455202	1		Shank2	-0.117653	0.00707509	1		Fam171b	0.0925024	0.0203459	1		Csnk1g3	-0.064053	0.0137288	1							Wdr45b	-0.0515966	0.00178615	1		Sf3b6	-0.0857838	0.00107179	1		Ankrd13c	-0.11087	0.000610065	1
Ube2j2	-0.0796406	0.0456586	1		Arhgap12	-0.0655498	0.00711316	1		Osbpl9	-0.144411	0.0203686	1		Wnk3	0.186523	0.0138593	1							Gm15952	-0.0774034	0.00178874	1		Saraf	-0.0718668	0.00107446	1		Psip1	-0.0941403	0.000615619	1
Tmem161b	0.118444	0.0457733	1		Tenm4	-0.147606	0.00723624	1		Gsg1l	0.130016	0.0204402	1		Ntrk3	-0.0526942	0.0139802	1							Mcmdc2	-0.0595932	0.00179369	1		Rtn1	-0.0592303	0.00108321	1		Arpc3	-0.11139	0.000622678	1
Lrpap1	-0.0722383	0.0462628	1		Jazf1	-0.124497	0.00728916	1		Chka	-0.0855503	0.0206289	1		Hs3st4	-0.104345	0.0139988	1							Svop	-0.0776219	0.00179498	1		Atp6ap1	-0.0748743	0.0010843	1		Dpysl2	-0.0926672	0.000628099	1
Tenm1	0.125857	0.0464519	1		Mfsd11	-0.0973929	0.00735011	1		Lurap1l	-0.116774	0.0207248	1		Chd2	-0.0770388	0.0141555	1							Ints6	0.105583	0.00180141	1		Actl6b	-0.0867634	0.00108596	1		Hagh	-0.0953392	0.000644279	1
Htr1f	-0.087639	0.0470673	1		Cacna2d1	0.0773765	0.00735949	1		Lgi1	-0.101675	0.0211161	1		Capzb	-0.0659547	0.0141941	1							Ubr5	0.107732	0.00180515	1		Zfand3	-0.0841101	0.00111723	1		Slc8a1	-0.127078	0.00064983	1
Rims2	-0.0764292	0.0473606	1		Adk	0.177234	0.0074407	1		Itm2b	-0.161954	0.0211428	1		Plekha2	-0.0856631	0.0142369	1							Ssh2	0.0945117	0.00182499	1		Dmd	0.0917877	0.00111901	1		Slc22a17	-0.126506	0.000666692	1
1810022K09Rik	-0.0858222	0.0473656	1		Spock3	0.14201	0.00744832	1		Csrnp3	0.121728	0.0212017	1		Ppil4	-0.0555567	0.0142628	1							Fam184b	0.0947023	0.0018325	1		Ccdc66	-0.10338	0.00113396	1		Macrod2	-0.125468	0.000671842	1
Gsk3b	-0.115451	0.047567	1		Anks3	-0.116718	0.0076798	1		Cd47	-0.1156	0.0213367	1		Bmp1	-0.0557803	0.0143627	1							Lrrc29	-0.0553105	0.00183416	1		Gm11250	-0.075469	0.00113555	1		Zmym5	-0.0925118	0.000675087	1
Atp2b1	-0.0543182	0.0479581	1		Usp15	0.135645	0.00774451	1		Fgfr2	-0.119886	0.0215796	1		Palm	-0.0610127	0.0145855	1							Kcnab1	0.0776037	0.00185736	1		Zfp398	-0.086266	0.00113731	1		Ptprz1	-0.0729951	0.000685605	1
Rbbp4	-0.0798418	0.0480359	1		Pik3r3	-0.126936	0.00785112	1		Sgsm2	0.103002	0.0217171	1		Elmod1	-0.0826973	0.0146027	1							Zfp507	-0.0653609	0.00190101	1		Eif2ak4	0.0800937	0.00113827	1		Smoc2	0.24105	0.000688363	1
Lyrm4	-0.0672275	0.0489197	1		Cemip	-0.093082	0.00785731	1		Tmem59	-0.114637	0.0217334	1		Kpna1	-0.0797989	0.0147758	1							Adarb2	0.0773468	0.00190522	1		Cdh13	0.0951042	0.0011598	1		Ddx42	-0.100911	0.000695961	1
Cacng7	-0.0968865	0.048946	1		Fstl4	-0.0655315	0.00787957	1		Clasp2	0.104876	0.0217508	1		Mcf2l	-0.0508614	0.0147886	1							0610030E20Rik	-0.0733902	0.0019059	1		Stx5a	-0.0841457	0.00116717	1		Cdk7	-0.104718	0.000703191	1
Ptk2	-0.0705897	0.0489481	1		Ppib	0.186286	0.00790744	1		Cpsf6	-0.085157	0.0219263	1		Dnajc8	-0.0510885	0.0148976	1							Esco1	-0.0774617	0.00194153	1		Epc1	-0.087869	0.00117144	1		Ttc17	-0.0842754	0.000703427	1
					Gulp1	0.161692	0.00805758	1		Epb41l1	0.121416	0.0219761	1		Ggnbp2	-0.0513206	0.0150055	1							Baz1b	0.100251	0.00194541	1		Wdfy2	0.113899	0.00117807	1		Slit3	0.104917	0.00070598	1
					Ccnd2	0.15076	0.00809369	1		Eif4a2	-0.0992651	0.0223928	1		Abca8b	-0.0681885	0.0151035	1							Gm50013	-0.0666153	0.00195145	1		Cacna1d	0.0678924	0.00118262	1		Zfc3h1	-0.096182	0.000708364	1
					Pfkp	-0.10646	0.00811922	1		Srsf2	-0.119099	0.0224088	1		Snrnp70	0.0994834	0.0151292	1							Nmnat2	0.0794908	0.00197186	1		Gpc4	-0.104619	0.0011843	1		Ntng1	0.104053	0.000713461	1
					Sppl3	-0.127104	0.0081203	1		Hk1	0.0810937	0.0224891	1		Ccdc73	0.221617	0.0151604	1							Gm28376	-0.126588	0.00199237	1		Psmd14	0.0849586	0.00118964	1		Arf3	-0.104651	0.000726748	1
					Agpat4	-0.112022	0.00833253	1		Taok1	-0.0895656	0.0225702	1		Kcnq2	-0.0606398	0.01522	1							Robo1	-0.109842	0.00199332	1		Foxp1	0.100595	0.00120251	1		Fam110b	-0.115888	0.000727411	1
					Kcnn2	-0.120172	0.00834825	1		Lrpap1	-0.130117	0.0231276	1		Ptprr	-0.0986182	0.0153507	1							6430590A07Rik	-0.0731094	0.00201719	1		Pnkp	-0.0758023	0.0012207	1		Bbs5	-0.088436	0.000730296	1
					Nfasc	-0.0830137	0.0083638	1		Cep350	0.115034	0.0232651	1		Tcf12	-0.0788899	0.0155253	1							Bmerb1	0.103621	0.00204421	1		Flrt3	-0.0872307	0.00122656	1		Madd	-0.100988	0.000737887	1
					Clip1	-0.0682354	0.00850237	1		Erlec1	-0.108996	0.023278	1		Setd4	-0.0686732	0.0155333	1							Myef2	-0.0845268	0.00205965	1		Faf2	-0.0912953	0.00124399	1		Svop	-0.092391	0.000757766	1
					Slc4a7	-0.090345	0.00854415	1		Cmip	0.0976096	0.0233048	1		Sec63	-0.0523398	0.0155607	1							Stag1	0.0784662	0.00207613	1		Tmem30a	-0.0718355	0.00124939	1		Lrrc4	-0.0651454	0.000760108	1
					Nipa1	-0.118283	0.00854941	1		Dbn1	-0.0987167	0.0233056	1		Abi2	-0.0686244	0.0155715	1							Shc2	-0.0663943	0.00207757	1		Cpeb1	0.0914367	0.0012638	1		Cfdp1	-0.118132	0.000762003	1
					Cenpc1	-0.105173	0.00858275	1		Borcs8	-0.115354	0.0234697	1		Prr16	0.195566	0.0157188	1							Dtna	0.0763757	0.00209055	1		Slc25a51	-0.0827958	0.00126599	1		Morn2	-0.142314	0.000766635	1
					Nt5c2	-0.0973246	0.00864233	1		Nsf	-0.0786982	0.0234958	1		Cntn5	0.106234	0.0158493	1							Mtdh	-0.0802924	0.00211904	1		Adamts3	0.102035	0.00127456	1		Erlec1	-0.0885526	0.000769919	1
					Sel1l	-0.118229	0.00867878	1		Lct	-0.109801	0.0237179	1		Stag2	-0.0797055	0.0158598	1							Ncor1	0.0846616	0.00212458	1		Ptchd1	-0.0899812	0.00129924	1		Arl3	-0.103627	0.000786781	1
					Rsrp1	0.0712176	0.00873835	1		Mfsd11	-0.107526	0.023895	1		Ube2d1	-0.0628753	0.0163811	1							Ankib1	0.103036	0.0021555	1		Trim35	-0.0981748	0.00130747	1		Mdga2	0.110711	0.000787074	1
					Ntng1	0.0653642	0.00874808	1		Terf1	-0.120343	0.0239903	1		Rnf150	-0.087962	0.0164698	1							Dazap1	-0.0621056	0.0021611	1		Inpp4b	0.083707	0.0013145	1		Matk	-0.0974389	0.000818462	1
					Kcnh7	0.179825	0.0088934	1		Actr2	-0.118802	0.0239995	1		Gabra5	-0.0853769	0.0164768	1							Zfp277	0.0891538	0.00216656	1		Arfgap1	-0.0800609	0.0013315	1		Kif21a	-0.0976556	0.000830159	1
					Xrn1	-0.116469	0.00902209	1		Adcy8	0.14497	0.024003	1		Cmip	-0.0998753	0.0164878	1							Nsf	0.065318	0.00217408	1		Clmp	-0.0937694	0.0013504	1		Pnmal2	-0.084855	0.000834026	1
					Zfp532	-0.102857	0.00908949	1		Bicd1	-0.0974065	0.0240503	1		Ccdc57	-0.0734179	0.0167615	1							Dhdds	-0.0667248	0.00218189	1		Eif4h	-0.081708	0.00139874	1		Rab11fip4	-0.103969	0.000834462	1
					Rab3gap1	-0.0950925	0.00911426	1		Cdh18	0.103516	0.024081	1		Casc3	-0.0807315	0.0167717	1							4930545L23Rik	-0.0779928	0.00220222	1		Pank2	-0.0653553	0.0013998	1		Med6	-0.103263	0.000839049	1
					Fam13a	0.164157	0.00913886	1		Dynll1	-0.123991	0.0242657	1		Larp4b	-0.0673529	0.0171517	1							Kmt5b	-0.0878854	0.00221311	1		Bckdhb	0.0851253	0.00140923	1		Mccc1	-0.106227	0.000849658	1
					Tcp11l1	-0.114647	0.00929646	1		Abcb7	-0.125481	0.0243187	1		Rufy1	-0.0878994	0.0172136	1							Cacna1h	0.110551	0.00221683	1		Klhl15	-0.0808744	0.00141047	1		Atraid	-0.128555	0.000854022	1
					Nhsl2	-0.11734	0.00937566	1		Eml4	0.0966992	0.0243435	1		Dido1	-0.0694527	0.0172576	1							Pxk	0.100466	0.00222094	1		Slc16a2	0.110325	0.00144093	1		Clstn2	0.109601	0.000856234	1
					Specc1	-0.114521	0.00949045	1		Camkmt	0.143484	0.0245529	1		Ube2r2	-0.0769762	0.0173189	1							Trpc6	0.067449	0.00224424	1		Tmem132a	-0.0624583	0.00144209	1		Pcf11	-0.0749008	0.000869058	1
					Mapk8ip1	-0.101339	0.00950765	1		Tecpr1	-0.106911	0.0246281	1		Hnrnpc	-0.0612313	0.017321	1							Ggact	-0.0857405	0.00224655	1		Txlng	-0.0958019	0.00147453	1		Mat2a	-0.0850836	0.000869281	1
					P4ha1	0.138622	0.00961887	1		Pknox2	0.135604	0.0247681	1		Tnrc6c	-0.0703389	0.0175815	1							Gm44511	0.0989606	0.00226628	1		Serinc5	-0.0777662	0.0015368	1		Cap2	-0.0873047	0.000869611	1
					Bckdhb	-0.106396	0.00962615	1		Ablim2	0.0947969	0.0247951	1		Mib1	-0.0600338	0.017748	1							Prox1os	-0.0910229	0.00231403	1		Gm48747	-0.0846683	0.00157076	1		Prodh	-0.124288	0.000887903	1
					Akap10	-0.0853672	0.00967255	1		Thrb	-0.124752	0.0249563	1		Tex2	-0.0933919	0.0178551	1							Khsrp	-0.0843821	0.00231421	1		Smoc2	0.107496	0.00158323	1		Vps41	-0.111606	0.000896511	1
					Ptk2	-0.0785142	0.00982494	1		Ctnna2	0.070949	0.0250671	1		Mfsd11	-0.0534278	0.0178786	1							Ccdc112	-0.0647127	0.00239013	1		Khsrp	-0.0720745	0.00159153	1		Dock3	0.1396	0.000896855	1
					Synpo	-0.0930468	0.00983359	1		Ntng1	0.0547201	0.0251438	1		Golga1	-0.0580435	0.0179973	1							Dscaml1	-0.0769649	0.00240278	1		Asxl1	-0.0815106	0.00160598	1		Mta3	-0.126909	0.000898187	1
					Sez6l2	-0.103568	0.00989679	1		Pygb	-0.0871967	0.0251775	1		Dag1	-0.0700369	0.0180276	1							Uck2	-0.05557	0.00241139	1		Fxr2	-0.0897585	0.00160601	1		Raph1	-0.065724	0.0009016	1
					Phf6	-0.101846	0.0100229	1		Comt	-0.139883	0.0251777	1		Chst9	-0.0506063	0.0181255	1							Rims1	0.0577757	0.00241161	1		Larp1	-0.0769582	0.00161983	1		Rasl10a	-0.12369	0.00090337	1
					Alcam	0.178111	0.0100273	1		Crim1	0.129958	0.0252254	1		Myo5a	-0.0587427	0.0181341	1							Serpini1	0.0977791	0.00242782	1		Sybu	-0.0586719	0.0016246	1		C2cd3	-0.0876349	0.000910296	1
					Prdm10	-0.0838233	0.0100328	1		Coro2b	0.124393	0.0258794	1		Arsb	-0.0750616	0.0181403	1							Timp3	-0.0717599	0.00243057	1		Uvrag	0.103858	0.00163914	1		Nfrkb	-0.110333	0.000912849	1
					1700013F07Rik	0.128659	0.0100457	1		Syt13	-0.10255	0.0259084	1		Nwd2	0.150855	0.0184031	1							Mphosph9	-0.0655231	0.00244249	1		Sec11a	-0.0701024	0.00164755	1		Mef2c	-0.0803922	0.00091484	1
					Tmem57	-0.0829656	0.0100604	1		Cacna1e	0.0641406	0.0261161	1		Ap2b1	-0.0637624	0.0184153	1							Tmem120b	-0.0711345	0.0024459	1		Prdm11	-0.0709348	0.00165285	1		Zfp141	-0.119749	0.000915468	1
					Stag2	0.141769	0.0101063	1		Supt6	-0.112898	0.0262695	1		Nebl	-0.055404	0.0191058	1							Gm43376	-0.0685924	0.00247187	1		Homer1	-0.117196	0.00166376	1		Edil3	-0.106423	0.000922913	1
					Zfp950	0.131151	0.0101231	1		Srcin1	0.11632	0.0263884	1		Fbxo34	-0.0503474	0.0197702	1							Ippk	0.0883862	0.00247263	1		Pacsin2	0.0918818	0.00166415	1		Raf1	-0.10979	0.000925851	1
					Nos1ap	-0.120928	0.0101623	1		Sptbn4	0.0844503	0.0266139	1		Fam131a	-0.0633331	0.0200427	1							Gm41609	-0.0800103	0.00250841	1		Slc1a2	0.0774946	0.00167004	1		N4bp2l2	-0.0926912	0.000939007	1
					Mbtps2	-0.0975031	0.0102109	1		BC005561	-0.119747	0.0268781	1		Daglb	-0.0565367	0.0201518	1							Epb41l1	0.0969107	0.00252685	1		Fyn	0.09971	0.00168361	1		Fktn	-0.103437	0.000940629	1
					Preb	-0.0698489	0.0102233	1		Herc4	0.101562	0.0270637	1		Nek9	-0.0572224	0.0203273	1							Gm28905	0.109167	0.00253472	1		Ncl	-0.068734	0.00169046	1		Plxdc2	-0.103004	0.000941253	1
					Tgfb2	0.135425	0.0102236	1		Zfp236	0.114255	0.0271433	1		Apba1	-0.0691568	0.020336	1							Pgbd5	-0.0749301	0.00257212	1		Arhgap44	0.0886495	0.00169332	1		Babam1	-0.0913533	0.000941839	1
					Ica1	-0.0904706	0.0103425	1		Crebbp	0.0821257	0.0272005	1		Kif3c	-0.0877261	0.02035	1							Efna5	0.105067	0.00261374	1		Prkdc	0.0892882	0.00169917	1		Agpat4	-0.0961779	0.000944416	1
					Gabbr2	-0.0899599	0.0104052	1		Lrrc40	-0.13293	0.0273734	1		Cds2	-0.058358	0.020383	1							Ndfip1	-0.0815441	0.00261525	1		Ogfod1	-0.0606652	0.00170238	1		Rbm39	-0.0846529	0.00094536	1
					Supt3	-0.116123	0.010412	1		Tmem87a	0.10503	0.0274416	1		Dock7	-0.0572352	0.0204888	1							Pkp4	0.0966116	0.00266215	1		Ppp2r5a	-0.0648672	0.00171166	1		Naa40	-0.112717	0.000967326	1
					Pias1	-0.059087	0.0105084	1		Pkia	0.128394	0.0276311	1		Zbtb11	-0.059599	0.0207794	1							Cabin1	-0.091751	0.00269698	1		Kcnh1	0.0834792	0.00173939	1		Dlat	-0.116272	0.000968102	1
					Myo9a	0.122558	0.0105142	1		Srgap3	0.105013	0.0277126	1		Ocrl	-0.0621241	0.0207869	1							Arhgef12	0.0807549	0.00272224	1		Zmat4	0.0657158	0.00177721	1		Mrps18a	-0.10051	0.00098646	1
					Morf4l2	0.10675	0.0105181	1		Tusc3	-0.109354	0.0277905	1		Zhx2	-0.0771906	0.0211002	1							Hdac9	0.0760493	0.00274253	1		Cdk12	-0.0782638	0.00179832	1		Htr1f	-0.0895274	0.000992126	1
					Atp6v0a1	-0.0764152	0.0105518	1		Psen1	0.0934969	0.0280204	1		Slc6a15	-0.0886639	0.021129	1							Kdm6a	0.120615	0.00274255	1		Crebbp	-0.0759546	0.00180846	1		Ccnh	-0.0900992	0.00099866	1
					Btaf1	-0.0835131	0.0106914	1		Atp6v1a	-0.0948466	0.0280763	1		Plekha5	-0.082535	0.0213393	1							Lrrc49	-0.0798851	0.00283178	1		BC052040	0.0984875	0.00183265	1		Foxn3	-0.108925	0.00101125	1
					Dock4	-0.0626581	0.0107302	1		Gpr45	0.107904	0.0282086	1		Hap1	-0.0509479	0.0213977	1							Klf12	0.10734	0.00284389	1		Taf6	-0.0814465	0.00185147	1		Wwp1	-0.107755	0.00101271	1
					Snx32	-0.0855765	0.0107602	1		Gle1	-0.11774	0.0283536	1		Ccbe1	-0.0744314	0.0214333	1							Tcaim	-0.0792308	0.00284444	1		Gabrb1	0.0551653	0.00186056	1		Mycbp2	0.0825912	0.00102582	1
					Zbtb11	0.173713	0.0110182	1		Btbd7	0.118929	0.0285885	1		Eif4a1	-0.0613008	0.0214468	1							Prr14	-0.0821822	0.00289967	1		Retreg3	-0.0712345	0.00186675	1		Sparcl1	-0.10465	0.0010329	1
					Csrnp3	0.138416	0.011075	1		Cdkal1	0.104848	0.0292297	1		Ildr2	-0.096171	0.0214595	1							Mapkap1	0.0916308	0.00290872	1		Adam22	0.0807776	0.00188252	1		Sec14l2	-0.123089	0.00103833	1
					Srsf7	0.194863	0.0111205	1		Akap11	-0.108305	0.0292581	1		Kcnh1	-0.0649141	0.0215394	1							Gm10848	-0.0861253	0.00291207	1		Zfp141	-0.0758693	0.001887	1		Polr3a	-0.125668	0.00104458	1
					Xpr1	-0.112424	0.011197	1		Elf2	0.0909147	0.0295257	1		Wdr37	-0.0575859	0.0219102	1							Tiam1	0.0717998	0.00291326	1		Rnft1	-0.0564645	0.00189252	1		Ppp2r2c	0.211431	0.00104691	1
					Depdc5	-0.0619236	0.0112055	1		Rgl1	0.0818647	0.0296205	1		Ccnc	-0.0724886	0.0220248	1							D430041D05Rik	-0.105766	0.00291584	1		Hmox2	-0.0788302	0.00190133	1		Dok6	-0.126517	0.00106201	1
					Palm2	-0.102069	0.0112096	1		Tnrc18	0.123423	0.0296246	1		D130043K22Rik	-0.0651587	0.0220802	1							Tnfrsf19	-0.0591112	0.00295615	1		Pard3b	0.118902	0.00190628	1		Prpf4b	-0.0933619	0.0010661	1
					Dhx57	-0.126047	0.0112893	1		Lin7a	0.133293	0.0298441	1		Madd	-0.0535715	0.0221982	1							Syne1	0.0582775	0.00295853	1		Vti1a	0.0836539	0.00191005	1		Supt6	-0.0927864	0.00108037	1
					Serinc1	0.173487	0.0113511	1		Sh3gl2	0.0916548	0.030032	1		Nbea	-0.0508228	0.0225066	1							Hsp90b1	0.0872262	0.0030282	1		Cog4	-0.0751736	0.00192777	1		Numb	-0.102835	0.00108196	1
					2023-03-01	0.135434	0.0114107	1		Ttc4	-0.105158	0.0300367	1		Epha4	-0.0647954	0.0225729	1							Arpp21	0.068193	0.00303521	1		Psmd11	-0.0796317	0.00196686	1		Fkbp8	-0.0773262	0.00108584	1
					Abi2	0.143825	0.0114519	1		Limch1	0.0789236	0.0302466	1		Arhgef12	-0.075075	0.0229534	1							Vwa3a	-0.0704466	0.00304253	1		Lrrc58	-0.0671396	0.00196777	1		Vps13a	-0.102421	0.00109869	1
					Mxi1	0.13548	0.0114818	1		Mtus2	0.106721	0.0303185	1		Sptb	-0.0538769	0.0230242	1							Slit1	-0.0555179	0.00308666	1		Ago3	-0.0837712	0.00199151	1		Psmd9	-0.0852108	0.00110098	1
					Ipo8	0.152171	0.0114827	1		mt-Cytb	0.0905236	0.0306011	1		Zfp608	0.164639	0.0232294	1							Pcdh15	0.0948203	0.00310087	1		Elmo1	0.0564386	0.00199175	1		Pnkp	-0.0684365	0.00110772	1
					Elmod1	-0.0756669	0.011496	1		Trpc4	-0.13194	0.030747	1		Wscd2	-0.0551732	0.023236	1							Gm44686	-0.0719732	0.00314617	1		Npas2	0.0973888	0.00200716	1		Atxn10	-0.0928828	0.00111208	1
					Rab40b	-0.102857	0.0115477	1		Wsb1	-0.0891947	0.0307842	1		Tiam2	-0.0682076	0.023258	1							Magi3	-0.0754049	0.0031593	1		4931406P16Rik	-0.0607909	0.00201334	1		Cenpc1	-0.0891279	0.0011279	1
					Epo	0.110847	0.0116011	1		Man1a2	0.0799691	0.0308671	1		Wdr47	-0.0803346	0.023379	1							Amz2	-0.0693269	0.00317367	1		Tanc1	0.0699136	0.00205048	1		Cx3cl1	-0.0934001	0.00113284	1
					Fbxo38	-0.116484	0.0116119	1		Gpr137c	0.121995	0.0309728	1		Ubap2	-0.0760533	0.0233797	1							Mettl16	-0.0510869	0.00317674	1		Sgk1	0.0830661	0.00207208	1		Eif2a	-0.0988429	0.00114167	1
					Arhgap26	0.150348	0.0116771	1		Gabrb3	0.066246	0.0313402	1		Senp2	-0.0590112	0.0234079	1							Chchd3	0.0921067	0.0032167	1		Nebl	0.0510263	0.00207954	1		Zfp1	-0.100518	0.00115572	1
					Daam1	-0.0844743	0.0117097	1		Flrt3	-0.120901	0.0316481	1		Papola	-0.0603825	0.0235326	1							Spred2	-0.0775814	0.00324844	1		Pabpc1	-0.0614937	0.00208325	1		Cpeb3	-0.0860669	0.00117807	1
					Porcn	-0.101637	0.0117139	1		Ncam1	0.0826169	0.031742	1		Tspan7	0.134233	0.0237107	1							Gnao1	0.0877756	0.00325522	1		Ssu72	-0.0675902	0.00208864	1		Ezh1	-0.122638	0.00119666	1
					Chsy3	-0.0908771	0.0119284	1		Zmym6	-0.0542618	0.0320031	1		Ppp4r4	-0.0627473	0.0238238	1							Grm3	0.099542	0.00326311	1		Gpatch8	-0.0721213	0.00209956	1		Cdh18	0.253778	0.00121603	1
					Lyn	-0.116822	0.0119799	1		Nrgn	-0.101649	0.0320031	1		C1ql2	0.2382	0.0240084	1							Arfgef3	0.0932484	0.00334052	1		R3hcc1l	-0.0802407	0.00210149	1		Csf2ra	-0.115096	0.00121862	1
					Uvrag	-0.0996075	0.0122179	1		Arfgef2	-0.134976	0.0320336	1		Rspry1	-0.0634885	0.0246698	1							Mycbp	-0.0647688	0.00335947	1		Fam184a	-0.0799776	0.00212922	1		Srsf10	-0.096677	0.00128152	1
					Atraid	-0.0793406	0.0123066	1		Snrnp48	-0.105529	0.0320558	1		Tro	0.172115	0.0250119	1							Cbx1	-0.0747269	0.00337659	1		Tmem164	0.102418	0.00213087	1		Sema6d	-0.0839506	0.00128238	1
					Itm2b	0.221535	0.0125269	1		Dnmt3a	0.120748	0.0321409	1		Lrfn5	-0.0501465	0.0251264	1							P4ha1	-0.0790919	0.00338718	1		Rftn1	-0.0592657	0.00213651	1		Nr2c2	-0.0744901	0.00128488	1
					Clasp2	-0.100428	0.0126574	1		Fhit	0.0976971	0.0321735	1		Mysm1	-0.0586216	0.0254581	1							Hspa4l	0.0789193	0.00340015	1		Rbfox3	-0.0540055	0.00213675	1		Slc16a11	-0.0907302	0.00129161	1
					Chrm1	-0.0817051	0.0126766	1		Mtg2	-0.0919675	0.0322167	1		Phlpp2	-0.0600579	0.0255093	1							Fam234b	-0.0536539	0.00342599	1		Rheb	-0.0876473	0.00215281	1		Prr14l	-0.0856627	0.0013111	1
					Sptbn1	-0.0768405	0.0127729	1		Snap25	-0.0666784	0.0323805	1		Dscaml1	-0.0758109	0.0257622	1							Flrt3	-0.0811893	0.0034358	1		Vps9d1	-0.0723102	0.0021655	1		Rab14	-0.0950034	0.00132651	1
					Zfp810	-0.0779907	0.0127893	1		Smim4	-0.112757	0.0325879	1		Xpo1	-0.0706879	0.0260593	1							Plppr4	0.110214	0.00344244	1		Dctn4	-0.0732897	0.00216787	1		Rsbn1	-0.0798207	0.001343	1
					Kcnma1	-0.0524195	0.0127894	1		Btbd1	-0.104929	0.0330282	1		Rab3ip	-0.0790242	0.0264335	1							Zfp652	-0.0877903	0.00347059	1		Exoc2	0.0831467	0.0021863	1		Lmbrd1	-0.0744074	0.00135096	1
					Tmsb4x	0.17782	0.0129248	1		Scn3a	-0.0835916	0.0337003	1		Ptprk	-0.0663845	0.0265349	1							Rnf2	-0.0684235	0.00347179	1		Arnt2	0.074975	0.00220458	1		Srr	-0.0849534	0.00135139	1
					Aff3	-0.0892965	0.0130502	1		Lrch1	0.117983	0.034081	1		Thrb	-0.0612741	0.026585	1							Pou2f2	-0.0725234	0.00350103	1		Trio	0.086376	0.00221278	1		Stt3b	-0.0976567	0.0013531	1
					Ube2d2a	-0.108079	0.0130776	1		Golga1	-0.100063	0.0343982	1		Crebbp	-0.0725808	0.0267349	1							Ttc5	-0.0697572	0.00351958	1		St6galnac5	-0.0689808	0.00221873	1		Ric3	-0.118795	0.00137989	1
					Ypel3	0.168402	0.0132541	1		Amn1	-0.167393	0.0347204	1		Ube4b	-0.0587917	0.027069	1							BC005537	0.0883057	0.00355396	1		Nsd3	-0.0628222	0.0022459	1		Slc30a6	-0.104339	0.00144285	1
					Elf2	-0.088267	0.0133444	1		Sh3rf3	0.0798379	0.0350984	1		Bzw2	-0.0596868	0.0275445	1							Ranbp17	-0.069297	0.00356384	1		Exd2	-0.0776774	0.00226174	1		Pum2	-0.0656992	0.00145113	1
					Pde3b	0.111345	0.0133851	1		Dlgap4	0.0960252	0.0351955	1		Rb1cc1	-0.0660486	0.0280587	1							Srebf2	-0.0798683	0.00357544	1		Prelid3a	-0.074911	0.0022632	1		Slc35f3	0.22294	0.0014512	1
					Actr2	0.149234	0.0134161	1		Rab34	-0.10191	0.0352049	1		Chgb	0.156375	0.0284564	1							Nt5dc1	-0.080533	0.00357661	1		Secisbp2	-0.0706742	0.00231428	1		2310035C23Rik	-0.0692564	0.0014667	1
					Cap2	0.101779	0.0134506	1		Mgat3	0.130407	0.0356393	1		Zc3h13	-0.0500403	0.0285361	1							Tnrc6a	0.0905769	0.00359062	1		Nrcam	0.0582097	0.0023198	1		Cntn1	0.157235	0.00149255	1
					Rbm4b	-0.0918081	0.0134946	1		Gm37240	-0.134323	0.0357654	1		Pitpna	-0.0683153	0.0286477	1							Slmap	0.0962186	0.0035938	1		Ccnt2	-0.0745708	0.0023202	1		Cmip	0.251881	0.00150184	1
					Galntl6	-0.137702	0.0135497	1		Rbfox2	0.0938782	0.0360794	1		Rab3gap1	-0.0551886	0.0286925	1							Ephb2	-0.0762937	0.00362067	1		1700084C06Rik	-0.0945523	0.00232322	1		Tmem108	-0.0806507	0.00151564	1
					Gdpd1	-0.0870439	0.0136355	1		Sbf2	0.113253	0.0362487	1		Tnrc18	-0.0511691	0.0287563	1							Cnot3	0.0845516	0.00364276	1		Psmd7	-0.0665087	0.00233121	1		Usp40	-0.0836848	0.0015171	1
					Tpm1	-0.0813835	0.013689	1		Pnkd	-0.115142	0.0364194	1		Acvr1	-0.0509397	0.0287849	1							Plekha2	-0.0831846	0.00366005	1		Sorcs2	0.0842899	0.00233212	1		Sdccag3	-0.0966487	0.00154464	1
					Dync1h1	-0.0817699	0.0137032	1		Rab11fip2	-0.123036	0.0366259	1		Zfp609	-0.0515763	0.0292681	1							Airn	-0.0761805	0.00368164	1		Far1os	-0.0662542	0.00235689	1		Csnk2a1	-0.114026	0.00155884	1
					Cntn3	-0.117742	0.0138903	1		Acot7	0.111209	0.0367688	1		Rbm39	0.0901527	0.0292889	1							Gas7	0.094833	0.00369715	1		Unc80	0.0684157	0.00236791	1		Negr1	-0.0950829	0.00156802	1
					Egfem1	0.140111	0.0139917	1		Cds2	-0.110325	0.0368134	1		E130308A19Rik	-0.0907014	0.0294706	1							Cdh2	0.0992234	0.00369988	1		Psap	-0.0730525	0.00236955	1		Vcp	-0.102	0.00158345	1
					Dlat	-0.116997	0.0141153	1		Stxbp5l	-0.0876334	0.0369715	1		Itga8	-0.0516459	0.0297311	1							Blmh	-0.0756818	0.00372464	1		Lrrfip2	0.0935078	0.00237837	1		Cdc73	-0.0585463	0.0015939	1
					D430041D05Rik	-0.0999969	0.0141808	1		Knop1	-0.0842263	0.0371264	1		Cacnb4	-0.0654413	0.0300873	1							Ndufb1-ps	-0.0756979	0.0037374	1		Slc10a7	-0.0783141	0.00238899	1		Nfat5	-0.0829494	0.0016011	1
					Cadm1	-0.0768395	0.0143081	1		Tmem117	0.103542	0.0372054	1		Mapre3	-0.0517248	0.0301149	1							Atad1	-0.065345	0.00375312	1		Ppp6c	-0.0745542	0.0024383	1		Vash1	-0.11734	0.00160591	1
					Pdxdc1	-0.101082	0.0143512	1		Ptchd1	0.0811371	0.0373631	1		Mras	0.173307	0.0302403	1							Igf2bp3	-0.0626311	0.00377031	1		Rskr	-0.0680562	0.00245338	1		Chst1	-0.0962944	0.00161619	1
					Fam105a	0.188861	0.014374	1		Foxn2	0.0914908	0.0376558	1		Dnajc18	-0.0517879	0.0303378	1							Nr1d2	0.0950179	0.00379582	1		Morc2b	-0.0726486	0.00249493	1		mt-Co2	-0.110388	0.00162672	1
					Tfdp2	-0.113257	0.0144502	1		Mtch2	-0.11295	0.037721	1		Rb1	-0.0522101	0.030661	1							Dpf1	-0.0730974	0.0038222	1		Dtnb	0.0891034	0.00253132	1		Spast	-0.102001	0.00165168	1
					Ablim2	-0.0561046	0.0145113	1		Arfgef3	0.10144	0.0377384	1		Ptma	-0.0812515	0.0309117	1							Itpr1	0.123775	0.00384286	1		Rasgrp1	0.0972127	0.00254692	1		Arid5b	-0.0767805	0.00165657	1
					Slc9a7	-0.0938631	0.014762	1		Filip1	0.0595737	0.0377934	1		2010300C02Rik	-0.0685713	0.0309677	1							A230006K03Rik	-0.0834822	0.00384289	1		Kdm7a	-0.0825617	0.00255612	1		Tmem38a	-0.109606	0.00166431	1
					Aste1	-0.109155	0.0147901	1		Csf2ra	-0.139977	0.0380826	1		Adarb1	-0.0527365	0.0315438	1							Naa25	0.0837133	0.00387503	1		Gtf2h5	-0.0678319	0.00258546	1		Disp2	-0.109044	0.00166519	1
					Ralgapb	-0.115363	0.0148148	1		Prkd1	-0.0869379	0.0381821	1		Efr3a	-0.062778	0.0316142	1							Thbs3	-0.0651971	0.00396032	1		Ywhah	-0.0714734	0.00263769	1		Ift52	-0.0917529	0.0016658	1
					Cyld	-0.0945986	0.0148225	1		4930578G10Rik	-0.0931323	0.0385193	1		Sgsm2	-0.0627663	0.0321288	1							Hsp90ab1	0.0882689	0.00396032	1		Igf1r	-0.0835379	0.00264101	1		Tnrc6b	-0.0858723	0.00167931	1
					Ppp2r3a	-0.0883985	0.0148539	1		Map7	0.131168	0.0385534	1		Car10	0.116692	0.032245	1							Nsg2	-0.064756	0.00397099	1		Fchsd2	0.0823853	0.00265646	1		Doc2b	-0.100223	0.0016881	1
					Kif1b	-0.073923	0.0148938	1		Iqsec1	0.112273	0.0385544	1		Ythdc2	-0.0612153	0.0322898	1							Ctnnd2	0.0660161	0.00401617	1		Gm28905	0.0957681	0.00266185	1		Atp1a3	-0.0931064	0.00171343	1
					Eif1	0.170889	0.0149133	1		Celf3	-0.105282	0.0386304	1		Ccni	0.162475	0.0324663	1							Zfp251	-0.065174	0.004032	1		Specc1	-0.0675353	0.00267228	1		Grm1	0.105579	0.00172189	1
					Rnf216	-0.113553	0.0149298	1		Sumo2	-0.139411	0.038898	1		Ppargc1a	-0.0509335	0.0329837	1							Dpy19l1	0.099715	0.00403305	1		Rmdn1	-0.0827921	0.00269449	1		Inpp5b	-0.0823714	0.00173581	1
					Phlpp1	0.127907	0.0149961	1		Mrpl38	-0.105122	0.0389257	1		Tmcc1	0.126776	0.0335078	1							Fto	0.0892325	0.00403309	1		Nup153	-0.051749	0.00273483	1		Cbx5	-0.0799044	0.00173595	1
					Mecr	-0.0872891	0.0150038	1		Zfp536	0.1049	0.0397569	1		Gria3	-0.0550936	0.0337343	1							Hectd4	-0.0780356	0.00403714	1		Mknk1	-0.0692327	0.00274054	1		Dctn4	-0.0896872	0.00173994	1
					Mtf2	-0.104127	0.0151397	1		Srebf2	-0.098731	0.0398729	1		Tmem59l	0.197925	0.0346956	1							Creld1	-0.0627364	0.00408264	1		Ap3b1	0.0804437	0.00275233	1		Pkn2	-0.0991713	0.00176046	1
					Hdac9	0.136378	0.0152055	1		Frrs1l	0.115108	0.039916	1		Spred2	0.146923	0.0348675	1							Dok5	-0.0664693	0.00409805	1		Smurf1	0.0864274	0.00276889	1		Spag9	-0.0805439	0.00179191	1
					Cfap20	0.160951	0.0152876	1		Nt5dc3	-0.10248	0.040176	1		Zwint	-0.0590249	0.0352876	1							Grik3	-0.0678982	0.00414031	1		Mdh1	-0.0669271	0.0027702	1		Mtg2	-0.116702	0.00180483	1
					Zfp280c	-0.075993	0.0154204	1		Snx1	-0.068064	0.0403657	1		Gabbr1	-0.054764	0.035758	1							Polr3h	-0.0782992	0.00414101	1		Baiap2	-0.0758796	0.00277224	1		Cacna2d3	0.173075	0.00184132	1
					Smg5	-0.0817538	0.015445	1		Ppm1h	0.0500837	0.0407085	1		Fam120a	-0.0573789	0.0363027	1							Adgrl1	0.104124	0.00418075	1		Zfand5	-0.0727509	0.00277712	1		Ncdn	-0.113692	0.00187042	1
					Dmxl1	-0.0831887	0.0154861	1		Igsf11	0.127232	0.0410394	1		Mdm4	-0.0555148	0.0363313	1							Syncrip	-0.0726498	0.00418997	1		Kcnmb4	-0.0569729	0.00279752	1		Chn1	-0.0685631	0.00189864	1
					Gpr176	-0.0975742	0.0157455	1		Ndufaf7	-0.100665	0.0412298	1		Rab2a	-0.0674656	0.0363422	1							Fmn1	0.092981	0.00419523	1		Traf3	0.0831071	0.0028235	1		Zc3h12b	-0.0968865	0.00191085	1
					Rundc3a	-0.100572	0.0157999	1		Ap3b1	0.0695219	0.0413285	1		Tmem178	-0.0530937	0.0365656	1							Kif1bp	-0.0673123	0.00428738	1		Tmem150c	-0.0981485	0.00284405	1		Ptprn2	0.176669	0.00192207	1
					Ptp4a2	0.113802	0.0158572	1		Ulk2	-0.0872196	0.0416472	1		Phtf1	-0.0553729	0.0368897	1							Vav3	-0.0674089	0.00433991	1		Napepld	-0.0823377	0.00285443	1		Sarnp	-0.0764464	0.00194188	1
					Iqgap1	-0.121387	0.0160204	1		Smc5	-0.107935	0.0420615	1		C1ql3	0.173501	0.0370037	1							Kif5c	0.112393	0.00440948	1		Arhgap39	-0.0672175	0.00285479	1		Srsf5	-0.0781547	0.00195274	1
					Slc1a2	-0.10063	0.0162373	1		Smarca2	0.10961	0.0421003	1		Armc8	-0.0592201	0.0371746	1							Aff2	-0.0689228	0.00442055	1		Gria3	0.0647424	0.00286825	1		Fus	-0.0934649	0.00195451	1
					Baz2a	-0.0748214	0.0166936	1		Ndufa10	-0.0896423	0.0422347	1		Ephb1	-0.0727759	0.0373786	1							Trim23	-0.0613442	0.00445709	1		Gm43713	-0.0822793	0.00288208	1		Uhrf1bp1l	-0.0905889	0.00199207	1
					Cacng3	0.161538	0.0167569	1		Rasa2	0.122226	0.0422792	1		Rims1	0.0818469	0.0386166	1							Serinc2	-0.0646338	0.00447931	1		Prdm2	-0.0682509	0.00291781	1		Celf5	-0.0938766	0.00199375	1
					Pcsk5	-0.0615735	0.01684	1		Gpi1	-0.128264	0.0423135	1		Slit3	-0.05099	0.0387299	1							Rexo1	-0.0759543	0.00450698	1		Desi1	-0.0875261	0.00293202	1		Dcaf10	-0.0923567	0.00199712	1
					Ttc26	-0.0959652	0.0171173	1		Nav1	0.105996	0.042343	1		Stx8	-0.0586503	0.0390852	1							Thsd7b	-0.068754	0.00451364	1		Ube4b	-0.081518	0.00295515	1		Gabra4	-0.080736	0.00202301	1
					Slc7a4	-0.105477	0.017234	1		Cdc27	0.0974933	0.0427471	1		Cemip	-0.0595677	0.0395658	1							Hmbox1	0.0877039	0.00453939	1		Sp3	-0.0835155	0.00297435	1		Tmem178	-0.0691153	0.00203958	1
					Vstm2a	-0.0908906	0.0172621	1		Sgip1	-0.06365	0.0428348	1		Slmap	-0.0534605	0.0395699	1							Hspa4	-0.0696057	0.00455348	1		Gtdc1	0.0914775	0.00301392	1		Pcsk7	-0.0830256	0.00204388	1
					Gabbr1	-0.0737045	0.0174037	1		Clvs2	0.107621	0.0433506	1		Nufip2	-0.0585585	0.0397356	1							Hipk3	-0.105911	0.00456435	1		Gm1043	0.0787305	0.00301597	1		Mysm1	-0.0742814	0.00205511	1
					Irf2	-0.104828	0.0174561	1		Ptpn12	0.103589	0.043708	1		Nrxn1	0.0691596	0.0397641	1							Ap2a1	-0.0621646	0.00457964	1		Tex10	-0.0711236	0.0030265	1		Serpini1	-0.118744	0.00208068	1
					Arhgap44	-0.115849	0.0174819	1		Zfp799	-0.102638	0.0437152	1		Rasa1	-0.0681007	0.0402939	1							Rab5b	-0.0641498	0.00458227	1		Tra2a	-0.0881488	0.00303035	1		Hacd3	-0.0889359	0.00209044	1
					Pak3	-0.0933719	0.0175838	1		Nup98	-0.0950197	0.0437595	1		Sergef	-0.0658245	0.0409634	1							Ercc6l2	-0.0804043	0.00458442	1		Daam1	0.0837017	0.00305026	1		Desi1	-0.070001	0.00209454	1
					Syn2	-0.0816461	0.0176115	1		Borcs5	-0.0877118	0.0439254	1		Epb41l3	0.164773	0.0412368	1							Slc25a51	-0.0519845	0.00460215	1		Lrrc3b	0.0833809	0.00307814	1		Clk4	-0.0680116	0.00209766	1
					Telo2	-0.100313	0.0178004	1		Zfp182	-0.0953039	0.0439428	1		Unc13b	-0.0518257	0.0413196	1							Greb1l	0.09579	0.00462238	1		Bdnf	-0.11158	0.00320106	1		Gtf2f2	-0.1013	0.00210377	1
					Kbtbd11	-0.0988939	0.0178327	1		Atp5b	-0.0907791	0.0441393	1		Gas7	-0.0698663	0.0416348	1							Rbm39	-0.0538001	0.00464449	1		Kcnb2	0.0660963	0.00323343	1		Timp4	-0.115256	0.00210804	1
					Fars2	-0.0730722	0.0178335	1		Ephb1	0.113967	0.0441732	1		Sptan1	-0.0553233	0.0421936	1							Dhx30	-0.0728682	0.00465822	1		Rnf10	-0.0664166	0.00323346	1		Hmgcl	-0.0962235	0.00211178	1
					Pard3b	0.161346	0.0179666	1		Sparcl1	-0.0947292	0.0442195	1		Ncs1	-0.0559399	0.0422813	1							Csnk1a1	0.0883933	0.00469878	1		Lrpap1	-0.0855926	0.00326925	1		Arl6ip5	-0.0738139	0.00211417	1
					Ston2	-0.0770667	0.0182257	1		Phf12	-0.107935	0.0444526	1		Mical3	-0.0695304	0.0423693	1							Fam204a	-0.0601368	0.0047526	1		Ppm1l	0.0936138	0.00329183	1		Kcnn2	-0.0999527	0.00213361	1
					Gpcpd1	-0.108684	0.0187212	1		Zfp266	-0.127369	0.0445025	1		Tub	-0.0543668	0.0426804	1							Gpatch1	-0.0645701	0.0048111	1		Sptbn1	0.0559085	0.00329574	1		Foxn2	-0.0994103	0.00214464	1
					Cyfip2	-0.0593622	0.018738	1		Pibf1	0.0946752	0.0446151	1		Caprin1	0.166128	0.0427346	1							Epo	-0.0597322	0.00481785	1		Abr	0.0570288	0.00332237	1		Rasa1	-0.0895077	0.00215762	1
					Pnmal2	0.180755	0.0187417	1		Tmtc1	-0.0690236	0.0446787	1		Nrgn	0.165248	0.0434098	1							Pigb	-0.0615649	0.00482548	1		Gabbr2	0.0676442	0.00333218	1		Ripk2	-0.0583353	0.00216203	1
					Ddx1	-0.0988156	0.0188579	1		Zfp654	-0.13899	0.044846	1		Lrfn2	0.125137	0.0435311	1							Pkn2	0.0972339	0.00483722	1		Scn1a	0.109221	0.00334321	1		Syt17	-0.0898565	0.00217981	1
					Ece2	-0.0990469	0.0189644	1		Lmo7	-0.0610754	0.0450877	1		Tmem126a	0.162825	0.0435444	1							3110056K07Rik	-0.0644168	0.00483982	1		Clint1	-0.0641605	0.00335596	1		Kcmf1	-0.093261	0.00221769	1
					Ralgps2	-0.0973206	0.0190296	1		Dennd1b	0.105675	0.0450993	1		4430402I18Rik	0.126307	0.0447159	1							Fam189a1	0.106751	0.00484228	1		Cacna2d3	0.0740765	0.00335803	1		Frmpd4	-0.137063	0.00221806	1
					Chchd3	-0.069166	0.0191751	1		mt-Nd4	0.127403	0.0463206	1		Snta1	-0.0640572	0.0450012	1							Gm34567	-0.0801427	0.00487909	1		Rint1	-0.067154	0.00336046	1		Cadps	0.157753	0.00222278	1
					Mbnl1	0.139705	0.0192306	1		Unc80	0.0740372	0.0468006	1		Hs2st1	-0.0809554	0.0464027	1							Rhobtb2	-0.0654659	0.00488983	1		Gm14703	-0.0553786	0.00337528	1		Elavl1	-0.0648962	0.0022294	1
					Ankrd6	-0.0926418	0.0193472	1		Mblac2	0.0903229	0.0469483	1		Iqce	0.188751	0.0465691	1							Zfyve1	-0.0699733	0.00491316	1		D130040H23Rik	0.0755744	0.00338824	1		Pitpnc1	-0.108839	0.00225282	1
					Ehmt1	-0.0920241	0.0193579	1		Prkag2	0.0617583	0.0476095	1		Pcmtd1	-0.0609083	0.046918	1							Mbd1	-0.0540727	0.00491698	1		Gm49329	-0.0768375	0.00340022	1		Ttc8	-0.0708443	0.00228738	1
					Armc9	-0.0967831	0.0196606	1		Smg5	-0.0849371	0.0480071	1		Apbb2	-0.0579608	0.0473125	1							Myo1d	-0.0850204	0.00492102	1		Cfap74	-0.0529955	0.00340468	1		Csmd3	-0.0821127	0.00229241	1
					Mga	-0.0832217	0.0197293	1		Cnnm1	-0.0790911	0.0481962	1		Cep112	0.133281	0.0477781	1							Pdia3	0.0917405	0.00495639	1		Spats2	-0.0735304	0.00345937	1		Ttc4	-0.0985465	0.00234338	1
					Psmd1	-0.114272	0.0198373	1		Klhl12	-0.119005	0.0482604	1		Mllt3	0.170736	0.0479271	1							Cog4	-0.0604409	0.00498314	1		Kif5b	-0.0704759	0.00346781	1		Rint1	-0.0628309	0.00234902	1
					Dennd1a	-0.0645327	0.0199607	1		Cntnap5b	-0.0978132	0.0483493	1		Negr1	0.0676363	0.0485931	1							Asb3	-0.0853127	0.00501385	1		5530601H04Rik	-0.0681919	0.00349	1		Zswim5	-0.06716	0.00236013	1
					Wdfy3	-0.076199	0.0201611	1		Usp32	0.106563	0.0485741	1		Cyfip1	-0.0552542	0.0493141	1							Sipa1l3	-0.0764418	0.00508817	1		Gm47271	-0.0725796	0.0034912	1		Dnm2	-0.0757019	0.00241383	1
					Tyk2	-0.0863637	0.0202911	1		Paxbp1	-0.085207	0.0488459	1		Jarid2	-0.0523178	0.0494796	1							Gm10516	-0.0673977	0.00509639	1		Farp2	-0.0790248	0.00349575	1		Ubxn11	-0.0934226	0.00244248	1
					Emg1	0.151069	0.0203309	1		Fbxo41	0.121092	0.0489782	1												Cemip	-0.0849848	0.00511355	1		Anks1	0.0653447	0.00350953	1		Setd4	-0.067708	0.00244393	1
					Cdk12	-0.070952	0.0204297	1		Frmd4b	-0.0839385	0.0492012	1												Scn3b	-0.0640633	0.00517457	1		Nub1	-0.0764807	0.00351321	1		Kcnj6	0.133198	0.00249338	1
					Gprasp1	-0.106767	0.0205074	1		Btaf1	0.0829106	0.0492735	1												Gpr176	-0.0689004	0.0051786	1		mt-Nd4	-0.0693357	0.00356772	1		Bclaf1	-0.0777002	0.0024981	1
					Abl1	-0.0991324	0.0205211	1		Mettl17	-0.106661	0.0493939	1												Slc44a5	-0.0925587	0.00518561	1		Scaper	0.0959955	0.00359201	1		Ypel1	-0.060103	0.00251485	1
					Zfp346	-0.0993069	0.0207462	1		Nf1	0.063991	0.0498403	1												Herc1	0.0766469	0.00523586	1		Sugt1	-0.0597246	0.00360288	1		Igsf3	-0.0893955	0.00252339	1
					Mrpl38	-0.0987962	0.020843	1		Vamp4	-0.105541	0.0499262	1												Knop1	-0.0579475	0.00530325	1		Adarb2	-0.0538151	0.00360722	1		Slc9a9	0.217722	0.00252933	1
					Ubxn11	-0.110974	0.0208602	1																	Rspo3	0.0905354	0.00534332	1		Zfp182	-0.0859943	0.00365452	1		Fam220a	-0.0779992	0.00256817	1
					Kpna1	0.144304	0.0209196	1																	Npas2	0.111862	0.00536899	1		Frmd4b	0.069393	0.00365494	1		Chic1	-0.0950788	0.00256847	1
					Anks1b	0.0582045	0.020944	1																	Rprd1b	-0.0572206	0.00537753	1		Smim13	-0.0735637	0.00366388	1		Arhgap12	-0.0942459	0.00258852	1
					Asph	-0.095849	0.0211212	1																	Olfm1	-0.0558712	0.00541496	1		Tor1aip2	-0.0610955	0.00367991	1		Rufy3	-0.0923894	0.00259354	1
					Rab14	0.103934	0.0211807	1																	Arhgef25	-0.0792347	0.00542762	1		0610030E20Rik	-0.0581441	0.00368748	1		Atp6v0d1	-0.0700122	0.00259451	1
					Tet3	-0.11794	0.0212289	1																	Nfib	0.0658795	0.00544144	1		Snap91	0.0942718	0.00374228	1		Fmn1	0.194893	0.00260629	1
					Lrrc49	-0.093228	0.0214005	1																	Wdr26	-0.0661081	0.00545833	1		Myo5a	0.0886455	0.00376024	1		Pan3	-0.0512836	0.00261251	1
					Rasa2	0.134742	0.0217341	1																	Neurl1a	-0.0671858	0.00545888	1		Galnt17	0.0622705	0.00378573	1		Kirrel3	0.0919774	0.0026387	1
					Pign	-0.0574586	0.0218702	1																	Hnrnph1	0.0926725	0.00546974	1		Camk2g	0.0873521	0.00378582	1		Caprin1	-0.090285	0.00266214	1
					Cpt1c	-0.0700408	0.021936	1																	U2af1	-0.0749002	0.00547304	1		Celf5	-0.0708953	0.0037943	1		Gspt1	-0.0990661	0.00267324	1
					Camk2a	-0.0752277	0.0220719	1																	Map4k3	0.0851832	0.00547307	1		Ncoa2	0.0777654	0.00381463	1		Napg	-0.0614021	0.00268579	1
					Fbxl5	0.158336	0.0222998	1																	Utp4	-0.06751	0.00551927	1		Dcp1a	-0.0681805	0.0038217	1		Nisch	-0.0872557	0.00276528	1
					Ift20	0.139577	0.0223312	1																	Ddx1	-0.0778203	0.00552639	1		Ptpn11	-0.0750725	0.00383599	1		Ccnt1	-0.0938966	0.00280445	1
					Rasa1	-0.076939	0.0224794	1																	Hpf1	-0.0551266	0.00556016	1		Gm26724	-0.0594836	0.00385029	1		Pitpnm2	0.194395	0.00285156	1
					Wipf3	-0.0521433	0.0225478	1																	Gm17227	-0.0638676	0.00556081	1		Gm48512	-0.0766994	0.0038769	1		Dync1i2	-0.0950039	0.0028966	1
					Tardbp	0.161715	0.0225792	1																	5330438D12Rik	-0.0865035	0.00557375	1		Sfswap	0.0808907	0.00389177	1		Tcaf1	-0.062119	0.00289745	1
					Ppp1r10	-0.0726663	0.0226185	1																	Clasp2	0.0938172	0.00563262	1		Pigb	-0.0600473	0.00394848	1		Shtn1	-0.0962761	0.00290382	1
					Slc25a12	-0.0804741	0.0228044	1																	4930590L20Rik	-0.0675989	0.00570317	1		Cers4	-0.0725952	0.00394878	1		Snx6	-0.0618234	0.0029044	1
					D630045J12Rik	-0.0848982	0.0228521	1																	L3mbtl3	-0.050063	0.00580503	1		2024-03-01	-0.0604835	0.00395646	1		Dzip3	-0.0757197	0.00297264	1
					Camk1d	-0.070518	0.0228554	1																	Gm14703	-0.0634328	0.00582104	1		Rnf2	-0.0644989	0.00397466	1		Nol4	-0.0926236	0.00297946	1
					Vps8	-0.0998828	0.0228709	1																	Sos2	0.0802898	0.00582533	1		Pnisr	-0.0618288	0.00399705	1		Park2	0.175941	0.00298675	1
					Phf20	-0.0671533	0.0234308	1																	Atp1b1	0.0697317	0.00588948	1		4930402H24Rik	0.0704952	0.00400984	1		Chsy3	-0.0582084	0.00298761	1
					Galnt18	-0.0707335	0.023497	1																	Napepld	-0.0722327	0.00594669	1		Basp1	-0.0893647	0.00401184	1		Gtf2h2	-0.0823152	0.00301372	1
					Fbxw4	-0.122278	0.0235106	1																	Ndrg4	0.0839038	0.00594958	1		Pde8b	0.0627207	0.00402621	1		Sipa1l3	0.197711	0.00307362	1
					Cplx2	-0.0878906	0.0236724	1																	Ndufaf7	-0.0580092	0.00597251	1		Lrrn1	-0.0624555	0.00407274	1		Dlgap2	0.0641407	0.00310067	1
					Cdc37l1	-0.102069	0.0236843	1																	Abhd2	0.0770255	0.00598851	1		Wdfy1	0.0693923	0.00408485	1		Fto	0.181031	0.00311008	1
					Zfp414	0.127655	0.0236895	1																	Ankrd11	0.0846068	0.00600489	1		Abi2	-0.0764205	0.00409707	1		Sycp3	-0.104153	0.00311686	1
					Thrb	-0.0955322	0.0238994	1																	Gabrb2	0.0806391	0.00606848	1		Gm28376	-0.0941257	0.00416156	1		Prkd1	-0.0525169	0.00312231	1
					Gatsl2	-0.0719955	0.0239226	1																	Dpy19l4	-0.0701169	0.00611525	1		Mgat5	0.0756101	0.00423316	1		Pnpla7	-0.0904371	0.0031349	1
					Ophn1	-0.0821806	0.0240181	1																	Gnal	0.0839033	0.00611659	1		Zfhx2	-0.0651948	0.00425955	1		Timm23	-0.0923531	0.00316343	1
					Gng7	-0.0999397	0.0241225	1																	Slc9a9	0.0948435	0.00612784	1		Tbcel	0.0907295	0.0042869	1		Gm14410	-0.0537507	0.00317244	1
					Dhx32	0.13404	0.0243127	1																	Syndig1	0.133696	0.00614225	1		Btbd10	-0.0667324	0.00428792	1		Zfp821	-0.0749659	0.00317975	1
					Cst3	0.102752	0.0243368	1																	Rnf150	0.0921441	0.00616107	1		Stub1	-0.0548891	0.00432416	1		Psmd5	-0.0897156	0.00320113	1
					Lyst	-0.0810812	0.0243832	1																	Snrpn	-0.0786697	0.00617758	1		Gtf2h2	-0.0573854	0.00432894	1		Coq5	-0.0769165	0.00320688	1
					Got2	-0.110121	0.0245718	1																	Filip1	-0.0831983	0.00626418	1		Timp3	-0.0607299	0.00433985	1		6030458C11Rik	-0.089673	0.00321821	1
					D5Ertd579e	-0.067286	0.0247446	1																	Tbc1d9b	-0.0607388	0.00628646	1		Prkcg	-0.0911006	0.00438645	1		Scai	-0.0904849	0.00322766	1
					Plcb1	-0.0636542	0.0248541	1																	Parl	-0.0583017	0.00634294	1		Btbd3	0.0979683	0.0044079	1		Clvs1	-0.053703	0.00323149	1
					Atf2	-0.0612028	0.0250303	1																	Tspan3	-0.0635403	0.00637961	1		Ptpro	0.0599852	0.00447214	1		Dnajc15	-0.0799075	0.0032489	1
					Ccbe1	0.100701	0.0250608	1																	Glce	-0.0765225	0.00639489	1		Mical3	0.0796008	0.00447241	1		Smg5	-0.0893589	0.00326855	1
					Atxn10	-0.0639543	0.0250709	1																	Syp	-0.0566085	0.00639939	1		Lmtk2	-0.0606856	0.004477	1		Zfr	-0.0572601	0.00327125	1
					Rad54l2	-0.084379	0.0251155	1																	Adcy8	0.0625321	0.00641543	1		Dnajc18	-0.0579029	0.00448086	1		Ulk2	-0.070661	0.0032948	1
					Pcf11	0.132105	0.0251421	1																	Mrs2	-0.0602114	0.00641883	1		Slc24a2	0.0555362	0.00452154	1		Prr14	-0.0964555	0.00330105	1
					Eya3	0.155345	0.0251708	1																	Palm	-0.0670256	0.00642822	1		Dsp	-0.0730689	0.00454882	1		Epha6	-0.0677651	0.00330615	1
					Shisa4	-0.0745177	0.0252299	1																	Prkcg	-0.0891577	0.00643676	1		Rabl6	-0.0746922	0.0045747	1		Yme1l1	-0.0627271	0.00332683	1
					Rasgrp1	-0.0555042	0.025243	1																	Gm5087	0.0837663	0.00645848	1		Sympk	-0.0716331	0.00460157	1		Ube2l3	-0.0644666	0.00333551	1
					Tspan13	0.139517	0.0252938	1																	Ankrd13a	-0.0783363	0.00647619	1		Snx29	0.0595951	0.00460983	1		Dtnb	-0.0557578	0.00334335	1
					Cap1	-0.0958779	0.0253017	1																	Adcyap1r1	0.0823248	0.00649294	1		Ktn1	0.0955839	0.00468656	1		Aatf	-0.112194	0.00334415	1
					Ntan1	-0.129046	0.0253888	1																	Luc7l2	0.068508	0.00649333	1		Psmd9	-0.0706452	0.00468774	1		Zdhhc17	-0.068874	0.00338428	1
					Cwf19l2	-0.0866385	0.0254268	1																	Picalm	0.0988813	0.0064949	1		Sesn1	-0.0820335	0.00473427	1		Nav3	0.108745	0.0033923	1
					Zer1	-0.0909575	0.0255218	1																	Kdm1a	-0.0889495	0.00651164	1		Dcun1d1	-0.0643377	0.00475201	1		Jkamp	-0.0808283	0.00339329	1
					0610010F05Rik	-0.0657126	0.0255251	1																	Mxi1	-0.0615899	0.00653112	1		Srgap3	0.0659613	0.00475621	1		App	-0.0804444	0.00341938	1
					Sox11	0.123753	0.0255856	1																	Myo9a	0.0891086	0.00655946	1		Gm1976	0.0945851	0.00478115	1		Pgap2	-0.0835453	0.00343379	1
					Txlng	-0.0756008	0.0257641	1																	Stra6	-0.0906951	0.00660951	1		St3gal1	-0.0657377	0.00479395	1		Mok	-0.0731907	0.00345063	1
					A830018L16Rik	-0.0603848	0.0260419	1																	Sdcbp	-0.0653455	0.00662319	1		Maml3	0.0629646	0.00486361	1		Kcnc1	-0.0729746	0.0034524	1
					Cacng8	0.150921	0.0261119	1																	Ubash3b	-0.0747521	0.00663043	1		Ttc7b	0.0746705	0.00486941	1		Dld	-0.0532373	0.00345424	1
					Tbl1xr1	-0.0923692	0.026218	1																	Chic2	-0.0729058	0.00665862	1		A230006K03Rik	-0.0802457	0.0048979	1		Ncan	-0.071309	0.00348583	1
					Zc3h6	-0.0724591	0.0265545	1																	Ube2q2	-0.061825	0.00667686	1		Eftud2	-0.0826028	0.00493753	1		BC005561	-0.0955156	0.00354147	1
					Vps13a	-0.0698666	0.0266186	1																	Gm48765	-0.0699192	0.00668167	1		Inka2	-0.0630009	0.00499969	1		Prkag2	0.146773	0.00354991	1
					Tspan7	0.0994342	0.0266633	1																	Os9	-0.0528476	0.00670329	1		Elp1	-0.0609336	0.00511413	1		Lrrc4c	0.127164	0.00356637	1
					Dock10	0.0674339	0.0267792	1																	Wdpcp	-0.0572266	0.00672418	1		Dusp11	0.0782138	0.00525008	1		Bbip1	-0.0708382	0.00358014	1
					Nin	-0.122242	0.0268691	1																	Psmd9	-0.0659003	0.00672585	1		Srebf2	-0.0737441	0.00527312	1		Faxc	-0.0823177	0.00359165	1
					Camta1	-0.0742418	0.0269344	1																	Hipk1	0.072932	0.00682076	1		Lpp	0.0862169	0.00532113	1		Atp2b3	-0.054872	0.00359303	1
					Gcn1l1	-0.068489	0.0269995	1																	Zfp810	-0.0715035	0.0068222	1		Ptprg	0.093476	0.00536122	1		Tia1	-0.0981614	0.00361215	1
					Chic1	0.128276	0.027105	1																	Fbxo11	-0.082154	0.00687517	1		Gpr158	0.0752922	0.00544271	1		Ablim3	-0.100278	0.00361312	1
					Nphp4	-0.0793089	0.0271562	1																	Ddx50	-0.0619527	0.00689815	1		Ncstn	-0.0569967	0.00547985	1		Micu2	-0.0731624	0.00362239	1
					Cipc	0.157155	0.0272627	1																	Cdip1	-0.0634904	0.00690941	1		Itgav	0.0653494	0.00552895	1		Gtpbp2	-0.0970084	0.00362728	1
					Mef2d	-0.0722672	0.0275837	1																	Syt10	0.0788264	0.00694532	1		Dnaja1	-0.058319	0.00557911	1		Rundc3b	-0.0711832	0.00363692	1
					Fchsd2	0.140575	0.0276706	1																	1500004A13Rik	-0.0759335	0.00699563	1		Traf3ip2	-0.052579	0.00560166	1		Atad2b	-0.0663995	0.00365601	1
					Agap1	-0.0765296	0.0277168	1																	Abhd17b	-0.0715675	0.0070152	1		Cbx5	-0.0682561	0.00562178	1		Cox19	-0.0907554	0.00368355	1
					Atp2c1	-0.0804313	0.0282605	1																	Bfar	-0.0517129	0.00702174	1		Dhx36	0.0813248	0.00564421	1		Abcc5	-0.0585412	0.00369141	1
					Ktn1	-0.0757229	0.028691	1																	Reep1	-0.0760656	0.00706191	1		Cdc42	-0.073532	0.00566887	1		Ntmt1	-0.0918577	0.0037232	1
					Strn4	-0.1016	0.0287451	1																	Lin52	-0.0683827	0.00708172	1		Copg1	-0.0556694	0.00569143	1		Map4	-0.0530748	0.00375049	1
					Drg1	-0.0988059	0.0289447	1																	Asic2	-0.0929651	0.00709562	1		Poglut1	-0.0585631	0.00571518	1		Zbtb11	-0.0646556	0.00382664	1
					Cul9	-0.086495	0.0290794	1																	Pced1b	-0.0749213	0.00711743	1		Trim9	0.0792611	0.00574965	1		Alkbh1	-0.0681701	0.00392357	1
					Fam214a	-0.096087	0.029171	1																	Hsf1	-0.0551992	0.00712954	1		Oxct1	0.0922632	0.00578409	1		Neurod2	-0.0994662	0.00395496	1
					Kdm2b	-0.0919966	0.0293924	1																	Gm49003	-0.0682436	0.00714043	1		Pde4a	0.0689388	0.00578971	1		Kansl1l	-0.0747652	0.0039712	1
					Atpif1	0.101471	0.0293993	1																	Ldlrad3	0.0783724	0.00716286	1		Slc7a6	-0.0811546	0.00580078	1		Pcbp2	-0.0591496	0.00403992	1
					Rab12	-0.0977465	0.0296467	1																	Kcnj9	0.101464	0.00718436	1		Syngr1	-0.0613589	0.00581232	1		Lurap1l	-0.0664725	0.00406957	1
					Klf7	-0.0783966	0.0296864	1																	Dctn4	-0.0676359	0.00725754	1		Fam171a2	-0.0671927	0.0058143	1		Gpbp1	-0.080875	0.00410502	1
					Tm9sf4	0.105236	0.0297019	1																	Dgkb	0.089192	0.00733678	1		Smyd4	0.075027	0.00585025	1		Dnajc6	-0.0681283	0.00410916	1
					Ppip5k1	-0.0959347	0.0297994	1																	Mlip	-0.0802587	0.00738334	1		B4galt1	0.0614646	0.00585868	1		Rbbp4	-0.0596221	0.00411559	1
					Unc5d	0.206922	0.0298228	1																	Tafa2	0.0764445	0.00755796	1		Klhdc2	-0.0638561	0.00591371	1		Mttp	-0.0739864	0.00413588	1
					Zfp292	-0.0707414	0.0298417	1																	Pkn1	-0.0568643	0.00756546	1		Ccdc57	-0.0724038	0.00593071	1		Mrpl48	-0.0822362	0.00416192	1
					Mtch2	-0.0705769	0.0299333	1																	Fam219a	-0.0804688	0.00760659	1		Srsf3	-0.0648648	0.00597275	1		Pmm2	-0.10113	0.00419432	1
					Rptor	-0.0861874	0.0299938	1																	Purb	-0.0548147	0.00762061	1		Mpc1	-0.0742481	0.00597399	1		Oaz2	-0.0894197	0.00420388	1
					Zhx2	-0.100194	0.0300603	1																	Gm11250	-0.0615661	0.00762322	1		Dis3l2	0.0865197	0.0059926	1		Pkia	-0.0552297	0.00420427	1
					Zhx3	-0.098641	0.0300647	1																	Klhl15	-0.0586292	0.00762663	1		Fat3	0.0892753	0.00605699	1		Inpp4a	-0.0736631	0.00430404	1
					Plppr2	0.11799	0.030624	1																	Rnps1	-0.0501002	0.0076301	1		Abhd17b	-0.0728328	0.0061163	1		Ptprq	-0.0793457	0.00432604	1
					Sesn1	0.111694	0.0307531	1																	Ppp1r9b	0.0843187	0.00764105	1		Xpr1	0.0658242	0.00611942	1		Sun1	-0.0713683	0.00432838	1
					Atp1a1	0.184206	0.0308385	1																	Atxn7l3b	-0.0660593	0.00764344	1		Stxbp5	0.0748297	0.00613956	1		Rprd1a	-0.0832968	0.00440099	1
					Cnih2	0.14534	0.0309479	1																	Gm15496	-0.063813	0.00764867	1		Cys1	-0.0654764	0.00616839	1		Dcp1a	-0.0711045	0.00440829	1
					Chm	-0.0631101	0.0310079	1																	Thsd7a	0.0701156	0.00765962	1		Cap2	-0.0675974	0.00619955	1		Rab34	-0.0600453	0.00444199	1
					Dnm1l	-0.0791662	0.0311403	1																	Gm11613	-0.0646332	0.00770487	1		Chm	-0.0510057	0.00620092	1		Trpm7	-0.0846955	0.00447758	1
					Ccnt2	-0.0735729	0.0312067	1																	Setd5	0.0975293	0.00771454	1		Stn1	-0.0695265	0.00622233	1		Fxr2	-0.0807955	0.00450658	1
					Tox4	-0.0740775	0.031459	1																	Apex2	-0.057245	0.00782078	1		Cherp	-0.0657378	0.00622286	1		Fam171b	-0.0683059	0.00452564	1
					Tax1bp1	-0.0776771	0.031508	1																	Usp36	-0.064334	0.00786939	1		Arf5	-0.0607682	0.00623847	1		Cpsf6	-0.0727252	0.00454008	1
					Dlg4	-0.0781913	0.0315507	1																	Snph	0.0860901	0.00787062	1		Ndufs3	-0.0744307	0.00634947	1		Ipo8	-0.0926676	0.00455757	1
					Pten	0.118927	0.0316208	1																	AU040320	-0.0725654	0.00790973	1		Mitf	0.0792628	0.00636889	1		Lnpep	-0.083078	0.00461304	1
					Gmds	0.156843	0.0316886	1																	Kcnn3	-0.0811502	0.00793177	1		Eif2b4	-0.0538815	0.00637812	1		Fam13a	-0.0797405	0.00461445	1
					Cox8a	0.11016	0.0317892	1																	Gm13402	-0.0663935	0.00796055	1		4933411O13Rik	0.0772167	0.00646658	1		Otud7a	0.164781	0.00462816	1
					Dyrk1a	-0.0983407	0.0319037	1																	Zfp532	-0.0825243	0.00796998	1		Bmp1	0.0716425	0.00664423	1		Rad17	-0.063807	0.00465905	1
					Snrnp70	-0.0657872	0.0319871	1																	Rfx7	0.0732621	0.00797085	1		Lrrk2	0.0685667	0.00665862	1		Klf9	-0.0702693	0.00473206	1
					Hnrnpa2b1	0.130131	0.0320625	1																	Zfp692	-0.0706347	0.00803703	1		Lpin2	0.0716795	0.00670041	1		Ube2k	-0.0589256	0.00476178	1
					Unc13b	-0.0832661	0.0325044	1																	Kri1	-0.0501005	0.00804461	1		Mios	-0.0693057	0.006721	1		Med1	-0.10232	0.00480307	1
					Tm2d1	-0.0697669	0.0325606	1																	Tnik	0.0553292	0.00805288	1		Slc43a2	-0.0517511	0.00675433	1		Slit2	-0.100584	0.00482659	1
					Rtf1	-0.068801	0.0325852	1																	Arpc1a	-0.0552855	0.00805409	1		Dhx32	-0.0690902	0.0067908	1		Sorcs2	-0.0761786	0.00482675	1
					Rph3a	0.158598	0.0327381	1																	Pnkd	-0.0544298	0.00809515	1		Birc2	-0.060946	0.00682647	1		Enox1	0.120401	0.00483171	1
					Atp2b3	-0.0690991	0.0327719	1																	Baiap2	0.075466	0.00812398	1		Hipk3	-0.0705809	0.00685253	1		Sntg1	-0.0697037	0.00484462	1
					Zmynd8	-0.0589539	0.0338516	1																	Gda	-0.0729259	0.00815739	1		Gabra2	0.0682933	0.00688552	1		Htr4	0.196634	0.00486914	1
					2700049A03Rik	-0.062242	0.0338581	1																	Ccdc73	-0.0544471	0.00825417	1		Ptges3	-0.0568947	0.00688887	1		Tsga10	-0.107748	0.00490003	1
					Rprd2	0.122804	0.0339228	1																	Mrps10	-0.0576917	0.00825892	1		C2cd5	-0.0548089	0.00693871	1		Rbm28	-0.0812689	0.00495277	1
					Ap1s1	-0.108954	0.0341336	1																	Slc22a17	0.100095	0.00826038	1		Ubxn11	-0.0676874	0.00694625	1		Cers5	-0.117504	0.00496162	1
					Terf1	-0.0656554	0.0341389	1																	Bcr	0.0827029	0.00833287	1		Ubr1	0.0664897	0.00695999	1		Faf2	-0.0829219	0.004962	1
					Snd1	-0.106063	0.034146	1																	Mark2	-0.0802829	0.00833326	1		Icam5	-0.0546648	0.00702006	1		Zc2hc1a	-0.0890758	0.00499422	1
					Sh3gl1	-0.0728458	0.0341761	1																	Kpna3	-0.0648209	0.00835355	1		Kif21a	0.0841287	0.00703056	1		Adamts17	-0.103525	0.00501581	1
					Plekha2	-0.0885288	0.0342067	1																	Plcl1	0.062793	0.00835671	1		Mbnl2	-0.0575409	0.00706798	1		Arhgap20	-0.0979325	0.00509414	1
					Pdia3	-0.0976487	0.0342175	1																	Usp47	-0.0652184	0.00847671	1		Fbxo41	-0.06393	0.00712538	1		Arid4b	-0.0890114	0.00516551	1
					Spink10	-0.0620424	0.0343733	1																	Zfp346	-0.071422	0.00849965	1		Ndfip2	-0.0658681	0.00713729	1		Setx	-0.062842	0.00517684	1
					Snapc3	0.118231	0.0343815	1																	Dcakd	-0.0668893	0.00850077	1		Slc8a1	0.0688927	0.00721889	1		Eif1	-0.0606304	0.00518503	1
					Sema5a	0.101545	0.034492	1																	Zfp697	0.0977939	0.00852278	1		Arpc3	-0.0607	0.00722524	1		Dennd5b	-0.0618161	0.00518852	1
					Ssbp2	0.119571	0.0345141	1																	Ndufs1	-0.0822829	0.00855436	1		Lmo7	0.0595827	0.00730261	1		Snrnp70	-0.0576602	0.00520135	1
					Pogz	-0.0710564	0.0345294	1																	Invs	-0.0766917	0.00858175	1		Rap2a	-0.056708	0.00737424	1		Sf3b2	-0.0582113	0.00522121	1
					Ube2h	-0.105263	0.0347478	1																	Heatr3	-0.055504	0.00861724	1		Ccl25	-0.05484	0.0073926	1		Nmt2	-0.0840839	0.00523229	1
					Stx5a	-0.0841668	0.0352125	1																	Gm32250	-0.0595249	0.00874971	1		Klf12	0.0802161	0.00740764	1		Reep3	-0.0833852	0.00523243	1
					Kcnh1	-0.062729	0.0352186	1																	Ksr1	0.0770522	0.0087961	1		Naa16	-0.0767919	0.00744811	1		Rnpep	-0.0681032	0.00527911	1
					Rps6kb1	0.112813	0.035298	1																	Mtus2	-0.0795362	0.00894452	1		Frmd5	0.0690207	0.00757785	1		Atrn	-0.0611869	0.00530258	1
					Acot7	-0.0909665	0.0354868	1																	Phrf1	-0.0555932	0.00897567	1		Kcnj3	-0.066817	0.00758099	1		Clint1	0.193267	0.00532932	1
					Actb	0.19924	0.0355884	1																	Aatf	-0.0730001	0.00897658	1		Syndig1	0.0826503	0.00761882	1		D130043K22Rik	-0.0627897	0.00538938	1
					Elp4	-0.0823819	0.0356222	1																	Aff4	-0.0662499	0.00898633	1		Magi1	-0.0627517	0.0076829	1		Myo6	-0.0795933	0.00543222	1
					Nf1	0.134515	0.0360757	1																	Kcnip2	-0.0899545	0.00902107	1		Ap2b1	-0.0753713	0.00772506	1		Cfap36	-0.0613136	0.00544349	1
					Zfp831	-0.0629773	0.0361255	1																	Prpf39	0.0799107	0.00928899	1		Bmpr2	-0.0602412	0.00774182	1		Cep70	-0.081512	0.00546153	1
					Ncoa7	-0.0962174	0.0361531	1																	Igsf3	-0.0589125	0.00931753	1		Prpf8	-0.0591617	0.00783092	1		Sf3b6	-0.102861	0.00551591	1
					Focad	-0.0979112	0.0361953	1																	Phip	0.0738659	0.00933538	1		Araf	-0.0622513	0.00787405	1		Ppp1r12a	-0.0541703	0.00555088	1
					Nup93	-0.072814	0.0362035	1																	Ppp2r5a	-0.0588209	0.00934124	1		Adamts20	-0.0792275	0.00796972	1		Sgcd	0.178989	0.00558338	1
					Acat1	-0.089619	0.0363172	1																	Shisa6	0.0632399	0.00940372	1		Unkl	0.0611494	0.00800952	1		Ckb	-0.0717983	0.00561833	1
					Caly	0.133011	0.0368914	1																	Ywhae	-0.0671329	0.0094259	1		Ywhae	-0.062761	0.00802942	1		Pum1	-0.0729068	0.00564497	1
					Kansl1	-0.0555537	0.0371374	1																	Kantr	-0.0624797	0.00943582	1		Gm26749	-0.0536506	0.00804999	1		Tulp3	-0.0669577	0.00565678	1
					Scn3a	0.11636	0.0372965	1																	Ypel2	0.0796111	0.00948656	1		Cobl	0.0752987	0.00808947	1		Wnk1	-0.0579093	0.00566844	1
					Immp1l	0.147698	0.0374284	1																	Setbp1	0.0565026	0.0094882	1		Ehbp1	0.0683668	0.00809312	1		Esf1	-0.097805	0.0056909	1
					Cald1	-0.073306	0.037762	1																	Pnkp	-0.060274	0.00951933	1		Sltm	-0.0619032	0.00817512	1		Naa20	-0.0793145	0.0056965	1
					Cacna1b	-0.0872732	0.037784	1																	Wdfy3	0.0922529	0.00957456	1		Plxdc2	-0.104804	0.00822232	1		Canx	-0.092384	0.00570345	1
					Rfx7	0.128676	0.0378006	1																	Chrm1	-0.0699373	0.00958622	1		4833420G17Rik	-0.0909804	0.00825197	1		Exd2	-0.0928826	0.00575626	1
					Anxa11	-0.0790787	0.0380572	1																	Larp1	-0.0681664	0.00958814	1		Ube2e2	-0.0627291	0.00829149	1		Zfp799	-0.0718133	0.00581316	1
					Slc8a1	-0.0660044	0.0380805	1																	Ntrk2	0.11766	0.00959986	1		Uxs1	0.0896222	0.00836354	1		Gpr137c	-0.0763152	0.00590824	1
					Immp2l	0.149639	0.0382662	1																	Gm49329	-0.068079	0.00960987	1		Ppp1r13b	-0.0690618	0.00841627	1		Thrap3	-0.0575946	0.00591376	1
					Actn4	0.109433	0.0382731	1																	Lca5	-0.0626199	0.00961217	1		Ccser1	-0.0521526	0.00844671	1		Frmd5	0.141917	0.00592634	1
					Tmem132b	-0.0773828	0.0389723	1																	Adamts20	0.0781546	0.00962878	1		Shc2	-0.0704382	0.00847191	1		Foxk1	-0.0917162	0.00595099	1
					Tsc22d2	0.125917	0.039147	1																	Pou6f1	-0.0501679	0.00963477	1		Gm35188	-0.0672411	0.00851877	1		Mbp	-0.0949341	0.00599873	1
					Stxbp1	-0.051471	0.0393559	1																	Rcl1	-0.0564663	0.0096694	1		Chchd3	0.0923662	0.00866346	1		Slc3a2	-0.0912532	0.00600684	1
					Trrap	0.12162	0.039555	1																	4732463B04Rik	-0.0610101	0.0097019	1		Dzip1	0.0551601	0.00867872	1		Slc38a2	-0.0832736	0.00605159	1
					Pdcd4	-0.0897793	0.0396347	1																	Sema5a	0.0625491	0.00982789	1		Stx3	0.0646668	0.00871839	1		Kif5b	-0.0696822	0.00608655	1
					Ccar1	-0.0531815	0.0398355	1																	Zcchc18	0.102819	0.00984032	1		Slc25a36	-0.0608843	0.00878859	1		Tspan13	-0.0776783	0.00609931	1
					Ywhah	0.124924	0.0399316	1																	Slc25a25	-0.0734339	0.00990615	1		Sqstm1	-0.0618613	0.00879048	1		Stmn3	-0.0707708	0.00610217	1
					Ccdc85a	0.0805848	0.0399734	1																	Rimbp2	-0.077515	0.00991373	1		Qk	0.0969386	0.00884347	1		Tmx4	-0.0666527	0.00612362	1
					Kifap3	-0.0769201	0.0400337	1																	Gm17106	-0.0575763	0.00993165	1		Dclk2	0.0618799	0.00891557	1		Adcy1	0.206384	0.00614831	1
					Wasf3	-0.0868145	0.0401591	1																	Oip5os1	0.0665031	0.00996671	1		Carmil1	0.0867621	0.00896913	1		Kdm5c	-0.0608454	0.00617425	1
					Phactr1	0.0923301	0.0404421	1																	Elmod1	-0.0638224	0.010042	1		Cerkl	-0.0656612	0.00899677	1		Fgf13	-0.0974671	0.00617783	1
					Tspyl2	0.102367	0.0408372	1																	Zmynd8	-0.06499	0.0100652	1		Nwd2	-0.0720085	0.00899946	1		Appbp2	-0.0681795	0.0062917	1
					Zfand5	0.134827	0.0408809	1																	Tle4	0.0913987	0.010154	1		Prickle2	0.0530516	0.00904504	1		Mia3	-0.0739939	0.00631438	1
					Mgat4a	0.0956654	0.0409195	1																	Stx6	-0.0762184	0.0101921	1		Pitpnc1	0.0674961	0.00911561	1		Sh3gl1	-0.0869774	0.00634318	1
					Fmn1	-0.0830101	0.0409814	1																	Jmjd1c	0.0734209	0.0101967	1		Mosmo	-0.0545591	0.00913471	1		Trhde	-0.110524	0.00635401	1
					Gm21992	-0.0648787	0.0411199	1																	Rsbn1l	-0.0620717	0.0102055	1		Clvs2	-0.050439	0.00917213	1		Pspc1	-0.0672838	0.00637038	1
					Macrod2	0.0837324	0.0415989	1																	Fam171a1	0.0924728	0.0102504	1		Tet3	-0.0639862	0.00918308	1		Akap7	-0.0663881	0.0063716	1
					Mras	0.0809358	0.0417267	1																	Trabd	-0.0573041	0.0103158	1		Slc38a2	-0.0886935	0.00918949	1		Thsd7b	-0.0824317	0.00643169	1
					Kcnab2	-0.0715089	0.041769	1																	Insig2	-0.0590458	0.010356	1		Tmem201	-0.0615542	0.00925774	1		Copa	-0.0680945	0.00643808	1
					2610008E11Rik	-0.054099	0.0424889	1																	Wasf2	-0.0705102	0.0105227	1		Carmil3	-0.0627022	0.00927751	1		Ski	0.223968	0.00646451	1
					Mkl1	-0.081494	0.0426535	1																	Cyfip2	0.0893832	0.010655	1		Trerf1	-0.0513727	0.00928451	1		Hmgn3	-0.0924373	0.00654241	1
					Gabrb3	0.0545423	0.0429097	1																	Uba2	-0.0698017	0.0106986	1		Brd1	-0.0593598	0.00930617	1		Zcchc18	-0.0782693	0.00660541	1
					Psma1	-0.0580475	0.0430602	1																	Sf3b6	-0.0628927	0.0107706	1		Epb41	0.0680379	0.00935356	1		Galns	-0.0985914	0.00662283	1
					D130043K22Rik	-0.0702889	0.043426	1																	G3bp1	-0.0549586	0.010807	1		Ptchd4	-0.0639252	0.00946278	1		Chp1	-0.0805793	0.00665113	1
					Hmbox1	-0.0502605	0.0438638	1																	Tusc3	0.0760813	0.0108526	1		Elmsan1	-0.0583007	0.00949309	1		Slc25a51	-0.0523112	0.00665463	1
					Slc24a4	-0.0701116	0.0440953	1																	Dennd2a	-0.0686711	0.0108559	1		Osbp2	-0.0581532	0.00953292	1		Cul1	-0.0501534	0.0067109	1
					Bcl11a	-0.0800567	0.0444286	1																	Snx25	0.0820977	0.0110026	1		Gm26917	-0.0568661	0.00954035	1		Adamts3	-0.0905914	0.0067353	1
					Rgs17	-0.0935471	0.0445776	1																	Ak5	0.0521537	0.0111082	1		Mtmr1	-0.0616926	0.00966624	1		Gpr176	-0.0760811	0.00682065	1
					Sybu	-0.09329	0.044925	1																	Stxbp3	-0.0673163	0.0111096	1		mt-Rnr2	0.113258	0.00968319	1		Rpl6	-0.0780666	0.00685135	1
					Zfyve9	-0.0640745	0.0450956	1																	Fam49b	0.09931	0.011159	1		Wtap	-0.0566893	0.00974635	1		Pcsk2	0.1446	0.0069118	1
					Kdm5c	-0.086795	0.0452976	1																	Cap1	-0.0609321	0.0111904	1		Chd2	-0.0655862	0.00975381	1		Atp11b	-0.0776062	0.00700328	1
					Trappc8	-0.0903377	0.0453326	1																	Kmt2a	0.0816626	0.0112261	1		Arhgap21	-0.0604679	0.00975394	1		Fbxl17	0.189891	0.00702067	1
					Jph4	-0.0560885	0.0454389	1																	Morc2a	-0.06881	0.0114278	1		Strn4	0.0770002	0.00976301	1		Baiap2	-0.058901	0.00714448	1
					Vwa8	0.109441	0.0454827	1																	Ski	0.0803582	0.0114563	1		5031439G07Rik	-0.0758846	0.00978349	1		Blmh	-0.0921301	0.00718124	1
					Chn1	-0.0653694	0.0459128	1																	Uevld	-0.0645271	0.0114836	1		Phf6	-0.0563781	0.00979237	1		Acvr1c	-0.0904906	0.00721175	1
					Gpr22	0.105012	0.0461146	1																	Srgap3	0.0607612	0.0116796	1		Cept1	0.0694937	0.00979409	1		Gpkow	-0.0767451	0.00724114	1
					Clpx	-0.0623289	0.0463034	1																	Hs6st3	0.0683314	0.0117571	1		Sh3d19	0.0656631	0.00994686	1		Chfr	-0.0891035	0.00725178	1
					Gls	0.103231	0.0463174	1																	Slc7a8	0.100383	0.0117585	1		Rnps1	-0.0538792	0.00995061	1		Rrn3	-0.0763984	0.00725875	1
					Stxbp5	-0.0790345	0.0466457	1																	Pld3	-0.061268	0.0117908	1		Brk1	-0.060259	0.0100203	1		Carf	-0.100106	0.00729617	1
					Mpp5	0.137165	0.04672	1																	Slc9a8	-0.0633581	0.0118062	1		Fgf12	0.0532038	0.010116	1		Il1rapl1	-0.0670663	0.00743245	1
					Dnajc6	-0.0843493	0.0468094	1																	Dgat2	0.0802392	0.0118805	1		Arhgef9	0.071144	0.0101193	1		Dcun1d1	-0.0805557	0.00744801	1
					Eny2	0.110504	0.0469085	1																	Ypel4	0.100189	0.0119623	1		Efl1	0.0677608	0.0101887	1		Tnr	0.124852	0.00757775	1
					Gtpbp2	-0.0727812	0.0471329	1																	Celsr3	0.0714766	0.0119795	1		Magi3	0.0917316	0.0102124	1		Plppr1	-0.0827268	0.00759374	1
					Plppr1	0.0843755	0.0471797	1																	Zscan26	-0.0646907	0.0119992	1		Setd5	0.0872417	0.01027	1		Rnf112	-0.0950306	0.00766232	1
					Top1	-0.0597749	0.0474038	1																	Unkl	0.0708033	0.0120259	1		Snap25	-0.0535954	0.0102817	1		Rsbn1l	-0.078136	0.00782873	1
					Dlgap3	-0.0726589	0.0477397	1																	Sqstm1	-0.0557478	0.012136	1		Mamld1	0.0600572	0.0103817	1		Usp45	-0.0650537	0.00794599	1
					Zfp236	-0.0815812	0.0477499	1																	Pnpla8	0.0771724	0.0121573	1		Gabra5	0.0722189	0.0104346	1		Prr16	-0.0826779	0.0079703	1
					Slc4a10	0.0838671	0.0479253	1																	Samd12	0.0629366	0.0122459	1		Paip2	-0.0582035	0.0104981	1		Ascc3	-0.0657106	0.00807045	1
					Kat6a	-0.091913	0.0479463	1																	Nipsnap1	-0.0604681	0.0123016	1		Plpp4	0.0881392	0.0105023	1		Tmem245	-0.067858	0.00809405	1
					Gabra1	0.14651	0.0481167	1																	Hspa9	-0.060576	0.0124159	1		Rph3al	-0.0506088	0.0105107	1		Zbtb7a	-0.0801428	0.00817626	1
					Nptx1	0.117585	0.0481672	1																	Csf2ra	-0.0659489	0.0124173	1		Rala	-0.0567601	0.0105355	1		Pacs1	-0.0680085	0.00818174	1
					Lrrn2	-0.0611073	0.0490951	1																	Pip4k2b	-0.0553943	0.0125929	1		Galnt16	-0.0518252	0.0105534	1		Ica1l	-0.0529046	0.00821465	1
					Myef2	0.15031	0.0492063	1																	Anapc5	-0.0533398	0.0127182	1		Nrxn2	0.0672353	0.0105991	1		Trim37	-0.0970429	0.00822651	1
					Stxbp3	-0.0564479	0.0494425	1																	Pitpna	-0.0781391	0.0127515	1		Gm49003	-0.0739424	0.010615	1		Ube2w	-0.0863508	0.00824635	1
					Hagh	-0.0830304	0.0495635	1																	Mob1b	-0.0579757	0.012786	1		Ckb	-0.0594025	0.0106451	1		Crebrf	-0.070117	0.00828576	1
					Crtac1	-0.0916043	0.0499353	1																	Farsb	0.0717326	0.0127905	1		Abcb7	-0.0677291	0.0107319	1		Spock2	-0.0692856	0.00836551	1
																									Scamp5	-0.0777075	0.0127982	1		Myef2	-0.052605	0.0107749	1		Rapgef2	0.0957291	0.00838234	1
																									Ddx55	-0.0654899	0.0129272	1		Zfp266	-0.0708346	0.0109106	1		Gdpd1	-0.0618205	0.00838669	1
																									Ogdh	-0.0804425	0.0130411	1		Dnajb4	-0.0671274	0.0109941	1		Nsun7	-0.0785597	0.00839638	1
																									Rbm28	0.089405	0.0130524	1		Cdkl5	0.0648543	0.0110026	1		Zfp397	-0.0635436	0.0084467	1
																									Lzts1	0.0901846	0.0130652	1		Canx	-0.075897	0.0110593	1		Tmod2	-0.0800622	0.00858019	1
																									Casc4	-0.0676785	0.0131019	1		Nrg3os	-0.069263	0.0111132	1		Xkr4	-0.0856819	0.00866637	1
																									Tbc1d9	-0.0578288	0.013124	1		Dnajc3	-0.0645284	0.0111442	1		Riok3	-0.0599071	0.0086825	1
																									Usp9x	0.0718205	0.0132509	1		Epb41l1	0.0720944	0.0111488	1		Med25	-0.0658006	0.00870125	1
																									Setd7	-0.0672036	0.0133757	1		Hectd2	0.0981534	0.0111536	1		Zfp512	-0.0971103	0.00872709	1
																									Cerkl	-0.0683259	0.0133981	1		Tmed10	-0.0607256	0.0111848	1		Ggt7	-0.0637915	0.00876673	1
																									Lrif1	-0.0634825	0.0134656	1		Ppp6r2	-0.0511623	0.0112312	1		Ino80	-0.0809235	0.00879009	1
																									Tet3	-0.0722449	0.0134949	1		Eya3	0.0807118	0.0112353	1		Pip5k1b	-0.0809696	0.00883219	1
																									Gkap1	-0.0524904	0.0135484	1		Snx9	-0.0680736	0.0114392	1		Ncoa2	0.229584	0.00883514	1
																									Rab5a	-0.0545855	0.0135586	1		Stard7	-0.071311	0.011474	1		Snw1	-0.0654002	0.00886365	1
																									Pde4a	0.0754808	0.0137363	1		Slc35f3	-0.0515891	0.011615	1		Ube2d2a	-0.0704125	0.0090645	1
																									Atg13	0.0826899	0.0137931	1		Slc25a12	0.0675566	0.0116756	1		2024-03-02	-0.066982	0.00907706	1
																									Bcas3	0.0653977	0.0139866	1		Zfp831	0.0764461	0.0118323	1		Tmlhe	-0.0857302	0.00917722	1
																									Rev3l	-0.0553941	0.0140146	1		Kif16b	0.0715719	0.0119183	1		Cul2	-0.0510907	0.00921714	1
																									Orc6	-0.054166	0.0142208	1		Wdr11	0.0624729	0.0119466	1		Znrf3	-0.0571309	0.00925719	1
																									Adgrl3	0.0633435	0.0142396	1		Atp1b1	-0.0600998	0.012004	1		Pnn	-0.0901297	0.00926572	1
																									Ccl25	-0.0627356	0.0142499	1		Dock9	0.065	0.0120457	1		Ptprr	-0.060457	0.00938802	1
																									Vstm2b	0.0761586	0.0143047	1		Cox10	0.0546677	0.0120632	1		Camk1d	0.128729	0.00942085	1
																									Gpr107	-0.0655833	0.0143126	1		Tango6	-0.0577407	0.0121488	1		Mpped2	-0.0626817	0.00950641	1
																									Sf1	0.0684846	0.0143289	1		Madd	-0.0643991	0.0121661	1		Arhgap15	-0.0822274	0.00963332	1
																									Zdhhc18	-0.0507116	0.01459	1		Cpt1c	-0.0573874	0.0122117	1		Zeb1	-0.0535352	0.00963707	1
																									Rbis	-0.0537273	0.0148221	1		Nrp2	0.0814534	0.0122501	1		Fbxw2	-0.0854143	0.00967781	1
																									Camk1d	0.0746888	0.0148369	1		Tbc1d12	0.0796342	0.0122777	1		Upp2	0.14415	0.00975978	1
																									D430019H16Rik	0.0738543	0.0148764	1		Pdcd4	0.0728309	0.0122789	1		Cltb	-0.0539486	0.0099764	1
																									Zmiz1os1	-0.0531304	0.0149806	1		Akap9	0.0703094	0.012349	1		Tra2b	-0.0535564	0.010067	1
																									Acvr2a	0.100819	0.0152056	1		Abcc5	-0.0542443	0.0123637	1		Nbea	0.0652965	0.0101287	1
																									Kcng1	-0.0587731	0.0153763	1		Gm12064	-0.0647478	0.0123738	1		Cdh8	-0.0714876	0.0101294	1
																									Tnks	0.0702357	0.0153911	1		Gnas	-0.0710681	0.0124838	1		Usp20	-0.0683343	0.0101316	1
																									Ttll4	0.0708113	0.015531	1		Agbl4	-0.0859831	0.0125307	1		Cdip1	-0.0784001	0.0102	1
																									B3gat1	0.0887587	0.0157716	1		Fbxw2	-0.0593986	0.0127744	1		D630045J12Rik	0.207308	0.0102502	1
																									Lmo3	0.0861498	0.0158268	1		Rnf24	-0.0649388	0.012776	1		Bcas3	-0.0709209	0.0102521	1
																									Pygo1	-0.0529901	0.0158699	1		Vwa8	0.0605156	0.0130398	1		Ube2h	-0.0501823	0.0102595	1
																									Sirt2	-0.0580105	0.0159333	1		Map2k6	0.0884383	0.013054	1		Asxl3	-0.0817632	0.0103038	1
																									Golga4	0.0887559	0.0159759	1		Wnk2	0.0630092	0.0131052	1		St18	-0.0718511	0.0103044	1
																									Firre	0.0812724	0.0163491	1		Ctdspl2	-0.0689158	0.0132241	1		Smc6	-0.054738	0.0103573	1
																									Mamld1	0.0836138	0.0163765	1		Zfp697	0.0797262	0.0133509	1		Ppt1	-0.052769	0.0103803	1
																									Unc13a	-0.0719074	0.0163945	1		Xkr6	-0.0542561	0.013403	1		Snx1	-0.0690298	0.0104353	1
																									Slc7a14	-0.0555309	0.0164223	1		Slc7a14	0.0596486	0.01343	1		Rtn3	-0.0656123	0.010458	1
																									Qk	0.0904524	0.0165253	1		Ppp4r3b	0.0523809	0.0134853	1		Atad1	-0.0752225	0.0104992	1
																									Slc6a17	0.0854876	0.0165985	1		Ttc19	-0.0750891	0.0135438	1		Cnrip1	-0.0501882	0.0106665	1
																									Nxpe4	-0.0629323	0.016702	1		Aopep	-0.0584283	0.0135769	1		Rapgef6	-0.0589408	0.0107995	1
																									Puf60	-0.0537844	0.0168579	1		B230303A05Rik	0.0566842	0.0136018	1		Kpna3	-0.0843779	0.0108019	1
																									Itpk1	0.0684123	0.0169072	1		Kif1bp	-0.0620134	0.0136933	1		Adk	-0.0620635	0.0108621	1
																									Frmd4b	0.0613308	0.0169892	1		Edem3	0.0770725	0.0138671	1		Zzz3	0.189214	0.0108748	1
																									Zfp141	-0.0629912	0.0170073	1		Nfia	0.0548309	0.0139735	1		Ppp2r5e	-0.0701614	0.0110261	1
																									Ctnna3	-0.0923258	0.01714	1		Mbp	0.0711286	0.0139838	1		Etl4	0.192026	0.0111465	1
																									Mccc1	-0.0545902	0.0171423	1		Gm20033	-0.0556481	0.0140183	1		5730522E02Rik	0.0973612	0.0111663	1
																									Ybx1	-0.0594401	0.0171965	1		Pam	-0.0754863	0.0142091	1		Zmym4	-0.083555	0.0112732	1
																									Mdm4	-0.0653059	0.01724	1		Zc3h7b	-0.0576748	0.0142575	1		Psma3	-0.0872971	0.0114981	1
																									Dcaf7	-0.0570376	0.0172405	1		Dgkd	0.088796	0.0142984	1		Trpc6	-0.0660655	0.0115039	1
																									Brwd3	0.0627966	0.0173576	1		Ttc13	0.0593089	0.0143912	1		Csgalnact1	0.173543	0.011517	1
																									Csnk2a2	0.077843	0.0173833	1		Gtf2i	-0.0501681	0.0144114	1		Sgk1	-0.104515	0.0115986	1
																									Sptlc2	-0.0575717	0.017419	1		Phf3	-0.0706054	0.0145098	1		Med15	-0.0681172	0.0117325	1
																									Afdn	0.0725265	0.0174452	1		Bcas3	0.0535366	0.0145107	1		Gnao1	0.169183	0.0117527	1
																									Sorbs2os	-0.0670512	0.0174582	1		Herc2	0.0856542	0.0145296	1		Slc17a5	-0.0974904	0.0118847	1
																									Nub1	-0.0550257	0.0175948	1		Hltf	0.0712883	0.0146073	1		Sycp2	-0.0562364	0.0119903	1
																									Ldah	-0.0675424	0.0176084	1		Tmem234	-0.0741287	0.0146629	1		Cpe	-0.0615369	0.0120766	1
																									Mprip	0.0874648	0.0177579	1		Gabrg2	0.0659486	0.0147488	1		Ptk2b	0.145339	0.012383	1
																									Tmem132d	-0.0651122	0.0177979	1		Ap2a2	0.0851685	0.0148324	1		4933434E20Rik	-0.0640409	0.0125129	1
																									Tspyl2	-0.0665696	0.0180015	1		Abcf1	-0.0679846	0.0150682	1		Mgea5	-0.0554246	0.0125278	1
																									Iqsec2	0.0653039	0.0182001	1		Zmym2	-0.0541895	0.0151172	1		Casc4	-0.0645025	0.0125331	1
																									Btbd7	0.0755547	0.0182861	1		Akt3	0.0582774	0.0152168	1		Tmem55a	-0.0626789	0.0125372	1
																									Prkaca	-0.0635122	0.0184267	1		Kifap3	0.070755	0.0152216	1		Slc7a6os	-0.0614277	0.0126574	1
																									Mrpl3	0.0751084	0.018635	1		Pla2g4e	0.0572834	0.0154712	1		Fstl4	0.152702	0.0128804	1
																									Vps13a	0.0920577	0.0186827	1		Clstn3	0.051961	0.0156325	1		Ube2e3	-0.0813838	0.0129189	1
																									2024-03-02	-0.0599764	0.018711	1		Neto1	0.0707662	0.0156341	1		Vps29	-0.0597774	0.0129798	1
																									Prkcb	-0.0520507	0.0187766	1		Shisa6	-0.0540758	0.0156506	1		Med24	-0.081002	0.0129953	1
																									Dennd5a	-0.052229	0.0189641	1		Ip6k2	-0.0534553	0.0156964	1		Dennd5a	-0.0715057	0.0131346	1
																									Ptpn4	0.0954997	0.0190844	1		Cramp1l	-0.0604473	0.0157424	1		Zyg11b	-0.0630914	0.013284	1
																									Ppp4r4	0.0937664	0.0191262	1		Bbs9	-0.0524643	0.0158914	1		Mbtps2	-0.0923149	0.0133335	1
																									Plppr5	0.0877349	0.0191508	1		Utp4	-0.0561784	0.0159058	1		Snx7	-0.0834603	0.0133582	1
																									Lhfpl3	0.0966382	0.0191806	1		Kif5c	0.0688814	0.0159327	1		Trim44	-0.0512309	0.0133913	1
																									Lrfn5	0.0539471	0.0191954	1		Ahi1	-0.0504418	0.0159759	1		Car11	-0.079959	0.0135234	1
																									Ppp6r3	0.0874754	0.0192668	1		Notch2	0.0673976	0.0160417	1		Clstn1	-0.067744	0.0135277	1
																									Flnb	0.067366	0.0192975	1		Stx16	-0.0570255	0.0160645	1		Trove2	-0.0549334	0.0135331	1
																									Hmox2	-0.0558863	0.0193118	1		Epn2	-0.0753563	0.0161391	1		Gdap1	-0.0604089	0.0136289	1
																									Atp6ap2	-0.0613875	0.0193433	1		Rerg	-0.0557861	0.0163051	1		Pcdh19	-0.0794708	0.0136541	1
																									Pot1b	-0.0596013	0.0195903	1		Pdia3	-0.0513707	0.0163448	1		Cacng3	-0.0567077	0.0137469	1
																									Iws1	-0.0556039	0.0197487	1		Agpat3	-0.0605477	0.0163625	1		Wbp2	-0.0668378	0.0137721	1
																									Smad3	-0.0727748	0.019848	1		Galnt9	-0.0529082	0.0164897	1		Btbd9	0.0842043	0.013774	1
																									Cenpv	-0.0707617	0.0198806	1		Arhgef18	-0.057857	0.0165992	1		Esco1	-0.0745292	0.0137789	1
																									Fbxl16	-0.0570678	0.0199131	1		Atxn2	0.0769644	0.0166354	1		Lims1	-0.0666289	0.0138397	1
																									4930532I03Rik	-0.0505704	0.0199348	1		Flrt2	-0.0989694	0.0166477	1		Ndrg3	-0.0807719	0.0139068	1
																									Fam49a	-0.0593391	0.0199381	1		Scaf8	0.0677107	0.016789	1		Neto1	-0.0622997	0.0139376	1
																									Atp2c1	-0.0661296	0.0199534	1		Zfp638	-0.0601572	0.0167894	1		Acer3	-0.0661414	0.0139521	1
																									Brd4	-0.0577153	0.0199708	1		Lpgat1	0.0546979	0.0168246	1		Tmem161b	-0.0594271	0.0139781	1
																									Shisa9	0.0521775	0.0201256	1		Hipk2	0.0749862	0.0168256	1		Slc24a5	-0.0973495	0.0139857	1
																									Acsl6	0.0702194	0.0201613	1		Fndc3a	0.0846402	0.0168412	1		Mgat4a	-0.0892529	0.0140151	1
																									Otud7a	0.0501332	0.0201885	1		1110059E24Rik	-0.0601868	0.0169734	1		Atp11c	-0.0677585	0.0140881	1
																									Exoc7	-0.0525724	0.0202847	1		Odf2	0.0571683	0.0169872	1		Chst9	-0.0895248	0.0141045	1
																									Ablim3	0.0832751	0.0204472	1		Rasa1	0.0831439	0.0170642	1		Tmcc3	-0.0614461	0.0141505	1
																									Pak2	-0.0567627	0.0204558	1		Tpst1	0.0667781	0.0170736	1		Xiap	-0.0851478	0.0141519	1
																									Arsj	0.0654941	0.0204885	1		Usp47	0.0743466	0.0172623	1		Gcc2	-0.0767443	0.014219	1
																									Ccz1	-0.0566226	0.0208285	1		Chrna7	0.0898106	0.0173518	1		Borcs8	-0.0560612	0.0142474	1
																									Tango6	-0.054864	0.0210544	1		Usp13	0.0675204	0.0174601	1		Gfod1	0.173599	0.0142906	1
																									Med6	-0.0577895	0.0210567	1		Spindoc	-0.0586757	0.0175151	1		Mapk8	-0.0700038	0.0143023	1
																									Coro2b	-0.0604856	0.0211579	1		Pnpla8	0.075773	0.0175271	1		Hmbox1	-0.0662364	0.0150023	1
																									Gm43670	-0.0815213	0.0212525	1		Vkorc1l1	-0.056783	0.0175742	1		Fam57b	-0.0789528	0.0150039	1
																									Dnajc27	-0.0519163	0.0212676	1		Eda	0.0843579	0.0176121	1		Usp7	0.190677	0.015015	1
																									Fam120a	0.0768989	0.0214227	1		Lamp1	-0.050467	0.0176609	1		Chpt1	-0.0658428	0.0150334	1
																									Dip2b	0.0828529	0.021468	1		Sbf1	0.0782536	0.0178299	1		Trpm3	0.069695	0.0151099	1
																									Klhl7	-0.069575	0.0215451	1		Arpc1a	-0.0688834	0.0178358	1		Chchd3	-0.0733766	0.0152237	1
																									Bin1	0.0853845	0.0216485	1		Afdn	0.0611435	0.0179122	1		Taf15	-0.0571659	0.015251	1
																									Snrnp40	-0.0637429	0.0218209	1		Ide	-0.0560683	0.0179872	1		Sorcs3	0.231961	0.0152983	1
																									Nob1	-0.0624505	0.0220081	1		Mlf2	-0.0524926	0.0180417	1		Dscaml1	0.16497	0.0153353	1
																									Cpsf6	-0.055912	0.022116	1		Hnrnpl	-0.0532619	0.0181392	1		Zmat4	0.137261	0.0153519	1
																									Ntf3	-0.059339	0.0221506	1		Tsc22d2	0.0808514	0.0181689	1		Erbb4	0.230547	0.0153558	1
																									Rrnad1	-0.0579494	0.0221701	1		Atf6	0.077421	0.0182293	1		Tenm3	0.192907	0.0153777	1
																									Plec	-0.063351	0.0221957	1		Tomm70a	0.0633688	0.0184523	1		Bzw2	-0.0568424	0.0155624	1
																									Lonrf3	0.0763414	0.0222724	1		Gm12353	-0.0608099	0.0184958	1		Pdcd4	-0.052865	0.0157211	1
																									Mgll	-0.0675625	0.0222765	1		Ints10	0.0682913	0.0185031	1		Snx32	-0.0634971	0.0157956	1
																									Mapk9	0.0628992	0.022283	1		Sgcz	0.0997607	0.0185122	1		Ccdc191	-0.0689658	0.015797	1
																									Trafd1	-0.0509206	0.0223824	1		Arhgef10l	0.0666198	0.018697	1		Copz1	-0.0692108	0.0162131	1
																									Cdk19	0.0804356	0.0225291	1		Vps13c	0.0521805	0.018741	1		Nckap1	-0.0686042	0.0162154	1
																									Acp1	-0.0630972	0.0225851	1		Dpy19l1	-0.0518272	0.018872	1		Ubash3b	0.204933	0.0165969	1
																									Nlk	0.0803038	0.022681	1		Sh3gl2	0.0619432	0.0192974	1		Xylt1	0.170038	0.016809	1
																									Brd9	0.0826415	0.0228947	1		Uri1	-0.0520725	0.0194595	1		Add2	-0.0583275	0.0168118	1
																									Akap8l	-0.0521314	0.0229003	1		Slc7a6os	-0.051659	0.0194814	1		Nav2	0.119818	0.0168998	1
																									Agfg2	-0.0602535	0.0229318	1		Olfm1	-0.0654587	0.0194906	1		Usp13	-0.0779987	0.0169111	1
																									Scg5	-0.0649143	0.0229504	1		Exoc6	0.0832609	0.0195331	1		Mctp1	0.0631759	0.0169624	1
																									Thoc2	0.0671282	0.0230077	1		Ripor2	0.050478	0.0195633	1		Mettl16	-0.0787178	0.0169778	1
																									Tenm4	-0.0538432	0.0232546	1		Fbxl17	0.063169	0.0195953	1		Ankrd13a	-0.0705496	0.0171021	1
																									Arhgap21	0.0622927	0.0235965	1		Eif2b3	-0.0550202	0.0196804	1		Vps13c	0.184908	0.0171578	1
																									Cbfb	-0.0570637	0.0239845	1		Ccny	0.0800028	0.0196817	1		Cs	-0.0520553	0.017479	1
																									Pde3b	0.0942157	0.0239937	1		Snx25	0.0678696	0.0197299	1		Oscp1	-0.0718997	0.0175223	1
																									Smim14	-0.0575963	0.0240136	1		Txndc15	-0.0697799	0.0198435	1		D5Ertd579e	-0.0524988	0.0175332	1
																									Ryk	0.0955752	0.0241262	1		Celf3	0.0795409	0.0200831	1		Pdk1	-0.0898705	0.0176898	1
																									Dennd1a	0.0596821	0.024216	1		Napb	0.0734002	0.0202373	1		Foxj3	-0.0539368	0.017706	1
																									Arhgap44	0.0655958	0.0244025	1		Rprd1a	-0.059322	0.0202752	1		Tcf4	0.0512022	0.0177571	1
																									Nup205	0.0706776	0.0245307	1		Cd2ap	-0.0694144	0.0204185	1		Gls	0.14452	0.0178006	1
																									Zfp341	-0.0578469	0.024613	1		Lin7a	-0.0857454	0.0205373	1		Dpp6	0.0584311	0.0179481	1
																									Atp2a2	0.0669894	0.0246286	1		Kcnk12	-0.0552914	0.0205663	1		Nfyc	-0.0539901	0.0181011	1
																									Ube4a	-0.0521028	0.0246459	1		Camk2d	-0.06138	0.0205771	1		Rae1	-0.0697739	0.0181718	1
																									Cfap74	-0.0551217	0.0246683	1		Cfap20	-0.0536677	0.0207424	1		Fstl1	-0.0528425	0.0182635	1
																									Ddx10	0.0588437	0.024868	1		Tbce	-0.0709309	0.0209771	1		Smarca5	-0.0757711	0.0184094	1
																									Crtac1	-0.0598277	0.024873	1		Gm15594	-0.0572493	0.0210321	1		Trank1	0.19986	0.0185359	1
																									Slc25a3	0.078411	0.0250065	1		Map4	-0.0554391	0.0211178	1		Ina	-0.0873212	0.0186907	1
																									Hnrnpa3	0.0747552	0.0250391	1		Nipa2	-0.0577503	0.0211481	1		Zc3h14	-0.0715431	0.0187157	1
																									Nmt1	0.0857829	0.0252918	1		Ippk	0.0584738	0.0211494	1		Swt1	-0.0618164	0.0187212	1
																									Sppl2a	-0.0607283	0.025379	1		Fam168b	-0.0627055	0.0213952	1		Tanc1	0.095844	0.0189801	1
																									Fam76a	-0.0539436	0.0255073	1		Vps54	-0.0642781	0.0214148	1		Arhgap39	0.157648	0.0190163	1
																									Ttc4	0.0717013	0.0255637	1		Cltb	-0.0547299	0.0214428	1		Ntrk3	0.0914149	0.0190415	1
																									5031425E22Rik	-0.0763859	0.0256211	1		Timp4	-0.0670361	0.0215248	1		Arhgef2	-0.0688724	0.0190917	1
																									Stx8	-0.0821569	0.0256999	1		Ncdn	-0.070423	0.0215308	1		Rbbp6	-0.0770655	0.0192698	1
																									Fmnl2	0.0682517	0.0257361	1		Ccnjl	0.0791111	0.0215631	1		Tox4	-0.0677164	0.0193689	1
																									Ncoa2	0.0813418	0.0257461	1		Brinp1	0.0627815	0.0217626	1		Tnik	-0.0517569	0.0194199	1
																									Slc8a1	0.0819496	0.0258104	1		Asxl3	-0.0518878	0.0217893	1		Mcc	0.239692	0.0197739	1
																									9530059O14Rik	0.0892561	0.0259004	1		Eprs	0.0708074	0.021797	1		Stxbp5l	-0.0648537	0.0200703	1
																									Trim24	-0.0533715	0.0260435	1		Zfp973	0.0662457	0.0218086	1		Dync1li1	-0.0555674	0.0201	1
																									Rprd2	-0.0611644	0.0260863	1		Prkca	0.0557982	0.0219479	1		Actn4	-0.0514051	0.0201316	1
																									Dguok	-0.0510011	0.0260991	1		Tafa5	-0.0598791	0.02212	1		Stk39	0.179289	0.0201371	1
																									Rnf112	0.0789506	0.0261099	1		Supt20	-0.0663902	0.0221592	1		Znrf1	-0.0561681	0.0203648	1
																									Gfpt1	-0.0502746	0.0262106	1		Spopl	0.0632454	0.0222368	1		Polr3e	-0.0659906	0.0204254	1
																									Lrrc3b	0.0867101	0.0262699	1		Tafa2	0.0586375	0.0229375	1		Agbl4	0.192261	0.0204258	1
																									Ttc3	0.050501	0.0263667	1		Wdr60	-0.0525295	0.0229691	1		Itfg1	-0.0542282	0.0205419	1
																									Fbxl7	-0.0689078	0.0264379	1		Ccnl1	-0.0656896	0.0231248	1		Sptbn1	-0.0870783	0.0205909	1
																									Cdyl2	-0.0623424	0.0265002	1		Ezh2	-0.0519781	0.0232617	1		Comt	-0.0527517	0.0206563	1
																									Adam11	-0.0620693	0.0265514	1		Prr14	-0.0591126	0.0232866	1		Ralgapa1	-0.0522248	0.0207191	1
																									Ptpra	0.066171	0.0265534	1		Gm5087	0.0837015	0.0237259	1		Xkr6	0.21183	0.0208494	1
																									1700025G04Rik	0.0840132	0.0266383	1		Lamc1	0.0539663	0.0237395	1		Brinp1	0.0762956	0.0208759	1
																									Gm10419	0.0799114	0.0266902	1		L3mbtl3	-0.0737091	0.0239851	1		Hivep2	-0.0649217	0.0208864	1
																									Wwox	-0.0823574	0.0267566	1		Lyn	-0.0585772	0.0239975	1		A230050P20Rik	-0.0614296	0.0209483	1
																									Gm26724	-0.0607703	0.0270024	1		Ppp2r5c	0.0707879	0.0241939	1		Crtc1	0.164879	0.0214204	1
																									Slc4a7	0.0803556	0.0270817	1		Eif4a1	-0.059658	0.0243151	1		Ube2g1	-0.0555113	0.0214455	1
																									Rock1	0.0804746	0.0271454	1		Pcbp2	-0.0559919	0.0244858	1		Ldlrad3	0.185056	0.0215791	1
																									Peg3	0.0774756	0.0273105	1		A830036E02Rik	0.0632581	0.0246133	1		Abcc8	-0.0689521	0.0215924	1
																									Pitpnm2	0.0601673	0.0273576	1		Parp8	0.0571824	0.0246464	1		Mllt10	-0.0508031	0.0216134	1
																									Apoo	-0.0610998	0.0275394	1		4933424G05Rik	-0.0712163	0.024909	1		Dnajb4	-0.0580523	0.0217608	1
																									Pak3	0.0677904	0.0276227	1		Cul2	0.0592425	0.0249702	1		Adcy10	-0.0835239	0.022211	1
																									Ror1	-0.0901983	0.0276521	1		Ttll5	0.0713476	0.0250166	1		Acin1	-0.0610012	0.0223008	1
																									Kif17	-0.0620153	0.0278205	1		Timmdc1	-0.0553574	0.0250497	1		Slf1	-0.0533472	0.022374	1
																									Tra2b	-0.0560442	0.0279276	1		Gm20275	-0.0719059	0.0250853	1		Gpatch8	-0.0682108	0.0223993	1
																									Fut9	0.0656916	0.0280562	1		Phf24	0.0725097	0.0251681	1		Celf4	0.0826154	0.0224331	1
																									Sorbs2	0.055989	0.0281298	1		Tubgcp5	0.0512395	0.0253666	1		Mtdh	-0.0554446	0.0224993	1
																									Tmod1	-0.0528708	0.0284374	1		Ranbp9	-0.0615319	0.025824	1		Kcnb1	0.194689	0.0225321	1
																									Srsf9	0.0693213	0.0285992	1		Fam163b	0.0632852	0.0259358	1		Yipf5	-0.0513715	0.0225469	1
																									Leng8	0.0821968	0.0286431	1		Kcnk1	0.0798141	0.0261707	1		Nlgn1	-0.066138	0.0226147	1
																									Zmym3	0.0662881	0.0290196	1		Chd3	0.0706525	0.0264322	1		Magi3	0.196252	0.0228712	1
																									Cul2	0.0920908	0.029072	1		4921511C10Rik	-0.0822801	0.0264516	1		Camkv	-0.0583256	0.022921	1
																									Faah	-0.0695033	0.0294124	1		Tfcp2	-0.060646	0.0265271	1		Trps1	0.188772	0.0230556	1
																									Jarid2	-0.0594115	0.0294265	1		1600010M07Rik	-0.0686274	0.0265709	1		Thtpa	-0.0575597	0.023226	1
																									Morf4l1	-0.0638189	0.0294858	1		Lgr4	0.0667427	0.0268769	1		Sec24a	-0.0507163	0.0237845	1
																									Rap1a	0.0720005	0.0295332	1		Por	-0.0610186	0.0268812	1		Otud4	-0.0608189	0.0239297	1
																									Dock4	0.0537489	0.0296143	1		Tshz3	-0.0574863	0.0271478	1		Ptchd1	-0.065113	0.0240485	1
																									Gm6999	0.0740414	0.0296921	1		Gps2	-0.0528286	0.0273158	1		Cenpv	-0.0593982	0.0241816	1
																									Usp3	-0.0553101	0.0298793	1		Cplx2	-0.0619588	0.0273874	1		Dcakd	-0.0573633	0.0242207	1
																									Osbpl2	-0.0610819	0.0299034	1		Vps13b	0.0535921	0.027391	1		Pde7a	-0.0652937	0.0242305	1
																									Ncor2	-0.0697754	0.0300893	1		Pcsk2	0.0542166	0.0276564	1		Sybu	-0.0541295	0.0243333	1
																									Dcaf8	-0.0581344	0.0301002	1		Gm49961	-0.0575259	0.0277098	1		Ank2	0.0623611	0.0244322	1
																									Xpr1	0.0571895	0.0302358	1		Ccdc148	0.0690593	0.0277202	1		Eno1	-0.0606149	0.0245873	1
																									Cplx2	-0.0823981	0.0302967	1		Pdlim7	0.0638765	0.027748	1		Atg13	-0.0623488	0.024739	1
																									Sec11a	-0.0595626	0.0303075	1		Dhx30	-0.0721971	0.0277814	1		Pgm2l1	-0.0643194	0.0253734	1
																									Cnot1	0.0727128	0.0303656	1		Top2b	0.0715695	0.0278028	1		Sfmbt1	-0.0603195	0.0256267	1
																									Smad4	0.0841314	0.0304781	1		Tnpo1	-0.0553524	0.0280233	1		Fkbp5	-0.0640617	0.0256543	1
																									Cadm3	0.0687917	0.0305794	1		Cyfip2	0.0630041	0.0281422	1		Rmnd5a	-0.0561001	0.0257126	1
																									Mef2a	0.0617777	0.0310903	1		Tpp2	0.0534934	0.0281586	1		Tmem63c	-0.0501991	0.0263052	1
																									Pxdn	0.0661777	0.0310932	1		Sesn3	0.0774982	0.0281846	1		Ncor2	0.184468	0.0264748	1
																									Cntln	-0.0539579	0.0312832	1		Ephb2	0.077638	0.0285964	1		Dclk1	0.0883814	0.0271164	1
																									Cdkl5	0.0921119	0.0313274	1		Ubap2l	0.0678899	0.0287405	1		Lias	-0.0541499	0.0276594	1
																									Retreg1	0.0751063	0.031741	1		Itpk1	0.0617426	0.0288051	1		Scap	-0.0622313	0.0287103	1
																									Mkln1	0.0718758	0.0317641	1		Ift52	-0.0510123	0.0289172	1		Nedd4l	0.130557	0.0290149	1
																									Sh3glb2	0.0598635	0.0317683	1		5031425E22Rik	-0.0506962	0.0289346	1		Pcdh17	-0.0721796	0.0291733	1
																									Stx18	-0.0553218	0.0317997	1		Tspan33	-0.0545091	0.0291858	1		Ksr1	0.194118	0.0292544	1
																									Sptbn1	0.0612827	0.0318178	1		Ensa	-0.0596745	0.0292874	1		Lrrc58	-0.0755998	0.0292773	1
																									Fars2	0.0586275	0.0318618	1		Kif13a	0.066138	0.0292877	1		Ccdc171	-0.0805191	0.0294268	1
																									Zdhhc17	-0.0732858	0.03193	1		Entr1	-0.0504229	0.0293135	1		Flnb	0.165765	0.029888	1
																									Ssbp3	0.0794925	0.0319578	1		Csnk1a1	0.0606061	0.0293842	1		Cyfip2	0.195614	0.0301522	1
																									Pak1	0.0858325	0.0319772	1		Pygb	0.0562265	0.0294372	1		Nbr1	-0.0536413	0.0303607	1
																									Tnk2	-0.0569872	0.0320505	1		Dennd4c	0.0501313	0.0294725	1		Syne1	0.121653	0.0313354	1
																									Trim37	-0.0639481	0.0321691	1		Ddhd2	-0.0523925	0.0294833	1		Gpr158	0.136403	0.0315235	1
																									Gmeb1	-0.0580682	0.0321739	1		Suds3	-0.0545436	0.0295478	1		Wsb1	-0.0578931	0.031797	1
																									Sh3gl1	-0.0577997	0.0321939	1		Gtpbp4	-0.0506346	0.0295971	1		Fbxl5	-0.0757385	0.0318714	1
																									Yars	-0.0519613	0.0322601	1		Diaph1	0.0773146	0.0296234	1		Chuk	-0.0645613	0.032158	1
																									Eif2b4	-0.052107	0.0324342	1		Zmym6	-0.0571436	0.029629	1		Supt16	-0.0577917	0.0321649	1
																									Ice1	0.0653054	0.0327722	1		Epm2a	0.0651738	0.0298353	1		Dennd2a	0.153201	0.0322212	1
																									Tmem243	-0.0545464	0.0329943	1		Chfr	-0.0538069	0.0299499	1		Syt7	0.153273	0.0323185	1
																									Igsf8	-0.060248	0.0330394	1		Tlk2	0.0607881	0.030034	1		Thra	0.190633	0.0323457	1
																									Mysm1	-0.0647701	0.0331079	1		Ube2j2	-0.0677492	0.0302866	1		Lsm7	-0.0688508	0.0329758	1
																									Acot7	0.0819713	0.0331154	1		Lims1	0.0613772	0.0309455	1		Tead1	0.154519	0.0333902	1
																									Micu2	-0.0614878	0.0332782	1		Myo18a	0.0813303	0.0311603	1		Cacna2d1	0.0717179	0.0338715	1
																									Arhgef17	-0.0538353	0.0332946	1		Lurap1l	-0.0579044	0.0315138	1		Ivd	-0.0637735	0.0343619	1
																									Fez1	-0.0568728	0.0336363	1		Xpo1	0.0573529	0.0317058	1		Kansl1	-0.0757836	0.0345141	1
																									1600010M07Rik	-0.0563362	0.0338532	1		Gm15478	-0.0783018	0.0317669	1		Gprc5b	-0.0635085	0.0350897	1
																									Cab39l	-0.0518276	0.0338688	1		Scn3b	-0.0660191	0.031975	1		Mapk8ip1	-0.0685412	0.0354516	1
																									Unc13b	-0.0598038	0.0340829	1		Smim4	-0.0505758	0.0320176	1		Epha5	-0.0681015	0.0357088	1
																									Slc25a4	0.0612872	0.0341598	1		Vwa3b	-0.0624542	0.0321596	1		Mtcl1	0.180071	0.0359594	1
																									Ensa	-0.0546	0.0341881	1		Scg2	-0.0501267	0.0322402	1		Eefsec	-0.0905548	0.0360941	1
																									Chd1	0.0765867	0.0344011	1		Ago2	-0.0641688	0.0322817	1		Tmem178b	0.220008	0.0362087	1
																									Rab40c	-0.0500895	0.0345581	1		Ncoa3	-0.0564155	0.0323326	1		Hecw1	-0.0530431	0.0366381	1
																									Aplp1	0.0734167	0.0345622	1		Hook3	0.0613883	0.0323335	1		Man2a2	0.177114	0.0366832	1
																									Far2	-0.0507945	0.0346439	1		Apba2	0.0545778	0.0323617	1		Cntn5	-0.0527474	0.0368885	1
																									Dlg4	-0.0609834	0.035003	1		Rcor3	0.064679	0.0324725	1		Iqce	-0.0600798	0.0371305	1
																									Cd2ap	-0.0596082	0.0350375	1		Atp5a1	-0.0618388	0.0325763	1		Ablim1	0.15596	0.0377387	1
																									Dis3l2	0.0734505	0.0352402	1		Wdr37	-0.0666036	0.0325897	1		Cdk13	-0.06008	0.038477	1
																									Ipo8	-0.0509839	0.0352728	1		Wdfy3	0.0533712	0.0326831	1		Sh3kbp1	-0.055644	0.0385515	1
																									Virma	-0.0620079	0.0355351	1		Prdm10	-0.0595224	0.0327908	1		Fam163b	0.196535	0.0388214	1
																									Mef2d	-0.0658969	0.0356375	1		Akap10	0.0646865	0.0328367	1		Snca	-0.0528194	0.0392485	1
																									Ttc7b	0.0791633	0.0357365	1		A530046M15Rik	-0.0515013	0.0328564	1		Tcf20	-0.0556837	0.039799	1
																									Alkbh8	0.0586667	0.0358958	1		Plekha2	0.064459	0.032911	1		Vwa8	0.157125	0.0404247	1
																									Pard3b	0.0831727	0.0359205	1		Sec14l2	-0.054699	0.0330198	1		Frmd4a	0.0862187	0.0408289	1
																									Ube3c	0.0772033	0.0359856	1		Slc3a2	-0.0652844	0.0332506	1		Srebf2	0.194956	0.0412362	1
																									Brsk1	-0.0586332	0.0360008	1		Tmem245	0.082935	0.0337222	1		Rpl41	-0.052906	0.0417092	1
																									Pdia6	0.0643343	0.0360468	1		Arhgap26.1	0.0528172	0.0337419	1		Mier1	-0.0597522	0.0419905	1
																									Flt3	-0.063296	0.0362629	1		Sh3bp5	-0.0511583	0.0337842	1		Slc25a25	-0.0676323	0.0436298	1
																									Nfyc	-0.0563116	0.0364035	1		Klhl26	-0.0559961	0.033955	1		Igf1r	0.162874	0.0436675	1
																									Ttyh1	0.068533	0.0369795	1		Vapa	-0.058874	0.0344862	1		Tm2d1	-0.066699	0.0443254	1
																									R3hdm2	-0.0725098	0.0370425	1		Rps6ka2	0.0774045	0.0347554	1		Syn3	0.148418	0.0445954	1
																									B3galt1	0.0504277	0.0371056	1		Mapre2	-0.0542259	0.0347815	1		Ubac2	-0.05579	0.0448788	1
																									Opa1	0.0789615	0.0374843	1		Snca	0.0631033	0.0348323	1		Slc24a4	0.18155	0.0457803	1
																									Nudcd3	0.061366	0.0375281	1		Sumo1	-0.0500034	0.0348328	1		Adgrb3	-0.0538161	0.0458358	1
																									Wasf3	0.0829051	0.0375802	1		Epo	-0.0598676	0.0348374	1		Pard3	-0.062537	0.0463184	1
																									Clk4	0.0740753	0.0376261	1		Hivep3	0.0567108	0.0351303	1		Nup98	-0.0528984	0.0464445	1
																									Zbtb38	-0.0612458	0.0380765	1		Tmem59	-0.0544372	0.0351701	1		Slc15a2	-0.0932314	0.046956	1
																									Pcsk5	0.0618872	0.0382022	1		Tent2	0.0525399	0.0352109	1		Kif1a	0.169258	0.0472709	1
																									Map7d1	0.0860575	0.0382542	1		Wnk1	0.0753253	0.0354205	1		Prkcb	0.150053	0.0473211	1
																									Rtn4rl1	-0.0711052	0.0383836	1		Dennd1a	0.055464	0.0355693	1		Cacna1a	0.0930183	0.0476899	1
																									Rnpc3	0.0740709	0.0384592	1		Ano6	0.0587507	0.0356784	1		Dhdds	-0.0503965	0.0485452	1
																									Sf3b3	-0.0599406	0.03898	1		Foxn2	0.0616578	0.035695	1		Rsrp1	-0.0834589	0.0489548	1
																									Jakmip2	0.0678664	0.0391092	1		Tbcd	0.0678936	0.0360347	1		Rasgef1a	0.171362	0.049182	1
																									Rapgefl1	-0.0558025	0.0394459	1		Susd4	0.0658285	0.0364789	1		Atxn7l1	0.16598	0.0497993	1
																									Sgcz	0.107435	0.0394851	1		Phka2	0.0527991	0.0365287	1		Rnf157	0.169561	0.0499569	1
																									Scmh1	-0.0594477	0.0394872	1		Ergic2	-0.0505061	0.0365926	1
																									Gm31615	-0.0626285	0.0396069	1		Usp25	0.0650298	0.0368444	1
																									Osbpl3	0.0767445	0.0396325	1		Zfx	-0.051904	0.0369296	1
																									St7	0.0604102	0.0397397	1		Zfp804a	-0.0643511	0.0369989	1
																									Kmt2c	0.0624882	0.0398606	1		Hlcs	-0.066027	0.0373793	1
																									Calm1	0.0891434	0.0398997	1		Nrn1	-0.0521222	0.0374858	1
																									Focad	0.0704203	0.0401095	1		Rab27a	-0.0505212	0.0375277	1
																									Mapk8ip1	0.0595182	0.0401883	1		Itfg1	0.0551281	0.0378174	1
																									Ubp1	0.0756386	0.0402143	1		Arid5b	-0.0611124	0.0378209	1
																									Map6	0.0725587	0.0405539	1		Lclat1	-0.0516368	0.0381479	1
																									9330159F19Rik	0.0727929	0.0409181	1		Cdc42se2	-0.064047	0.0384132	1
																									Srsf5	0.0766977	0.0410882	1		Hacd2	-0.0646195	0.0384154	1
																									Med12l	0.0650962	0.0411378	1		Chrd	0.0525036	0.0385999	1
																									Ablim2	-0.0611416	0.041955	1		Gspt1	-0.0562885	0.0386902	1
																									Tmsb4x	0.0613381	0.0420585	1		Zdhhc20	-0.062012	0.0387088	1
																									H3f3a	-0.0516491	0.0429263	1		Pomgnt1	-0.057343	0.0392531	1
																									Cul9	-0.0513338	0.0430448	1		Chd7	0.0644037	0.0395042	1
																									Mbip	0.0620997	0.0430456	1		Stk38	-0.0636118	0.0396697	1
																									Dnajc1	0.0609457	0.0430851	1		Gcn1	-0.0593105	0.0397339	1
																									Inpp4a	0.0596659	0.0435009	1		Amy1	0.0566362	0.0398448	1
																									Rsbn1	-0.0573499	0.0440477	1		Ube3a	-0.0534334	0.0398663	1
																									Ppp1r21	-0.0518507	0.0444246	1		Acsl6	0.0651338	0.0399004	1
																									Nos1	-0.0505994	0.0447954	1		Numb	0.0571462	0.0400885	1
																									Arhgef1	-0.0506451	0.0461719	1		Dcaf10	-0.0594628	0.040354	1
																									Dop1a	0.0867079	0.0464064	1		Tbc1d19	0.0687119	0.0404909	1
																									Abcc8	-0.054035	0.0464656	1		Pxdn	0.0585735	0.0412803	1
																									Wdr12	0.0873595	0.0464684	1		Thoc2	0.0697953	0.0419721	1
																									Grm8	0.13378	0.046576	1		Prkaca	-0.0526487	0.0423216	1
																									0610010F05Rik	-0.0569799	0.0469692	1		Myo9a	0.0769541	0.042596	1
																									Klhl32	0.0579422	0.0470494	1		Fbxw11	-0.0654746	0.0427806	1
																									6530403H02Rik	0.0845935	0.0470604	1		Jkamp	-0.0580538	0.0428497	1
																									Pfdn1	0.0537713	0.0472373	1		Lnpk	-0.0558527	0.0429691	1
																									Pcsk7	-0.0548368	0.0474521	1		Exoc5	0.059756	0.0436176	1
																									Gnb1	-0.05096	0.0475724	1		Doc2b	-0.0573861	0.043858	1
																									Ubap2	0.0554769	0.0476225	1		Selenow	-0.0556088	0.0438986	1
																									Gspt1	-0.0510538	0.0478565	1		Crim1	-0.0645258	0.044121	1
																									Pcsk1n	0.0885052	0.0479082	1		Wwc1	0.0696304	0.0442534	1
																									Cyb5r4	0.0503399	0.0479801	1		Tmem131	0.0772188	0.0443096	1
																									Ubr1	0.0934236	0.0481786	1		Gm10419	0.055921	0.0444024	1
																									Ppp1cb	-0.0524513	0.0485677	1		Ptpn4	0.0620506	0.0444233	1
																									Sesn3	0.0620479	0.0486616	1		Gatad2b	-0.0614359	0.0445655	1
																									Zfp445	0.0831305	0.0489344	1		Rsbn1l	-0.0715007	0.0445728	1
																									Dusp11	0.0709965	0.0489892	1		Ccdc88a	0.060942	0.0450265	1
																									Ywhab	-0.0553426	0.049074	1		Ttc37	0.0599719	0.0450568	1
																									Ndrg3	0.0533393	0.0494506	1		Cyth3	0.0640716	0.0451758	1
																									Ube2v2	-0.0558418	0.0494656	1		Clmn	0.0590596	0.0454679	1
																									BC005561	-0.0516594	0.0494757	1		Jpx	-0.0580462	0.0456872	1
																									Ctdspl	0.0638952	0.0494957	1		Fndc3b	0.0661124	0.0459405	1
																									Klhl12	0.0684832	0.0496963	1		Tspan18	-0.0541241	0.0462672	1
																														Fkbp5	-0.064718	0.0462815	1
																														Ascc3	0.065198	0.0468116	1
																														Appbp2	-0.0547349	0.0468209	1
																														A230057D06Rik	0.057437	0.0468552	1
																														Mfsd4a	0.0587737	0.04803	1
																														Catspere2	0.0701866	0.0480921	1
																														Dennd1b	0.0719455	0.0481706	1
																														Znrf2	0.0557377	0.0482756	1
																														Lcorl	0.0520522	0.0484351	1
																														Gm44562	0.0533858	0.0484799	1
																														Tmem117	0.0669278	0.0487003	1
																														Tent4b	-0.0508274	0.048838	1
																														Acbd5	-0.061744	0.0490349	1
																														Gm44560	0.0617112	0.0492518	1
																														Zdhhc14	-0.0597727	0.0496345	1
																														Rbbp4	-0.0558973	0.0496713	1
																														Anp32a	0.0681647	0.0497906	1
																														Comt	-0.059139	0.0498426	1
																														Sipa1l1	0.0503463	0.049991	1
																														Ppfia4	0.055654	0.0499952	1

## Sheet: Table 4
Supplementary Table 4. Differentially expressed genes for DG02 cluster
5 months					10 months					15 months					20 months					High E4 v. E3 @ 10months					fE4/syn1-cre vs E3-KI @ 5months					fE4/syn1-cre vs E3-KI @ 10months					apoE3 20m vs. 5m
Gene	Log2FC	p-value	Adj. p-value		Gene	Log2FC	p-value	Adj. p-value		Gene	Log2FC	p-value	Adj. p-value		Gene	Log2FC	p-value	Adj. p-value		Gene	Log2FC	p-value	Adj. p-value		Gene	Log2FC	p-value	Adj. p-value		Gene	Log2FC	p-value	Adj. p-value		Gene	Log2FC	p-value	Adj. p-value
Nrg1	-1.12399	0	0		Nrg1	-1.22107	0	0		Nrg1	-1.27613	0	0		Nrg1	-1.38565	0	0		Nrg1	-1.37803	1.42304e-27	3.01741e-23		Tmem163	1.06418	0	0		Gm47283	-0.899355	0	0		Nrg1	0.747126	0	0
Gm10600	-0.622922	0	0		Gm10600	-0.609694	0	0		Gm10600	-0.754338	2.37223e-37	0		Gm10600	-0.606769	0	3.01559e-42		Dcc	0.872197	1.66209e-16	3.52429e-12		Tgfbr2	-0.864474	0	0		Lgr6	-0.785119	0	0		Camk2d	0.681271	0	6.34788e-43
Cttnbp2	-0.295803	1.96182e-44	4.1456e-40		Gabra2	-0.535902	0	0		Cttnbp2	-0.362856	5.14058e-35	3.09313e-40		Cttnbp2	-0.389071	5.182e-42	1.09884e-37		Tia1	-0.824881	5.64958e-12	1.19794e-07		Ndst4	-1.06518	0	0		Rnf121	0.715806	1.82169e-44	2.56349e-40		Nrxn3	0.365023	1.32465e-41	2.80878e-37
Tia1	-0.446283	1.99e-33	4.2196e-29		Zfp804b	0.713673	0	0		Tia1	-0.549542	5.56296e-31	1.0903e-31		Dcc	0.38166	1.19782e-24	2.53986e-20		Lrrtm4	0.306741	1.78132e-11	3.77711e-07		Tnni1	0.771063	0	0		Lypd1	-0.672127	6.36136e-40	9.24624e-36		Grm8	0.737243	2.77499e-41	5.88416e-37
Gm2163	-0.410579	1.25833e-31	2.66817e-27		Lrrtm4	0.257925	0	0		Zfp804b	0.442863	1.46616e-30	1.29958e-23		Grm7	-0.241536	3.52418e-22	7.47267e-18		Pcdh9	0.360955	6.77135e-10	1.4358e-05		Cntn4	0.980671	0	0		AC149090.1	0.501473	1.60138e-35	2.3276e-31		Gm20388	-0.247602	8.79813e-30	1.86556e-25
Gabra2	-0.318829	7.21759e-31	1.53042e-26		Cttnbp2	-0.367407	0	0		Gabra2	-0.328687	2.26783e-29	1.07443e-19		Fam19a1	0.32441	6.27699e-22	1.33097e-17		Cntn5	0.468395	4.69654e-09	4.44951e-05		AC149090.1	0.743862	0	0		Tmem181b-ps	0.486493	7.25249e-27	1.05415e-22		Zfp804b	0.521324	2.58727e-25	5.48605e-21
Dcc	0.301682	4.73884e-28	1.00482e-23		Tia1	-0.602993	0	0		Ermard	-0.411183	1.49365e-25	2.20851e-17		Tia1	-0.464718	2.62552e-21	5.56715e-17		Opcml	-0.381943	6.35648e-09	9.95855e-05		Malat1	-0.0991808	5.5071e-42	8.00439e-38		Cdh7	-0.322007	6.89197e-19	1.00175e-14		Glp2r	-0.328814	2.52767e-23	5.35967e-19
Slc15a2	0.418632	1.85955e-24	3.943e-20		Opcml	-0.299021	0	0		Ttr	-0.40803	6.93248e-21	1.22921e-16		Gabra2	-0.386219	6.17357e-21	1.30904e-16		Cttnbp2	-0.39846	5.96346e-08	0.000134783		Gm42418	0.346002	1.94838e-40	2.83197e-36		AC171003.1	-0.294258	1.04472e-13	1.5185e-09		Unc5d	0.520132	6.05887e-20	1.28472e-15
Rapgef5	0.377843	1.4341e-23	3.04086e-19		Grm7	-0.273666	0	0		Grm7	-0.195052	2.51895e-20	3.36842e-13		Add2	-0.365459	4.12763e-18	8.75222e-14		Ptprd	0.279485	6.70388e-08	0.000247678		Dscaml1	0.388257	3.05457e-39	4.43982e-35		Zfp950	0.308215	4.28222e-11	6.2242e-07		Robo1	-0.393798	5.66459e-19	1.20112e-14
Fam19a1	0.238813	1.09264e-22	2.31683e-18		Dcc	0.454067	0	1.68156e-44		Fam19a1	0.234542	7.69165e-19	4.11714e-12		Ttr	-0.388457	5.87682e-17	1.24612e-12		St6galnac3	-0.455631	2.45264e-07	0.00126449		Tmem117	-0.502244	2.26937e-36	3.29852e-32		Mid1	-0.317777	4.8268e-11	7.01576e-07		Tmem132d	0.419931	6.74662e-17	1.43055e-12
Adarb2	0.223851	4.32666e-22	9.17425e-18		Kcnip4	0.166704	0	4.65231e-43		Pdzrn4	-0.360394	1.27585e-18	2.85496e-10		Ermard	-0.395316	1.75374e-14	3.71863e-10		Slit2	0.665157	3.72104e-07	0.00142149		4930420G21Rik	0.389623	4.88596e-30	7.10174e-26		Atrnl1	0.236446	6.30598e-11	9.16575e-07		Ube3a	-0.23441	1.72409e-15	3.65577e-11
Add2	-0.334546	9.86625e-22	2.09204e-17		Gm2163	-0.491976	2.18603e-43	4.64468e-39		Trpm3	0.161704	3.88447e-17	3.46991e-10		Rapgef5	0.324756	1.28423e-11	2.72308e-07		Rgs6	-0.715874	5.54001e-07	0.00520058		Cerk	0.480189	2.6476e-27	3.84828e-23		Fam135b	0.214244	1.20942e-10	1.75789e-06		Lrrtm3	-0.280628	1.04443e-14	2.21461e-10
Kcnd2	0.16526	9.39208e-20	1.9915e-15		Cntn5	0.344543	2.48156e-41	5.26192e-37		Mios	-0.274841	8.83914e-17	2.34399e-09		Zfp804b	0.288517	1.44481e-11	3.06357e-07		Grin2b	-0.226656	4.00853e-06	0.00789009		Bfsp2	0.488172	2.00174e-24	2.90952e-20		Mettl23	-0.316064	1.26051e-10	1.83215e-06		Ctnna3	-0.310858	3.65511e-14	7.75029e-10
Ppfia2	0.151895	2.08653e-19	4.42427e-15		Rgs6	-0.557892	1.39533e-38	2.95866e-34		Gm2163	-0.290988	5.57587e-16	1.92002e-08		Timp4	0.404058	2.14897e-11	4.55667e-07		Kcnb2	0.456915	5.2497e-06	0.011747		Creb5	-0.367415	5.9027e-23	8.57957e-19		Csmd1	0.10488	1.91086e-10	2.77743e-06		Fgf14	-0.123555	5.87144e-14	1.24498e-09
Zfp804b	0.372494	7.71269e-19	1.6354e-14		St6galnac3	-0.338464	6.01433e-38	1.27528e-33		Ddx17	0.370419	1.13122e-15	2.08435e-08		Ldlrad4	-0.303894	5.22072e-11	1.107e-06		Aff2	0.447222	8.47783e-06	0.0849969		Adipor2	0.319321	1.17225e-22	1.70386e-18		Emx2os	-0.25191	2.24947e-10	3.26961e-06		Csmd1	0.107489	2.90719e-13	6.16441e-09
Ermard	-0.311967	2.61396e-18	5.54263e-14		Fam19a1	0.306637	4.11584e-30	8.72722e-26		St7	-0.297592	7.467e-15	2.71329e-08		St7	-0.278644	6.15657e-10	1.30544e-05		Mdga2	0.308192	1.80363e-05	0.111315		Zbtb16	0.367569	1.88381e-19	2.73811e-15		Galntl6	0.347337	1.15816e-09	1.68339e-05		Kcnt2	-0.288267	6.61621e-13	1.4029e-08
Cacna1c	-0.197203	7.25813e-17	1.53901e-12		Glp2r	-0.351867	5.4277e-30	1.15089e-25		Add2	-0.258474	1.08476e-14	1.88138e-06		Trpm3	0.152196	1.06479e-09	2.25779e-05		Dlg2	0.173489	1.93024e-05	0.151369		Ctdspl	0.335678	2.26899e-18	3.29798e-14		Kcnq1	-0.247725	1.66484e-09	2.41984e-05		Tox	0.374162	8.14773e-13	1.72765e-08
Csmd3	0.158203	8.55356e-17	1.8137e-12		Ptprd	0.18338	8.03241e-29	1.70319e-24		Rnf112	-0.286153	1.82614e-14	2.49368e-06		Nrxn3	-0.201501	1.07486e-09	2.27912e-05		Ank3	-0.223105	2.93428e-05	0.179764		Plp1	0.166474	3.98814e-18	5.79677e-14		Jun	-0.266431	2.10824e-09	3.06433e-05		Glt8d1	-0.286027	3.21656e-12	6.8204e-08
Nrxn3	-0.270969	1.30117e-16	2.759e-12		Slit2	0.486249	2.36849e-27	5.02215e-23		Rora	0.2496	2.10306e-14	5.17281e-06		Pam	0.315128	2.40771e-09	5.1053e-05		Negr1	0.252462	2.99277e-05	0.382441		Grik1	0.367776	1.7838e-16	2.59275e-12		Gm37340	-0.272391	2.45772e-09	3.57229e-05		P2ry14	-0.238065	4.06812e-12	8.62604e-08
Timp4	0.318231	4.76777e-16	1.01096e-11		Nkain2	0.145113	2.04743e-26	4.34138e-22		Cacng8	0.306054	9.32267e-14	7.1217e-06		Gm3448	-0.27302	1.10774e-08	0.000234884		Csmd3	0.261535	3.45401e-05	0.409287		Phlpp1	0.141907	3.94224e-16	5.73005e-12		Prr16	-0.313278	6.14541e-09	8.93236e-05		Nckap5	-0.277626	1.05611e-11	2.23938e-07
Dclk1	0.201962	8.05267e-16	1.70749e-11		Kcnb2	0.319471	2.54842e-26	5.40366e-22		Grin2a	0.126997	1.23806e-13	9.89314e-06		Ica1	-0.275504	1.5948e-08	0.000338161		Grm1	-0.31528	4.59153e-05	0.622184		Scd2	0.297556	4.7562e-16	6.91313e-12		Cacng8	-0.264728	6.1751e-09	8.9755e-05		Atp5o	-0.224133	1.43413e-11	3.04093e-07
Gm12394	-0.292064	2.03552e-15	4.31613e-11		Grin2b	-0.17042	5.87128e-26	1.24495e-21		Ptprn2	0.229185	2.36154e-13	1.50674e-05		Tnr	0.185466	2.23748e-08	0.000474434		Pak1	-0.50212	8.61348e-05	0.634587		Magi1	0.235374	1.58631e-15	2.3057e-11		Slc15a2	0.20781	7.20179e-09	0.000104678		Pigk	-0.232872	2.27279e-11	4.81923e-07
St7	-0.273831	2.21308e-15	4.69262e-11		Trpm3	0.201941	7.66589e-25	1.62548e-20		Slc4a4	-0.249291	3.11876e-12	1.59043e-05		Asic2	0.180794	6.68516e-08	0.00141752		Dgkg	-0.370368	0.000100381	0.732388		Map4k5	0.263193	1.5164e-14	2.20409e-10		Ywhag	-0.271065	7.9155e-09	0.000115052		Igf2bp3	-0.22165	3.17522e-11	6.73274e-07
Trpm3	0.140023	1.8992e-14	4.02706e-10		Pcdh9	0.176158	1.01719e-24	2.15685e-20		Dcc	0.22785	5.54265e-12	3.68907e-05		Tnks	0.317745	8.53297e-08	0.00180933		Dgki	-0.313362	0.000114027	0.904277		Crebrf	0.297635	1.70404e-14	2.47682e-10		Gria3	0.196246	1.90097e-08	0.000276306		Sema6d	-0.314519	3.79565e-11	8.04829e-07
Grik4	-0.280228	2.17978e-14	4.62202e-10		Gm12394	-0.423218	1.50583e-24	3.19296e-20		Gm3448	-0.238331	3.30782e-11	0.000156097		Tmeff2	-0.217061	1.13896e-07	0.00241505		Ppfia2	0.224023	0.000119839	0.973589		Tubb4a	-0.236974	1.82374e-14	2.65081e-10		Zfp804b	-0.242252	1.90626e-08	0.000277075		Ttc19	-0.241508	4.69981e-11	9.96548e-07
Grm7	-0.139532	2.44542e-14	5.18527e-10		Nrxn3	-0.267549	1.35678e-23	2.87691e-19		Lingo2	-0.101379	1.78711e-10	0.000191684		St6galnac3	-0.170432	1.45877e-07	0.00309318		March1	0.323378	0.000135212	1		Mbp	0.116042	1.91119e-14	2.77791e-10		Gal3st3	-0.203601	2.58476e-08	0.000375695		Kcnq1	-0.225764	8.53603e-11	1.80998e-06
Fam19a2	0.164183	6.22848e-14	1.32069e-09		St7	-0.329517	2.56693e-23	5.44293e-19		Epha7	-0.193098	3.26823e-10	0.000225252		Cntnap5b	-0.252542	1.91185e-07	0.00405388		Adcy8	0.494165	0.00014472	1		Ank2	0.129959	2.23546e-14	3.24924e-10		Synpo	-0.266184	2.6878e-08	0.000390672		Unc13c	0.312423	2.24804e-10	4.76674e-06
Cnksr2	0.170041	1.20452e-13	2.55407e-09		Ppfia2	0.178023	9.26292e-23	1.96411e-18		Gabrb1	-0.137658	3.4904e-10	0.000233622		Gm2163	-0.20023	2.20114e-07	0.00466731		Pam	0.44603	0.000147959	1		mt-Rnr2	0.427278	3.39756e-14	4.93835e-10		Kcnk2	-0.251173	2.9664e-08	0.000431167		Kctd4	-0.238603	2.3028e-10	4.88286e-06
Fam13a	0.289223	3.33128e-13	7.06364e-09		Egfem1	0.232201	1.00866e-21	2.13876e-17		Atp6v0b	-0.238497	4.10575e-10	0.000250964		Ptprn2	0.202402	2.33232e-07	0.00494544		B4galt1	-0.42282	0.000156013	1		Map7	0.152487	1.46811e-13	2.1339e-09		Prickle1	-0.176933	3.78551e-08	0.000550224		2900055J20Rik	-0.198797	5.17155e-10	1.09658e-05
Sorcs2	-0.276244	8.31045e-13	1.76215e-08		Robo2	0.284472	1.8911e-21	4.00989e-17		Mfhas1	-0.212178	1.3577e-09	0.000271493		Rgs6	-0.238534	2.36668e-07	0.00501831		B4galt4	-0.421626	0.000180425	1		Enpp2	0.15484	2.20517e-13	3.20521e-09		Kcnma1	0.15184	5.11064e-08	0.000742831		Drg1	-0.24542	5.21073e-10	1.10488e-05
Mios	-0.22919	4.50683e-12	9.55628e-08		Zmym1	-0.327982	9.62976e-21	2.04189e-16		Kcnip4	0.0773341	1.9979e-09	0.000343811		Kcnq3	0.205979	4.72235e-07	0.0100133		Gm12394	-0.488818	0.000185312	1		Edil3	0.12109	3.73761e-13	5.43262e-09		Ttr	-0.227879	5.91109e-08	0.000859177		Il1rapl2	-0.30093	6.74979e-10	1.43123e-05
March1	0.167522	8.24528e-12	1.74833e-07		Add2	-0.326719	1.47826e-20	3.13451e-16		Ahcyl2	-0.152705	2.82591e-09	0.000438866		Cacng8	0.310744	5.89884e-07	0.0125079		Pdcd4	-0.427648	0.000217728	1		Ptprd	0.102824	4.57215e-13	6.64562e-09		Nrxn3	0.230129	7.1059e-08	0.00103284		Pebp1	-0.212492	8.53474e-10	1.80971e-05
Rgs6	-0.359424	1.1128e-11	2.35958e-07		Mctp1	0.208895	2.86875e-19	6.08291e-15		Car10	0.215713	3.05096e-09	0.000571465		Grip1	-0.239371	7.70611e-07	0.01634		Rufy3	-0.448497	0.000259749	1		Rabgap1l	0.242726	6.99847e-13	1.01723e-08		Robo2	0.212621	7.90984e-08	0.0011497		U2af1	-0.203729	9.34938e-10	1.98244e-05
Pdzrn4	-0.29086	2.34683e-11	4.97622e-07		Ryr2	-0.152104	1.11465e-18	2.36351e-14		Galntl6	0.182391	4.18277e-09	0.00059384		Sphkap	-0.182672	1.1115e-06	0.0235682		Myt1l	-0.319707	0.000294202	1		Ccdc50	0.285569	1.03162e-12	1.49946e-08		Dync1i1	0.228737	8.13567e-08	0.00118252		Galnt1	-0.190246	1.68274e-09	3.56808e-05
Lrrtm4	0.0873791	5.48719e-11	1.1635e-06		Plxna4	-0.19144	3.93669e-18	8.34736e-14		Kirrel3	0.118903	7.98952e-09	0.000642777		Erc1	0.243675	1.26585e-06	0.0268411		Fam135b	-0.353311	0.000295262	1		Son	0.245407	1.68699e-12	2.45204e-08		Pdp1	-0.191183	1.10954e-07	0.00161272		Krit1	-0.20636	1.85065e-09	3.92412e-05
Sema5a	0.203397	6.90679e-11	1.46452e-06		Ahcyl2	0.186357	1.00838e-17	2.13816e-13		Slit3	0.124556	1.37764e-08	0.000724826		Csmd3	0.113118	2.03882e-06	0.0432311		Nr2c2	0.406606	0.000299605	1		Qk	0.109675	1.989e-12	2.89101e-08		Fbxo10	-0.246029	1.12789e-07	0.00163938		B3galt2	-0.206517	3.05153e-09	6.47046e-05
St6galnac3	-0.171775	3.33606e-10	7.07378e-06		Myt1l	-0.210247	1.8572e-17	3.938e-13		Matk	-0.216552	1.59438e-08	0.000786458		Mical3	-0.25394	2.35538e-06	0.0499434		L3mbtl3	-0.427224	0.000305712	1		Rnf220	-0.152519	3.53503e-12	5.13816e-08		Ppp1r21	-0.203892	1.13849e-07	0.00165479		Zfp266	-0.215339	3.22184e-09	6.83159e-05
Ank2	0.124421	3.39812e-10	7.20538e-06		Slc15a2	-0.36768	2.12677e-17	4.50961e-13		Tmem191c	-0.244031	4.80528e-08	0.000832143		Cntn5	0.14171	2.48735e-06	0.0527417		Mto1	-0.386364	0.000305955	1		Sept7	0.166391	4.11162e-12	5.97624e-08		Ptk2b	0.19708	1.64551e-07	0.00239175		Rbm4b	-0.224812	3.4546e-09	7.32513e-05
Thsd7a	0.152932	3.68562e-10	7.81499e-06		Timp4	0.328183	2.44872e-17	5.19227e-13		Tusc3	-0.215676	5.61221e-08	0.00136847		Epha7	-0.20758	2.8017e-06	0.0594072		Pibf1	-0.421668	0.000453222	1		Ptgds	0.321643	5.01336e-12	7.28692e-08		Polr2a	-0.218265	1.73905e-07	0.00252772		Ptchd4	-0.197401	5.76646e-09	0.000122272
Epha5	0.218399	5.33048e-10	1.13027e-05		Rapgef5	0.332268	2.89945e-17	6.14799e-13		Timp4	0.296824	6.26662e-08	0.00178051		Itpr1	0.248084	3.31491e-06	0.0702895		Galnt13	0.390276	0.000453394	1		Rap1gds1	0.269364	5.05524e-12	7.34779e-08		Cacna1e	0.138712	1.93826e-07	0.00281726		Pdzrn4	-0.230665	6.45605e-09	0.000136894
Ube2e2	0.132497	8.7774e-10	1.86116e-05		Chst9	-0.272592	3.85839e-17	8.18132e-13		Setbp1	0.190521	7.50718e-08	0.00256328		Npas3	0.304873	3.34391e-06	0.0709043		Fhit	0.346945	0.000477659	1		Fth1	0.246163	6.15752e-12	8.94996e-08		Nbea	0.120504	2.43868e-07	0.00354463		Plxdc2	-0.201305	6.50099e-09	0.000137847
Jph1	0.194856	9.00114e-10	1.9086e-05		Auts2	-0.120835	4.60084e-17	9.75563e-13		Ptprd	0.101759	7.68894e-08	0.00358052		Anks1b	0.110273	4.71219e-06	0.0999174		Rere	-0.312653	0.0004913	1		Pign	0.254796	7.2119e-12	1.04825e-07		Rbfox1	0.0974111	4.00638e-07	0.00582328		Gm37240	-0.210926	1.10103e-08	0.000233462
Mkx	0.227508	2.00884e-09	4.25954e-05		Tenm2	0.228725	5.91196e-17	1.25357e-12		Ly6h	-0.251687	1.44549e-07	0.0066354		March1	0.15441	5.37966e-06	0.11407		Ptprg	-0.400856	0.000512695	1		Sort1	0.243659	9.06144e-12	1.31708e-07		Bcl6	-0.208878	4.00786e-07	0.00582543		Mycbp	-0.198282	1.10147e-08	0.000233556
Kcnip4	0.0589736	2.89367e-09	6.13573e-05		Cpne4	0.264624	1.09825e-16	2.32872e-12		Igf2bp3	-0.185692	1.51089e-07	0.00820247		Epb41	-0.16719	8.45101e-06	0.179195		Gfpt1	-0.361923	0.000528204	1		Fgf1	0.265654	1.13015e-11	1.64267e-07		Fth1	-0.256058	4.24728e-07	0.00617342		Ly6h	-0.209143	1.11549e-08	0.000236528
Lrp1b	0.0755243	8.83527e-09	0.000187343		Mdga2	0.186325	1.13619e-16	2.40917e-12		Nrxn3	-0.123409	1.63422e-07	0.00874657		Unc5c	-0.183317	1.06664e-05	0.22617		Faah	-0.392719	0.000530533	1		Lrrc1	0.269616	1.16943e-11	1.69977e-07		A930015D03Rik	-0.23637	4.37282e-07	0.0063559		Doc2b	-0.210184	1.48764e-08	0.00031544
Slit1	-0.206039	1.0215e-08	0.000216598		Ralgapa2	0.276069	1.95746e-16	4.15059e-12		Tenm2	0.132703	1.84312e-07	0.0104523		Tmcc1	0.174311	1.19833e-05	0.254095		Rpl41	0.484779	0.000540443	1		Gm816	0.334909	1.46533e-11	2.12986e-07		Dgkb	0.216094	4.96133e-07	0.0072113		Rasgrf1	0.20689	1.56599e-08	0.000332052
Mical3	-0.218941	1.1242e-08	0.000238375		Dgkb	-0.273008	3.01455e-16	6.39205e-12		Mid1	0.250027	1.9194e-07	0.013319		Nudt13	-0.204632	1.47239e-05	0.312205		Lsamp	0.10764	0.000624164	1		Zfp950	0.273006	1.81609e-11	2.63969e-07		Dlg2	0.0817969	5.59852e-07	0.00813745		Lix1	-0.214181	1.61983e-08	0.00034347
Kcnip3	-0.234125	2.33497e-08	0.000495108		Dpf3	-0.319062	8.42834e-16	1.78715e-11		Trhde	-0.24374	2.11964e-07	0.0159558		Gphn	0.136568	1.59684e-05	0.338593		Bcr	-0.385882	0.000664536	1		Pde4d	-0.489049	2.43594e-11	3.54065e-07		Rab11fip2	-0.239679	6.35794e-07	0.00924126		Rogdi	-0.233888	2.50222e-08	0.00053057
Sntb2	-0.206456	2.8663e-08	0.00060777		Csmd3	0.1631	9.8655e-16	2.09188e-11		Dpf3	-0.217458	2.49451e-07	0.0160117		Sf3b6	-0.169235	1.65077e-05	0.35003		Kalrn	-0.186793	0.000686276	1		Nav1	0.232032	4.94411e-11	7.18626e-07		Rapgef5	0.269065	8.00281e-07	0.0116321		Sycp2	-0.201469	2.84008e-08	0.000602211
Mid1	0.195106	3.07141e-08	0.000651262		Ank3	-0.118837	2.57396e-15	5.45782e-11		Kcna1	-0.182239	2.74527e-07	0.0226457		Hivep2	0.156876	2.1552e-05	0.456989		Kcnq5	-0.53644	0.00069461	1		Apod	0.272122	5.18055e-11	7.52993e-07		Selenot	-0.180647	9.08976e-07	0.013212		Cdh9	-0.181398	3.88424e-08	0.000823615
Slc24a3	-0.16898	3.19137e-08	0.000676698		Cacna1c	-0.155259	2.66248e-15	5.64553e-11		Nkain2	0.0853965	2.94277e-07	0.0240323		Pank1	-0.172907	2.30835e-05	0.489463		Slc15a2	-0.422227	0.000699892	1		Gm47283	-0.318951	6.02156e-11	8.75233e-07		Trafd1	-0.195599	1.03233e-06	0.0150049		Prodh	-0.201857	5.52491e-08	0.0011715
Pam	0.198509	3.20704e-08	0.000680021		Cacna1e	-0.169085	6.22352e-15	1.31963e-10		Rasal2	-0.153389	3.02861e-07	0.0286387		Kctd16	-0.108428	2.81081e-05	0.596005		Grip1	-0.451559	0.000721079	1		Ninj2	-0.195746	6.76607e-11	9.83448e-07		Ly6h	-0.211594	1.0545e-06	0.0153271		Slc15a2	-0.161056	8.5684e-08	0.00181684
Adamts17	-0.214355	3.27395e-08	0.000694209		Tcf4	-0.157619	8.00075e-15	1.69648e-10		Cdh8	-0.17989	3.15653e-07	0.0397023		Man2b1	-0.193107	2.88377e-05	0.611474		Macrod2	0.235074	0.00075698	1		Lama2	0.237478	9.59621e-11	1.39481e-06		Dpp10	0.401281	1.21406e-06	0.0176464		Rab11fip2	-0.201844	9.69001e-08	0.00205467
Lingo2	0.0878704	3.80972e-08	0.000807812		Dgkg	-0.215431	8.50386e-15	1.80316e-10		Mfsd10	-0.154708	3.18727e-07	0.043456		D430042O09Rik	-0.18935	3.00786e-05	0.637786		Ppib	0.39957	0.000822203	1		Pik3c2b	0.219573	1.14707e-10	1.66726e-06		Hcn1	0.24707	1.46894e-06	0.021351		Asxl3	-0.168202	1.10934e-07	0.00235225
Slit2	0.231266	5.10461e-08	0.00108238		Ptchd4	0.271097	9.13314e-15	1.93659e-10		Prr16	0.228134	3.27648e-07	0.0799275		Tbcel	-0.187577	3.6422e-05	0.772292		Rufy2	-0.368745	0.000840566	1		Dcp1b	0.22215	1.35388e-10	1.96786e-06		C530008M17Rik	-0.218795	1.5458e-06	0.0224682		Echdc1	-0.167926	1.45862e-07	0.00309285
Scn1b	0.182329	6.9652e-08	0.0014769		Fgf14	-0.102892	1.11452e-14	2.36323e-10		Nebl	-0.12947	3.6905e-07	0.0896646		Btbd3	-0.22554	3.95037e-05	0.837637		Gpr158	0.313624	0.000875137	1		Slc12a2	0.182957	1.72346e-10	2.50505e-06		Nrg3	0.0970048	1.54611e-06	0.0224726		Mlip	-0.192436	1.4968e-07	0.00317382
Cacng8	0.211325	6.96594e-08	0.00147706		Grik4	-0.247774	1.1851e-14	2.51288e-10		Dlgap2	0.104353	5.23469e-07	0.09927		Tusc3	-0.194273	3.97218e-05	0.84226		Kcnc4	-0.356471	0.000976311	1		Slc24a2	0.0858908	2.04591e-10	2.97373e-06		Col20a1	-0.169181	1.89976e-06	0.027613		Cdh10	-0.236562	1.59568e-07	0.00338349
Kcnj3	0.139512	7.64289e-08	0.0016206		Gm20388	-0.150578	1.31524e-14	2.78883e-10		Cntnap5b	-0.16041	6.51676e-07	0.118218		Slit2	0.246301	4.6276e-05	0.981237		Adgrb3	0.174547	0.0010156	1		Sgk1	0.251046	2.06522e-10	3.0018e-06		Syne1	0.181065	1.97515e-06	0.0287087		Cenpp	-0.192728	1.85741e-07	0.00393844
Tmem191c	-0.170052	1.22698e-07	0.00260169		Pam	0.293197	1.40067e-14	2.96999e-10		Cntn5	-0.152212	7.34365e-07	0.118918		Sept3	-0.165325	4.78794e-05	1		Pak7	0.393383	0.00106521	1		Mtmr2	0.230277	2.2687e-10	3.29755e-06		Spata13	0.194096	2.20978e-06	0.0321192		Rgs6	-0.279717	2.39355e-07	0.00507529
Glis3	-0.149838	1.39437e-07	0.00295662		Mycbp2	-0.171881	1.45217e-14	3.07919e-10		Saraf	-0.177063	7.96955e-07	0.129344		A830018L16Rik	-0.139672	5.83168e-05	1		Kcnd2	0.209012	0.00108131	1		Pantr1	0.246562	2.98318e-10	4.33605e-06		Cadps	0.180829	2.75834e-06	0.0400925		Kcnrg	-0.212432	2.51067e-07	0.00532363
Sdk2	-0.200739	1.71153e-07	0.00362913		Fat3	0.326422	2.35117e-14	4.98542e-10		Sphkap	-0.18467	9.49074e-07	0.129574		Tmcc3	0.20877	6.00698e-05	1		Styx	-0.312082	0.00111496	1		Pstpip2	0.215113	3.14323e-10	4.56869e-06		Pcdh9	0.107992	2.81879e-06	0.0409712		Atp6v0b	-0.202818	2.61769e-07	0.00555055
Celf2	0.0530631	1.72589e-07	0.00365957		Pitpnc1	-0.223545	4.63036e-14	9.81823e-10		Csmd3	0.105662	9.88349e-07	0.164224		Lzts3	-0.183665	6.03419e-05	1		Ssb	0.395931	0.00114391	1		Frmd5	0.112524	3.66329e-10	5.32459e-06		Terf1	-0.191403	3.10191e-06	0.0450863		Arel1	-0.145022	3.05776e-07	0.00648368
Gria2	0.0923061	2.03309e-07	0.00431096		Slc24a3	-0.249701	8.62848e-14	1.82958e-09		Arhgef25	-0.182221	1.18415e-06	0.171303		Dlgap1	0.0700843	6.28207e-05	1		Frg1	-0.386059	0.00117777	1		Nckap5	-0.407488	4.43389e-10	6.44466e-06		Btaf1	-0.192205	3.59857e-06	0.0523052		4430402I18Rik	-0.162873	3.5512e-07	0.00752996
Dgkg	-0.164667	2.05837e-07	0.00436456		Grm1	-0.173535	1.30178e-13	2.76029e-09		Micu3	-0.16795	1.65936e-06	0.188491		Gabrg3	0.199152	7.3213e-05	1		Dock11	0.488251	0.00118494	1		Nbea	0.165617	5.45688e-10	7.93158e-06		Eif4ebp2	-0.174284	3.76233e-06	0.0546855		Gabbr2	0.204743	3.71282e-07	0.00787267
Eml6	-0.154439	2.3957e-07	0.00507984		Ube3a	-0.179512	1.43224e-13	3.03693e-09		Ube2j2	-0.1516	2.3485e-06	0.20194		Iars2	-0.147395	7.82314e-05	1		Tenm2	0.269813	0.0012011	1		Tmod2	0.176462	9.70245e-10	1.41025e-05		Tmeff2	0.183779	3.79246e-06	0.0551234		Kcna4	-0.173954	3.83171e-07	0.00812475
Lsm14a	0.189417	3.05946e-07	0.00648728		Mlip	0.29904	1.4843e-13	3.14732e-09		Gm12394	-0.164045	2.68787e-06	0.204587		Nav2	-0.135094	8.43523e-05	1		H2afj	0.311371	0.00122821	1		A330049N07Rik	-0.23222	1.10066e-09	1.5998e-05		4930549G23Rik	-0.168604	4.98175e-06	0.0724097		Srrm4	-0.161413	3.86897e-07	0.00820376
Stxbp6	0.123073	3.31664e-07	0.0070326		Sycp3	-0.287405	2.29097e-13	4.85777e-09		Mcmdc2	-0.169062	3.38536e-06	0.239332		Ncam2	-0.109909	8.64582e-05	1		Htr1f	0.315923	0.00127535	1		Mapt	0.115245	1.51966e-09	2.20882e-05		Khsrp	-0.175569	5.11757e-06	0.0743839		Rph3al	-0.174193	4.24674e-07	0.00900479
Esyt2	0.176932	3.36813e-07	0.00714179		Diaph2	0.232077	2.97686e-13	6.31214e-09		Fam163b	-0.173146	3.71476e-06	0.262037		Ttc7b	-0.185163	9.05122e-05	1		Baiap2	-0.396938	0.00130509	1		Cnp	0.231334	2.36731e-09	3.44089e-05		Dnaja2	-0.201411	5.6194e-06	0.081678		Atad2b	-0.164517	4.52911e-07	0.00960352
Dapk1	-0.158585	3.84468e-07	0.00815226		Dpyd	0.221448	3.34917e-13	7.10157e-09		Rfng	-0.168108	3.7969e-06	0.265915		Galnt13	0.176418	9.37413e-05	1		Slc24a3	-0.309312	0.00138861	1		Abca8a	0.206249	2.65076e-09	3.85288e-05		Dgki	0.138253	5.69335e-06	0.0827528		Lrrtm4	0.085878	4.58018e-07	0.00971182
Robo2	0.124434	3.86779e-07	0.00820126		Ermard	-0.29459	5.23609e-13	1.11026e-08		Asic2	0.165629	3.87798e-06	0.278296		Sfi1	-0.176701	0.000101129	1		Efna5	-0.216423	0.00141988	1		Dusp16	-0.290838	2.82376e-09	4.10433e-05		Arf5	-0.170706	5.85189e-06	0.0850572		Caly	-0.177681	4.7488e-07	0.0100694
Disp2	-0.189222	4.76356e-07	0.0101007		Glis3	-0.19371	6.83347e-13	1.44897e-08		Dtx3	-0.1996	4.42192e-06	0.279402		Pde10a	0.226434	0.000102698	1		Chst9	-0.304983	0.00149854	1		Cadps	0.228722	3.38554e-09	4.92088e-05		Ptma	-0.174381	5.99913e-06	0.0871973		Mpp6	-0.195429	5.04352e-07	0.0106943
Micu3	-0.212616	5.12267e-07	0.0108621		Fbxl7	-0.341459	7.90642e-13	1.67648e-08		Lynx1	-0.141329	4.92224e-06	0.292523		Tenm2	0.0907603	0.000109136	1		Clcn4	0.380987	0.00153357	1		Sox10	-0.263796	3.64491e-09	5.29788e-05		Adcy2	0.172642	6.05322e-06	0.0879835		Snhg11	0.172037	5.66302e-07	0.0120079
Erc1	0.17345	6.21679e-07	0.0131821		Npas3	0.290308	1.28369e-12	2.72193e-08		Npas3	0.217372	5.06379e-06	0.299039		Mecr	-0.160435	0.000111294	1		Tnrc6c	-0.244334	0.00153754	1		Hsp90ab1	0.223302	5.04561e-09	7.3338e-05		Gm13268	-0.199711	7.36011e-06	0.106979		Adarb2	0.116943	5.76007e-07	0.0122137
Kcna1	-0.198776	7.12076e-07	0.0150989		Grip1	-0.246823	1.47648e-12	3.13072e-08		Fgf14	-0.0809258	5.20038e-06	0.327209		Hectd2	-0.191312	0.000111451	1		Mkx	0.369862	0.00154137	1		Cd81	0.224653	6.89008e-09	0.000100147		Setd4	-0.162832	7.76542e-06	0.11287		Tmem126a	-0.16417	5.94322e-07	0.012602
Caln1	-0.173408	9.03269e-07	0.0191529		Dlg2	0.088509	2.11631e-12	4.48742e-08		Srsf7	-0.18016	5.48323e-06	0.338979		Smyd4	-0.159078	0.000112258	1		Rimbp2	-0.375756	0.00160683	1		Appl2	0.192944	9.04858e-09	0.000131521		Mok	-0.179599	7.869e-06	0.114376		Psap	-0.223776	6.08364e-07	0.0128997
Kcnb2	0.137857	9.65328e-07	0.0204688		Erc2	-0.11552	3.10093e-12	6.57522e-08		Ippk	-0.147709	6.28587e-06	0.339968		Ube3a	0.146906	0.000115574	1		Fgf12	0.382886	0.00164781	1		Pkp4	0.192288	9.13872e-09	0.000132831		Cbx5	-0.19349	7.88398e-06	0.114594		Strbp	-0.148226	6.10347e-07	0.0129418
Ptprd	0.0726802	1.12054e-06	0.0237599		P2ry14	-0.224274	3.89065e-12	8.24972e-08		Sorcs2	-0.155717	6.35055e-06	0.393163		Sgk1	-0.164602	0.000116819	1		Ormdl2	-0.42512	0.00166534	1		Abca1	0.223309	1.14634e-08	0.00016662		Srrt	-0.20796	7.93906e-06	0.115394		Ntng1	0.165793	6.40151e-07	0.0135738
Glp2r	-0.125864	1.27595e-06	0.0270553		Galnt13	0.252388	5.40879e-12	1.14688e-07		Gdi1	-0.197861	7.69294e-06	0.401227		Mios	-0.160108	0.000121569	1		Nlk	0.313098	0.00173791	1		Chdh	0.202549	1.48229e-08	0.000215451		Cntn1	0.140271	8.60948e-06	0.125139		Nudt5	-0.157955	6.77169e-07	0.0143587
Frmpd4	-0.112888	1.37125e-06	0.0290759		Dgki	-0.137902	9.24949e-12	1.96126e-07		Rwdd1	-0.163416	7.73993e-06	0.429577		Lsm14a	0.235613	0.000141914	1		Far2	-0.444263	0.00177112	1		Mal	0.229675	1.50675e-08	0.000219007		C1ql3	-0.190282	8.71012e-06	0.126602		P4ha1	-0.189156	6.94224e-07	0.0147203
Mical2	-0.144192	1.44181e-06	0.0305722		Ptprn2	0.225818	1.00593e-11	2.13298e-07		Zdhhc20	-0.14704	8.59187e-06	0.445057		R3hdm1	0.174362	0.000150696	1		Cblb	0.347727	0.00179334	1		Dock10	0.114279	1.60924e-08	0.000233903		Synpr	0.135897	9.01086e-06	0.130973		Gda	-0.178156	6.94698e-07	0.0147304
Rbfox3	-0.156611	1.48052e-06	0.0313929		Cntnap2	-0.200998	1.01261e-11	2.14715e-07		Slc50a1	-0.142361	9.92021e-06	0.500044		Kcnb2	0.116414	0.000160763	1		Lgr4	-0.269215	0.00182493	1		Pcdh9	-0.0738621	1.68302e-08	0.000244626		Sf3b3	-0.172981	9.24617e-06	0.134393		D430041D05Rik	-0.152831	8.06996e-07	0.0171116
Zfp608	0.159355	1.63733e-06	0.034718		Il1rapl1	0.11929	1.32107e-11	2.8012e-07		Zfp423	0.230081	1.05372e-05	0.500242		Ncan	-0.135357	0.000161592	1		Dpf3	-0.338108	0.00198923	1		Slc38a2	0.213083	1.697e-08	0.000246659		Tm7sf3	-0.152538	9.33324e-06	0.135659		Smim4	-0.139069	8.34691e-07	0.0176988
Ccdc57	-0.191189	1.6834e-06	0.0356948		Fhit	0.229572	3.17977e-11	6.74239e-07		Sirt7	-0.155059	1.15223e-05	0.524426		Ube2e2	0.124034	0.000166258	1		Plekhm3	-0.362229	0.00207115	1		B3galt1	0.145347	1.78309e-08	0.000259173		Pebp1	-0.174248	9.79591e-06	0.142384		Rpl6	-0.150377	9.66547e-07	0.0204947
Auts2	-0.0743569	1.68551e-06	0.0357396		Snap25	-0.157971	3.22508e-11	6.83847e-07		Fam173a	-0.162639	1.22824e-05	0.534596		Homer1	0.241945	0.000167151	1		Plekhm2	0.327183	0.00210165	1		P4ha1	0.239636	1.98494e-08	0.000288511		Ppm1l	0.210702	1.02198e-05	0.148545		Itm2b	-0.196113	9.70186e-07	0.0205718
Nav3	0.106641	1.71011e-06	0.0362612		Fam135b	-0.178333	3.72127e-11	7.89058e-07		Coq9	0.191248	1.38152e-05	0.545546		Frg1	-0.146006	0.000167781	1		Proca1	-0.357364	0.00218339	1		Gfra1	-0.298781	3.18116e-08	0.000462382		B3galt2	-0.235688	1.14706e-05	0.166725		Acp1	-0.177139	9.9148e-07	0.0210233
Dlg2	0.0580311	1.8145e-06	0.0384747		Rbfox3	-0.174205	4.33267e-11	9.187e-07		Dnajb4	-0.176914	1.41101e-05	0.55167		Zbtb16	-0.122395	0.000183572	1		Myo9a	0.36871	0.00219576	1		St13	0.227393	6.48083e-08	0.000941988		Spink10	-0.194594	1.21909e-05	0.177194		Ormdl2	-0.145073	1.14543e-06	0.0242876
P2ry14	-0.148965	1.92055e-06	0.0407234		Prr16	0.243517	4.42661e-11	9.38619e-07		Pla2g3	-0.215285	1.54989e-05	0.599366		Ptpro	-0.203609	0.000198623	1		Zmynd8	-0.344955	0.00219628	1		Il1rapl1	-0.14169	7.14291e-08	0.00103822		Nrxn1	0.103911	1.35106e-05	0.196377		Arid5b	-0.150182	1.25734e-06	0.0266606
Krit1	-0.173812	2.78089e-06	0.0589659		Rnf112	-0.221076	5.41161e-11	1.14748e-06		Syndig1	-0.143445	1.67201e-05	0.65531		Trhde	-0.207799	0.000208067	1		Lsm14a	0.370996	0.00221809	1		Hsp90b1	0.181832	7.4772e-08	0.00108681		Unc5d	0.34075	1.37692e-05	0.200135		Tmem243	-0.162526	1.29893e-06	0.0275424
Ccnl2	-0.168091	2.87781e-06	0.0610211		Ptprg	-0.2285	6.28965e-11	1.33366e-06		Cx3cl1	-0.150627	1.75279e-05	0.736546		Prkd1	-0.169695	0.000224123	1		2700049A03Rik	-0.364055	0.00229787	1		Elovl6	-0.258789	7.57364e-08	0.00110083		Slc24a3	0.168762	1.38029e-05	0.200625		Esrrg	0.264649	1.36226e-06	0.0288854
Tsen2	-0.140842	2.88974e-06	0.0612741		Caln1	-0.199037	8.43416e-11	1.78838e-06		Srsf5	-0.196014	1.85929e-05	0.750272		Grm5	0.0887304	0.000241322	1		Grik4	-0.387013	0.00232385	1		Chordc1	0.19399	7.70007e-08	0.00111921		Frmd4a	0.110803	1.39731e-05	0.2031		Tmem208	-0.146041	1.37087e-06	0.0290678
Cntn4	-0.170609	3.01044e-06	0.0638333		Pacsin2	-0.243639	1.11514e-10	2.36454e-06		Prpf4b	-0.169838	1.90886e-05	0.759917		Ndst4	-0.141738	0.000247776	1		Zranb2	0.333776	0.00235534	1		Ccp110	0.215135	8.04784e-08	0.00116975		Prdx2	-0.165594	1.41287e-05	0.205361		Cdh13	0.201261	1.41111e-06	0.0299211
Cacna1a	-0.145297	3.15193e-06	0.0668335		Plekha5	-0.180456	1.49231e-10	3.16429e-06		Csgalnact1	0.221908	2.17342e-05	0.770714		Cpne4	0.154053	0.000258378	1		St7	-0.329737	0.00241056	1		Gm48512	-0.277807	9.12833e-08	0.0013268		Eef1a1	-0.153721	1.48823e-05	0.216314		Cdh18	0.270474	1.41775e-06	0.0300621
Gpi1	-0.154081	3.4626e-06	0.0734209		Adcy8	0.28238	1.55118e-10	3.28913e-06		Lsm1	-0.14053	2.27546e-05	0.838912		Nedd4l	0.122238	0.000268595	1		Cnot6l	0.419047	0.0025445	1		Agap1	-0.158103	1.03922e-07	0.0015105		Grin2b	0.0937392	1.627e-05	0.236484		Traf3ip2	-0.134616	1.572e-06	0.0333327
Pitpnc1	-0.16992	3.68937e-06	0.0782293		Cdh9	-0.160523	1.61859e-10	3.43205e-06		Nrxn1	-0.0989415	2.49185e-05	1		Unc13b	-0.144386	0.000295352	1		Cdh10	0.379394	0.0025773	1		Ptn	0.163998	1.06756e-07	0.0015517		Egfem1	0.15171	1.68499e-05	0.244913		Dcaf17	-0.162592	1.58055e-06	0.0335139
Plekha6	-0.169608	3.87632e-06	0.0821936		Lyn	-0.242323	1.87232e-10	3.97007e-06		Tek	-0.166271	2.55327e-05	1		Serinc5	-0.131661	0.000303098	1		Map6	-0.389229	0.0027195	1		Ncam1	0.10762	1.21353e-07	0.00176387		3110056K07Rik	-0.164102	1.70602e-05	0.247969		Lrrc4	-0.162194	1.62665e-06	0.0344914
Morn2	-0.135299	3.94663e-06	0.0836843		Ldlrad4	-0.228935	2.08385e-10	4.4186e-06		Tmem234	-0.121397	2.60838e-05	1		Ext1	0.172244	0.000308284	1		Add2	-0.35836	0.00274656	1		Ptpn11	0.189306	1.23276e-07	0.00179182		Ppm1h	0.181649	1.71082e-05	0.248668		Hnrnpc	-0.152023	1.64594e-06	0.0349005
Baiap2	-0.173463	4.49863e-06	0.0953889		Fstl4	-0.196325	3.40194e-10	7.21348e-06		Pacsin1	0.17262	2.82262e-05	1		Pls1	-0.133851	0.000310997	1		Prpf31	-0.308574	0.00288034	1		Ypel2	0.125595	1.33507e-07	0.00194053		Kcnip4	-0.0672177	1.76246e-05	0.256173		Psma1	-0.14234	1.73048e-06	0.0366932
Pdzd4	-0.154306	4.5353e-06	0.0961666		Ddx5	-0.217361	3.74572e-10	7.94243e-06		Sgcz	0.52518	3.23805e-05	1		Dot1l	-0.164881	0.00032485	1		Tmem184b	0.27456	0.00292083	1		Trf	0.135546	1.39289e-07	0.00202457		Creg2	-0.197261	1.97661e-05	0.2873		BC030499	-0.139534	1.74723e-06	0.0370482
Fto	0.1457	4.69487e-06	0.0995501		Asic2	0.23893	4.00455e-10	8.49125e-06		Abhd16a	-0.134349	3.28834e-05	1		Rab3ip	-0.111252	0.000335484	1		Gabrg3	0.441956	0.00301134	1		Atp1b3	0.187168	1.39732e-07	0.00203101		1700085D07Rik	-0.153132	2.08457e-05	0.302993		Adamts17	-0.146571	1.86948e-06	0.0396404
Cck	0.150147	4.78275e-06	0.101413		Snhg11	-0.17155	4.23825e-10	8.98679e-06		Rps6ka3	0.199812	3.31226e-05	1		Chsy3	-0.136044	0.000342132	1		Adamts17	-0.277279	0.00315927	1		Tyro3	0.199009	1.69939e-07	0.00247006		St6galnac3	0.145117	2.2261e-05	0.323563		Insig2	-0.157816	1.9089e-06	0.0404764
Mdga2	0.102847	4.8386e-06	0.102598		Far2	-0.240937	5.20919e-10	1.10456e-05		Rogdi	-0.200192	3.42055e-05	1		Trip4	-0.128809	0.000353308	1		Ndst3	0.388445	0.00327425	1		Kat2b	0.205237	1.86597e-07	0.00271219		Ndst4	0.239945	2.4264e-05	0.352677		Ttr	-0.196827	1.94916e-06	0.04133
Epha6	0.0827437	4.86077e-06	0.103068		Rimbp2	-0.219942	6.39549e-10	1.3561e-05		Sf3b3	-0.141515	3.48979e-05	1		Kcnj3	-0.124339	0.000369048	1		Zfp804a	0.355822	0.0033459	1		Lncpint	0.17469	2.5709e-07	0.0037368		Tubb4a	-0.152649	2.43676e-05	0.354183		Tmsb4x	-0.164601	2.07363e-06	0.0439691
Plxna4	-0.116667	5.12997e-06	0.108776		Pigk	-0.2175	6.44317e-10	1.36621e-05		Lrrc45	-0.163306	3.57787e-05	1		Cst3	-0.15532	0.000374549	1		Ptchd1	0.271391	0.00339081	1		Snhg11	-0.178222	2.65549e-07	0.00385976		Tmed2	-0.149889	2.49898e-05	0.363227		1700024B05Rik	-0.176056	2.10935e-06	0.0447266
Rapgef2	0.135951	5.19403e-06	0.110134		Galntl6	-0.233447	6.52072e-10	1.38265e-05		Rimbp2	-0.146167	3.82055e-05	1		Srrm4	0.190399	0.000385204	1		Gabrb1	-0.220989	0.00344022	1		Mpzl1	0.185583	2.87647e-07	0.00418094		Shtn1	0.214792	2.61571e-05	0.380194		Manf	-0.151706	2.1553e-06	0.045701
Gpr158	0.126185	5.29553e-06	0.112286		Clstn2	-0.132756	6.71939e-10	1.42478e-05		Upp2	-0.175273	3.91093e-05	1		Fat3	0.193956	0.000387794	1		Fat3	0.329464	0.00344413	1		Pcdh11x	0.239018	2.90466e-07	0.00422192		Ccdc171	-0.21635	2.70169e-05	0.392691		1810022K09Rik	-0.171066	2.32081e-06	0.0492104
Arhgef4	-0.177307	5.32601e-06	0.112933		Mid1	0.246873	1.17442e-09	2.49024e-05		Rhbdd2	-0.140814	4.38334e-05	1		Hdac8	-0.140769	0.000402763	1		Dgkb	-0.312892	0.0034746	1		Nkain2	-0.0616277	3.27174e-07	0.00475547		Fam204a	-0.166371	2.73925e-05	0.39815		Ly6e	-0.154521	2.59957e-06	0.0551212
Garnl3	-0.144807	5.38512e-06	0.114186		Tmem191c	-0.201853	1.20532e-09	2.55575e-05		Pip5k1b	-0.11916	4.45172e-05	1		Gng2	-0.136127	0.000433431	1		Fam220a	-0.346484	0.00357509	1		Fxr1	0.158519	3.27392e-07	0.00475864		Hsp90ab1	-0.174763	2.83037e-05	0.411395		Nrgn	-0.15986	2.61707e-06	0.0554924
Ppp1r2	-0.138323	6.06376e-06	0.128576		Pabpc4	-0.225177	1.27083e-09	2.69466e-05		Sycp3	-0.154947	4.59699e-05	1		Exoc3	-0.13007	0.000445009	1		Prkag2	-0.258404	0.00359411	1		Cryab	0.199027	3.57027e-07	0.00518939		Sema6d	0.23295	2.95815e-05	0.429967		Capn15	-0.132893	2.75807e-06	0.0584821
Ttr	-0.157017	6.73142e-06	0.142733		Reps2	-0.207943	1.34324e-09	2.84821e-05		Arid1b	0.145185	4.67352e-05	1		Gal3st3	-0.136577	0.000450821	1		Snhg11	-0.250885	0.00365045	1		Dip2a	0.172542	3.69769e-07	0.00537459		Slc35f4	-0.191768	2.99024e-05	0.434631		Gabarapl2	-0.169696	2.85567e-06	0.0605516
Grip1	-0.183987	7.5083e-06	0.159206		Rfx3	-0.128497	1.4653e-09	3.10702e-05		Nup93	-0.14235	5.03391e-05	1		Fam13c	-0.185975	0.000452138	1		3300002I08Rik	-0.314349	0.00385371	1		Meg3	-0.147388	3.8527e-07	0.0055999		Olfm1	-0.179975	2.99381e-05	0.43515		Dtx3	-0.160937	2.95334e-06	0.0626226
Gabra5	0.177031	7.96372e-06	0.168863		Mios	-0.218722	1.53893e-09	3.26315e-05		Btbd9	0.100232	5.11413e-05	1		Dnajc15	-0.107992	0.000461471	1		Pcdh7	-0.380294	0.00388098	1		Cntn2	0.165681	5.15502e-07	0.00749283		Rnf150	0.204733	3.1905e-05	0.463739		Parp8	-0.160132	3.03975e-06	0.0644549
Tusc3	-0.175861	7.96716e-06	0.168936		Frmd4b	-0.174816	1.59161e-09	3.37486e-05		Hagh	-0.159416	5.18561e-05	1		Nrp2	-0.165127	0.000462282	1		Plxna4	-0.209108	0.00391943	1		Gm36855	-0.279948	7.26458e-07	0.0105591		Cisd2	-0.169299	3.53948e-05	0.514463		Ppp1r13b	-0.159547	3.05103e-06	0.064694
Mctp1	0.106172	7.96848e-06	0.168964		B4galt1	-0.220948	1.693e-09	3.58984e-05		Ntng2	0.202834	5.53818e-05	1		Srcin1	-0.150499	0.000463557	1		Cers4	-0.395742	0.00395185	1		Fnbp1	-0.0944085	8.45846e-07	0.0122944		Tmed9	-0.161209	3.54825e-05	0.515739		Slit1	0.172804	3.19942e-06	0.0678406
Ephb1	-0.143908	8.21115e-06	0.174109		Maml3	-0.160519	1.89478e-09	4.01769e-05		Cald1	-0.102674	5.58789e-05	1		Pafah1b1	-0.136408	0.000467517	1		Ptchd4	0.381767	0.00396103	1		Prickle2	0.106988	1.06114e-06	0.0154237		Calm2	-0.194881	3.58077e-05	0.520465		Park2	0.168306	3.21251e-06	0.068118
Dbn1	-0.16878	1.00302e-05	0.212681		Fam155a	-0.0984746	2.06655e-09	4.38191e-05		Tmcc1	0.166522	5.69881e-05	1		Tek	-0.139378	0.000473535	1		Arpc1b	-0.239286	0.00416047	1		Igsf11	0.182375	1.07333e-06	0.0156009		Etv1	-0.17533	3.80926e-05	0.553676		Pcdh9	0.0906561	3.35532e-06	0.0711463
Tcf4	0.07468	1.12747e-05	0.23907		Prkag2	-0.184067	2.25963e-09	4.79131e-05		Als2	-0.120115	5.94077e-05	1		Trmt1l	-0.126741	0.000480087	1		Ddx5	-0.291334	0.00420523	1		Ube2e2	0.156204	1.16392e-06	0.0169176		Gm27151	-0.189869	3.83495e-05	0.557411		Sycp3	-0.192341	3.57827e-06	0.0758736
Parp8	-0.162084	1.3031e-05	0.276308		March1	0.193325	2.33638e-09	4.95407e-05		Sema5a	0.144169	6.03067e-05	1		Plxdc2	0.202575	0.000483128	1		Tmcc1	0.28237	0.00423197	1		Sik3	-0.117482	1.47736e-06	0.0214734		Dcc	-0.141734	4.16772e-05	0.605779		Taf6	-0.152323	3.8854e-06	0.082386
Gfpt1	-0.154072	1.42402e-05	0.30195		Sycp2	-0.211388	2.52708e-09	5.35843e-05		Ring1	-0.151037	6.09697e-05	1		Naa40	-0.161582	0.000487755	1		Ell	-0.294266	0.0043346	1		Grm7	0.181423	1.50569e-06	0.0218852		R3hdm1	0.143958	4.43847e-05	0.645132		Hivep2	-0.134968	4.00935e-06	0.0850143
Ntng1	0.124767	1.6068e-05	0.340707		Zbtb16	0.187448	2.69898e-09	5.72291e-05		Psmc4	-0.135476	6.37369e-05	1		Ano3	0.146063	0.000507255	1		Pitpnc1	-0.386676	0.00435038	1		Unc5c	0.114311	1.74354e-06	0.0253423		Pde4b	0.218828	4.47291e-05	0.650137		Ogt	-0.171562	4.25612e-06	0.0902467
Lrrc7	0.0824463	1.65994e-05	0.351973		Syn3	-0.206906	3.12455e-09	6.62529e-05		Pnrc1	-0.125116	6.37754e-05	1		Eif5	-0.149465	0.000526314	1		Ctnnd2	-0.203843	0.00436856	1		Gjc3	0.130905	1.81026e-06	0.0263121		Chac2	-0.132811	4.58895e-05	0.667004		Echdc2	-0.108643	4.2831e-06	0.0908188
Galntl6	0.166118	1.73549e-05	0.367993		Lcorl	0.269881	3.45513e-09	7.32625e-05		Dock11	-0.153508	6.39945e-05	1		Zfp609	-0.162665	0.000537263	1		Cacna1c	-0.19333	0.00439745	1		St5	0.163042	1.84867e-06	0.0268705		Rap2a	-0.178408	4.93665e-05	0.717542		P2ry12	-0.147723	4.3429e-06	0.0920868
Nrcam	0.0953194	1.86579e-05	0.395622		Kcnd2	0.119624	3.48797e-09	7.39589e-05		Mroh1	-0.136487	6.43704e-05	1		Csrnp3	0.167943	0.000538413	1		Plekhg5	-0.242769	0.00451428	1		Cop1	0.172621	1.93365e-06	0.0281056		Rps11-ps2	-0.132655	5.0635e-05	0.735979		Ppp1r10	-0.1303	4.54668e-06	0.0964077
Rab40c	-0.149388	1.93982e-05	0.411319		Son	-0.151276	3.78233e-09	8.02005e-05		Slc15a2	-0.157606	6.49611e-05	1		Map2k2	-0.110822	0.000548227	1		Mettl17	-0.32642	0.00464533	1		Spock3	-0.174147	2.10776e-06	0.0306363		Btg1	-0.160447	5.75207e-05	0.836064		Flrt3	-0.145192	4.56827e-06	0.0968657
4930578G10Rik	-0.148587	2.24299e-05	0.475604		Arl15	-0.16755	4.28802e-09	9.09232e-05		Fgfr2	-0.12644	6.5971e-05	1		Etv1	0.216081	0.000556516	1		Elmo1	0.359653	0.00469025	1		Itpk1	0.163368	2.35653e-06	0.0342521		Rufy1	-0.144727	5.8871e-05	0.855691		Fmn1	0.282382	4.66659e-06	0.0989505
Klf12	0.185652	2.48913e-05	0.527795		Lsm14a	0.228936	5.5741e-09	0.000118193		Prex2	-0.143716	6.68087e-05	1		Car10	0.100484	0.000559869	1		Grik2	0.163283	0.00471706	1		Cldn11	0.136126	2.63739e-06	0.0383344		Gm15738	-0.164018	5.90657e-05	0.85852		Cntn5	-0.0917442	4.68022e-06	0.0992393
Mlip	0.172105	2.81175e-05	0.596204		Gpr158	0.19426	5.8149e-09	0.000123299		Hectd2	-0.188025	7.5949e-05	1		Prr16	0.199501	0.000565557	1		Phyhip	-0.299968	0.00485701	1		Tmcc1	-0.123405	2.67056e-06	0.0388166		Rap2b	-0.128579	6.11928e-05	0.889437		Lynx1	-0.137074	5.18116e-06	0.109861
Cacna2d1	0.107211	2.88583e-05	0.611911		Alcam	0.264962	6.30822e-09	0.000133759		Narf	-0.1321	7.95812e-05	1		Usp20	-0.145333	0.000612176	1		Ehd3	0.319057	0.00506631	1		Fam168a	0.153316	2.79267e-06	0.0405914		Fgf12	0.121149	6.57282e-05	0.955359		Ndfip1	-0.140386	5.2948e-06	0.112271
Grik2	0.0817233	3.02492e-05	0.641405		4930578G10Rik	-0.220847	6.33359e-09	0.000134297		Fam45a	-0.118583	8.30354e-05	1		Usp53	-0.127726	0.000640992	1		Ntm	0.353809	0.00521754	1		Gabra2	-0.22033	2.79762e-06	0.0406634		Rcl1	-0.140087	6.58529e-05	0.957172		Mysm1	-0.177265	5.38308e-06	0.114143
Mfhas1	-0.13705	3.16546e-05	0.671204		Cers6	0.174141	6.94521e-09	0.000147266		H3f3b	-0.122512	8.50365e-05	1		Ube4b	-0.13735	0.000658888	1		Ptpra	-0.325038	0.0052323	1		Inpp5a	0.178212	2.84675e-06	0.0413775		Dmd	0.165897	6.62967e-05	0.963623		Il1rapl1	-0.0858837	6.28596e-06	0.133287
Galnt16	-0.153906	3.18434e-05	0.675207		Nell2	0.154798	1.05631e-08	0.00022398		Metap2	-0.145478	8.52861e-05	1		Arhgef4	-0.168458	0.000660265	1		Ext1	0.303757	0.00531338	1		Tmem132d	0.118725	3.01719e-06	0.0438549		Ubxn11	-0.192679	6.65015e-05	0.9666		Ccdc12	-0.143354	6.32922e-06	0.134205
B4galt1	-0.130493	3.31227e-05	0.702333		Mical3	-0.204165	1.2981e-08	0.000275248		Cecr2	0.207562	8.75787e-05	1		Actl6b	-0.164398	0.00066748	1		Fstl4	-0.300453	0.00533853	1		Gsn	0.188156	3.72067e-06	0.0540799		Rapgef4	0.134411	6.7202e-05	0.976781		Tmem59l	-0.148763	6.3918e-06	0.135532
Tgfa	-0.124113	3.52533e-05	0.74751		Kcnq5	-0.212088	2.42376e-08	0.000513935		Mctp1	0.112733	8.88432e-05	1		Klhdc1	-0.153209	0.000674697	1		Gm12216	0.419498	0.00546414	1		Kif1a	0.182606	3.96936e-06	0.0576947		Trpm3	-0.0718691	7.27661e-05	1		Lrp1b	0.0774261	6.70364e-06	0.142144
Galnt14	-0.138319	3.55343e-05	0.753469		Frg1	-0.178386	2.44398e-08	0.000518221		Ube2e2	0.112031	9.09017e-05	1		Glis3	-0.138478	0.000690181	1		Fus	-0.186533	0.00552111	1		Golga4	0.16544	4.01323e-06	0.0583322		Doc2b	-0.160918	7.73341e-05	1		Kdm2b	-0.156905	6.76412e-06	0.143426
Tnks	0.174463	3.7045e-05	0.785502		Map2k6	-0.205561	2.92281e-08	0.000619752		Wwox	0.234323	0.000100077	1		Dcaf6	0.171148	0.000759108	1		Ghr	0.391909	0.00559147	1		Jph1	0.149874	4.37022e-06	0.0635211		Snrpn	-0.196192	8.12105e-05	1		Gm12216	-0.1325	7.17522e-06	0.152143
Pcdh9	0.0613974	3.7488e-05	0.794895		Kcnj6	-0.138736	2.94133e-08	0.000623679		Celf3	-0.150772	0.000103093	1		Gpr158	0.147743	0.000763651	1		Cdc40	-0.341694	0.00561347	1		Jam3	0.143084	4.79332e-06	0.0696709		Ptprg	0.158906	8.19478e-05	1		Atg3	-0.14844	7.26665e-06	0.154082
Dpyd	0.12945	3.82677e-05	0.811428		Kcna1	-0.20063	3.15212e-08	0.000668375		Acot7	-0.109536	0.000106968	1		Map3k2	-0.13003	0.000822138	1		Frmd4b	-0.296971	0.00572906	1		Galnt7	0.167825	5.44726e-06	0.0791759		Cdh12	0.158679	8.27257e-05	1		Ubn2	-0.158581	7.29315e-06	0.154644
Snhg11	-0.141572	3.83818e-05	0.813848		mt-Atp6	0.230173	3.31915e-08	0.000703792		Tnks	0.202145	0.000108568	1		Gm12394	-0.178814	0.000827671	1		Ryr1	-0.376104	0.0057932	1		Slmap	0.158788	5.50017e-06	0.079945		Nos1ap	0.157333	8.65303e-05	1		Fgfr2	-0.167364	7.55461e-06	0.160188
Nell2	0.104797	3.93922e-05	0.835271		Arhgap6	0.206907	3.68584e-08	0.000781545		Bcap29	-0.0969981	0.000109676	1		Dgkg	-0.1505	0.000839388	1		Dcun1d2	0.29494	0.00589684	1		Tsc22d3	0.153942	5.57159e-06	0.0809831		Pcsk2	0.175942	9.04835e-05	1		Proca1	-0.136588	7.57295e-06	0.160577
Phf6	-0.150664	4.3206e-05	0.916141		Fus	-0.146708	4.13253e-08	0.000876262		Ano3	0.117415	0.000118776	1		Lmo7	-0.127997	0.00084515	1		Clpx	-0.281097	0.00593912	1		Eea1	0.162186	5.59897e-06	0.081381		Ccdc59	-0.132933	9.45435e-05	1		Phf6	-0.121926	7.69741e-06	0.163216
Grin2b	-0.0637615	4.42744e-05	0.938795		Gabrb1	-0.109579	5.33103e-08	0.00113039		P2ry12	-0.169925	0.000118869	1		Syn2	0.127148	0.00085639	1		Sept11	0.341455	0.00638089	1		Cmss1	0.162428	6.05611e-06	0.0880256		Eif5	-0.143347	9.50968e-05	1		Aste1	-0.162505	8.07228e-06	0.171165
Pnck	-0.126972	4.64512e-05	0.98495		Zbtb20	-0.0839486	6.09328e-08	0.00129202		Fam222b	-0.121089	0.000120231	1		Ctif	-0.132096	0.000857369	1		Lclat1	-0.335106	0.00642509	1		Dpysl2	0.151029	8.51979e-06	0.123835		Dclk1	0.154615	9.54732e-05	1		Oprm1	-0.169626	8.42812e-06	0.17871
Ppp1r14c	0.152997	4.80725e-05	1		Celf4	-0.129411	6.11725e-08	0.0012971		Eml6	-0.138673	0.00012109	1		Phactr1	0.121858	0.000937529	1		Cyp7b1	-0.290456	0.00669263	1		Cd9	0.159545	8.59902e-06	0.124987		Zfp692	-0.16481	9.86672e-05	1		Tbce	-0.123232	8.54509e-06	0.18119
5730522E02Rik	0.109446	4.87045e-05	1		Lzts1	0.19974	6.73463e-08	0.00142801		Rb1cc1	-0.124798	0.000126369	1		Cyth3	-0.126283	0.000959172	1		Zscan26	-0.34827	0.00674067	1		Mxd4	0.145475	9.16371e-06	0.133195		Mettl16	-0.15234	0.000105369	1		Egfem1	0.125668	8.89007e-06	0.188505
B3galt2	-0.152515	4.9006e-05	1		Mef2c	-0.180986	7.02079e-08	0.00148869		Cacna1e	0.104315	0.000134043	1		Fip1l1	-0.102064	0.000960812	1		Fer	0.259016	0.00681214	1		Mast4	0.0854904	9.19146e-06	0.133598		4921534H16Rik	-0.198077	0.000107551	1		Dock11	-0.136438	9.13945e-06	0.193793
Pygb	-0.145989	4.95402e-05	1		Lsamp	0.0648415	7.25399e-08	0.00153814		Dalrd3	-0.183871	0.000134462	1		Slc4a4	-0.142543	0.00099038	1		Creld1	-0.277851	0.0068937	1		Fmnl2	0.141096	9.41291e-06	0.136817		Xist	-0.0771883	0.000112108	1		Ssbp2	-0.151758	9.25355e-06	0.196212
Ccnd2	-0.140694	5.11584e-05	1		Car12	-0.188552	7.54842e-08	0.00160057		Cs	-0.128427	0.000139395	1		Osbpl10	-0.160499	0.00100279	1		Stmn4	0.305603	0.00709241	1		Lamp1	0.155868	9.52243e-06	0.138408		Gm16351	-0.168862	0.000113693	1		Eml6	-0.137164	9.50129e-06	0.201465
Fkbp5	-0.180836	6.15034e-05	1		Rph3al	-0.176301	8.04321e-08	0.00170548		Prkcg	0.21961	0.000142226	1		Cntnap5a	-0.109509	0.00104893	1		Asic2	0.313994	0.00725863	1		Oxr1	0.137037	1.03153e-05	0.149932		Cntnap5a	0.130122	0.000115082	1		Cadm2	-0.101206	9.54627e-06	0.202419
Acp1	-0.130804	6.33166e-05	1		Aff2	0.219201	9.84182e-08	0.00208686		Peli2	-0.128846	0.000145174	1		D430041D05Rik	0.155703	0.00107157	1		Usp31	0.277056	0.00728706	1		1500004A13Rik	-0.204733	1.18185e-05	0.171782		Pnrc1	-0.188305	0.000118423	1		Trank1	0.271123	9.89175e-06	0.209745
Pcdh7	-0.179329	6.46518e-05	1		Ormdl2	-0.207963	9.99915e-08	0.00212022		Gpi1	-0.112811	0.000147465	1		Arhgap44	-0.174315	0.00107421	1		Syn3	-0.347309	0.00734079	1		Ubc	0.149073	1.21922e-05	0.177214		Fmn1	0.218524	0.000120086	1		Ccnh	-0.14826	1.03488e-05	0.219435
Gm3448	-0.147547	6.79186e-05	1		Zfp804a	0.209179	1.03077e-07	0.00218564		Pdlim7	-0.126797	0.000156894	1		Stx16	-0.139614	0.00108081	1		Egfem1	0.239932	0.00734543	1		Mog	-0.123945	1.26669e-05	0.184113		Preb	-0.149442	0.000121004	1		Riok1	-0.108712	1.10537e-05	0.234383
Sycp3	-0.166358	7.20593e-05	1		Negr1	0.108181	1.1707e-07	0.00248234		Clstn2	0.110634	0.000160953	1		Ptprd	0.0793324	0.00108895	1		Jmjd1c	-0.298791	0.00735075	1		Ralgps1	0.12573	1.29801e-05	0.188665		Trio	0.157858	0.000123963	1		Zfp207	-0.127724	1.10877e-05	0.235104
D430041D05Rik	-0.110637	7.36671e-05	1		Zfp423	0.201739	1.33702e-07	0.00283502		Trim9	0.141914	0.000166064	1		Sdk1	0.155677	0.00117779	1		Grin2a	-0.163414	0.00749285	1		Rnf130	0.187244	1.38738e-05	0.201656		Ift52	-0.135429	0.000125473	1		3110021N24Rik	-0.137329	1.11984e-05	0.237451
Laptm4a	0.1283	7.48991e-05	1		Ppm1e	0.135994	1.8355e-07	0.003892		Kbtbd11	-0.133662	0.000167288	1		Pigk	0.189283	0.00117867	1		Echdc2	0.378693	0.00751717	1		Lrrtm3	-0.201579	1.40006e-05	0.203498		Mcmdc2	-0.144983	0.000127539	1		Zc3h15	-0.123147	1.35407e-05	0.287117
Mmp16	0.0998614	7.69617e-05	1		Kcnq1	-0.178939	1.84423e-07	0.0039105		B4galt1	-0.121304	0.000169182	1		Lrrn2	-0.11743	0.00123451	1		Sfxn5	-0.340682	0.00754736	1		Anln	0.142972	1.4709e-05	0.213795		Afg3l2	0.146743	0.000132432	1		Gm10563	-0.128861	1.37898e-05	0.2924
Ptprs	-0.112004	7.8724e-05	1		Gucy1a2	0.180563	2.32351e-07	0.00492676		Stat2	-0.125791	0.000169907	1		Matk	-0.133812	0.0012588	1		Stra6	-0.340866	0.00771971	1		Pcolce2	0.161158	1.57738e-05	0.229272		Dtna	0.186684	0.0001352	1		Kxd1	-0.14043	1.39829e-05	0.296494
Egfem1	0.0855386	8.25624e-05	1		Sntb2	-0.177676	2.53853e-07	0.0053827		B4galt4	-0.118476	0.00017138	1		Cacng7	-0.143483	0.00127655	1		Lcorl	0.440731	0.00773122	1		Rnf121	-0.204477	1.59991e-05	0.232546		Tmem130	-0.133381	0.000140396	1		Zmym6	-0.130644	1.43189e-05	0.303618
Tenm2	0.0649309	8.28964e-05	1		Ptprq	0.183624	2.62623e-07	0.00556866		Exoc7	-0.109689	0.000195622	1		Rbfox1	-0.0646105	0.00133392	1		Ptprq	0.297072	0.00776413	1		Zfand6	0.168337	1.65745e-05	0.240911		Gm11250	-0.141408	0.00014238	1		Ncam2	0.138964	1.4325e-05	0.303748
Tmem208	-0.133263	8.78185e-05	1		Rabgap1l	-0.165307	2.63024e-07	0.00557717		Atm	-0.108361	0.000210125	1		Anxa10	0.192149	0.0014128	1		Camk2d	-0.355448	0.00783648	1		Olig1	0.150652	1.66837e-05	0.242497		Kri1	-0.131013	0.00014648	1		Ano3	-0.142927	1.48878e-05	0.315682
Rab11fip4	-0.137592	9.12925e-05	1		Pcdh17	-0.189794	2.97858e-07	0.00631578		Scn9a	-0.174111	0.000220487	1		Mkln1	-0.127538	0.00142156	1		Itm2b	0.306384	0.00812573	1		Erc2	0.128222	1.6942e-05	0.246252		Gm44686	-0.133698	0.000153338	1		Ap2b1	-0.133279	1.68074e-05	0.356385
Tmem132d	-0.173321	9.46871e-05	1		Echdc2	0.190023	3.24118e-07	0.00687261		Arl6ip1	-0.118189	0.000229378	1		Esyt2	0.197985	0.00145399	1		Snx14	0.242966	0.00839616	1		Retreg1	0.132681	1.73388e-05	0.25202		Gm20388	-0.122121	0.000154986	1		Tmem161b	-0.150686	1.71268e-05	0.363157
Ano3	0.0967301	9.48946e-05	1		Gm3448	-0.178786	4.56013e-07	0.00966929		Atl3	-0.109799	0.000229585	1		Nphp4	-0.134634	0.0014612	1		Pcdh17	-0.412655	0.00853907	1		Myo1e	-0.18321	1.81129e-05	0.263271		Col25a1	-0.157979	0.000156622	1		Fam19a2	0.124058	1.80041e-05	0.38176
Spock3	0.165515	0.000103138	1		Esyt2	0.208198	4.79044e-07	0.0101576		Shisa7	-0.0960028	0.000231184	1		Micu3	-0.136443	0.0014616	1		Cct7	0.249834	0.00854151	1		Mboat2	0.140803	1.90437e-05	0.2768		Ppargc1a	0.178891	0.000158035	1		Cttnbp2	-0.0936201	1.85356e-05	0.393028
Zfp697	-0.155317	0.000103774	1		Rasal2	0.146719	5.10782e-07	0.0108306		Actg1	-0.109141	0.00023657	1		Il1rapl1	0.0872284	0.00146488	1		Pgrmc1	0.331489	0.00872497	1		Atp6v0b	0.114615	2.04772e-05	0.297635		Sh3gl1	-0.148166	0.000164807	1		Dgkg	0.159697	2.07138e-05	0.439216
Car12	-0.148481	0.000104548	1		Mkx	0.225153	5.233e-07	0.0110961		Rtn4	-0.111297	0.00024662	1		Cacna1h	-0.147922	0.00149637	1		Gm3448	-0.306876	0.00876155	1		Klhl2	0.116932	2.06732e-05	0.300485		Pygo1	-0.158223	0.00016859	1		Dpf3	-0.157049	2.0836e-05	0.441807
Kif26b	-0.131895	0.000115394	1		Ank2	0.0948469	5.4788e-07	0.0116172		Ddx5	-0.140705	0.000248905	1		Ccl25	-0.125406	0.00151365	1		Ncam2	0.207016	0.00882927	1		Glul	0.137767	2.14161e-05	0.311282		Cx3cl1	-0.139881	0.00017607	1		Eftud2	-0.132205	2.13651e-05	0.453025
Ncs1	-0.14287	0.000116461	1		Frmpd4	-0.135038	5.83064e-07	0.0123633		Rpl6	-0.162252	0.000257505	1		Mycbp2	-0.0996146	0.00153576	1		Slc29a4	-0.341707	0.00900944	1		Prpsap1	0.133118	2.18218e-05	0.317179		Rhoa	-0.134918	0.000176578	1		Etv1	-0.14867	2.16716e-05	0.459524
2010300C02Rik	0.113427	0.000117998	1		Syt1	-0.0829205	6.45853e-07	0.0136947		Orai2	-0.0979198	0.000269407	1		Lct	-0.155999	0.001579	1		Celf2	-0.0854201	0.00916191	1		Vmp1	0.115083	2.3545e-05	0.342226		Taf6	-0.131112	0.000179419	1		Psip1	-0.169314	2.2167e-05	0.470029
Cbfa2t3	-0.123764	0.000139207	1		mt-Co3	0.195875	6.52156e-07	0.0138283		Ccdc107	-0.115789	0.000276271	1		Grin2a	0.0742025	0.00158003	1		Acot13	0.326429	0.00924228	1		Cadm1	0.149286	2.48263e-05	0.36085		Sumo2	-0.13833	0.000185406	1		Fam13a	-0.128908	2.2738e-05	0.482137
Dcaf6	0.143425	0.000143101	1		BC030499	0.204134	6.63329e-07	0.0140652		1700024B05Rik	-0.148855	0.000279812	1		Kcnrg	-0.128779	0.0015869	1		Hivep3	-0.265442	0.00935702	1		Magi2	-0.0647524	2.48736e-05	0.361538		Nsf	-0.129143	0.000185701	1		Ipcef1	-0.149152	2.60079e-05	0.551471
Ndst4	0.1574	0.000146816	1		Sema6d	-0.15484	6.68028e-07	0.0141649		Glis3	0.116249	0.000281034	1		Matr3	-0.146068	0.0016422	1		Usp12	-0.316411	0.00939231	1		Top1	0.161396	2.6997e-05	0.392402		Cadm2	0.0884958	0.000191736	1		Dnm3	-0.144435	2.62382e-05	0.556355
Ralgapa2	0.124816	0.00015385	1		2700049A03Rik	-0.17286	7.30512e-07	0.0154898		Shisa6	0.106272	0.000286838	1		Rasgef1a	-0.162336	0.00164717	1		Oaz1	0.325954	0.00939399	1		Trpc4ap	0.139514	2.84993e-05	0.414237		Atxn7l3b	-0.152785	0.000197976	1		Rabl6	-0.140682	2.66062e-05	0.564158
[truncated: 995 more rows]

## Sheet: Table 5
Supplementary Table 5. Differentially expressed genes for CA2/3 PC cluster
[truncated: 948 more rows]

## Sheet: Table 6
Supplementary Table 6. Differentially expressed genes for dorsal CA1 PC cluster
[truncated: 1,325 more rows]

## Sheet: Table 7
Supplementary Table 7. Candidate DEGs from snRNA-seq analysis shown in Fig. 7c
[truncated: 36 more rows]
