# Supplementary material for: Neuronal APOE4-induced early hippocampal network hyperexcitability in Alzheimer’s disease pathogenesis
Source: Nat Aging. 2026 Apr 3;6(4):886–904. doi: 10.1038/s43587-026-01096-0 (PMC13099648; doi:10.1038/s43587-026-01096-0)
Supplement: Supplementary file 4 — Source data for all main figures. [file 43587_2026_1096_MOESM4_ESM.xlsx]

## Sheet: Figure 1
Figure 1. APOE4 induces early region-specific hippocampal network hyperexcitability that predicts future learning impairment
1b					1c					1c					1f											1g											1h					1i					1j
CA3 Interictal spike rate (/min)					DG Interictal spike rate (/min)					CA1 Interictal spike rate (/min)					Escape Latency (sec), young mice											Escape Latency (sec), aged mice											CA3 IIS-EL HD 2 correlation					DG IIS-EL HD 2 correlation					CA1 IIS-EL HD 2 correlation
Young		Aged			Young		Aged			Young		Aged			E3-KI					E4-KI						E3-KI					E4-KI						E3-KI		E4-KI			E3-KI		E4-KI			E3-KI		E4-KI
E3-KI	E4-KI	E3-KI	E4-KI		E3-KI	E4-KI	E3-KI	E4-KI		E3-KI	E4-KI	E3-KI	E4-KI		HD1	HD2	HD3	HD4	HD5	HD1	HD2	HD3	HD4	HD5		HD1	HD2	HD3	HD4	HD5	HD1	HD2	HD3	HD4	HD5		CA3 IIS rate	EL HD2	CA3 IIS rate	EL HD2		DG IIS rate	EL HD2	DG IIS rate	EL HD2		CA1 IIS rate	EL HD2	CA1 IIS rate
0.43367	1.61031	0.325008	0.866227		0.144369	0.78782	0.296794	1.16157		0.221214	1.36547	1.66326	0.505712		46.0544	20.7874	9.61795	19.2526	13.9389	35.1685	24.5996	7.79113	10.6356	19.8532		28.345	15.0234	21.5382	11.0027	12.9713	33.325	39.3644	49.0908	16.7	11.5282		0.43367	27.5192	1.61031	47.314		0.144369	27.5192	0.78782	47.314		0.221214	27.5192	1.36547
0.688334	0.226529	0.416605	1.05646		0.31537	0.153825	0.250965	0.13029		1.86732	0.188238	0.553639	1.3328		49.1575	26.0343	20.1785	20.5956	17.5259	49.9583	47.1555	24.8248	38.2382	24.7581		46.2296	11.695	26.2846	41.2496	27.2439	60.0517	44.2109	34.8015	13.672	13.3634		0.688334	13.6804	0.226529	24.6997		0.31537	13.6804	0.153825	24.6997		1.86732	13.6804	0.188238
0.618572	0.664148	0.232431	1.07424		0.191111	0.761335	0.212097	0.582564		0.447928	0.0621318	0.520379	0.416607		50.0501	25.6673	24.0824	8.41674	12.4625	41.1579	19.7614	17.0504	11.5198	14.4561		35.8609	32.3323	22.6643	13.6887	23.9656	53.0864	24.6997	37.8462	16.9169	18.1014		0.618572	32.3323	0.312554	25.1835		0.191111	32.3323	0.271046	25.1835		0.447928	32.3323	0.135479
0.948857	0.312554	0.422545	1.11878		0.577173	0.271046	0.18638	0.372742		0.082131	0.135479	1.46733	0.60967		29.4545	17.8011	6.35635	11.4948	8.46679	48.9156	46.2796	34.3177	7.14881	23.1315		27.8696	27.5192	23.0731	41.6583	17.6426	43.8772	27.4274	21.2546	8.11645	16.2746		0.948857	21.2045	0.774152	27.4274		0.577173	21.2045	0.202952	27.4274		0.082131	21.2045	0.332243
0.250898	0.774152	0.223974	0.814392		0.0922497	0.202952	0.126323	1.17506		0.489846	0.332243	1.00009	2.13029		43.5686	41.4748	12.6377	35.3353	18.9022	33.8255	12.4291	16.6416	13.6804	15.6823		46.9136	24.366	23.6236	25.4838	26.3764	49.8081	47.314	12.2206	15.065	25.2503		0.123595	17.8512	0.677872	23.6069		0.111432	17.8512	0.219992	23.6069		0.452645	17.8512	0.684028
0.123595	0.677872	0.720649	2.44148		0.111432	0.219992	0.286958	0.157647		0.452645	0.684028	0	0.163483		48.6153	34.7764	11.0527	9.65967	11.5866	36.7534	20.2286	15.5322	26.2679	18.9523		48.2399	13.6804	12.9796	13.5385	22.2723	60.0601	16.4748	12.9879	24.5829	13.0881		0.518998	11.695	1.26878	44.2109		0.298495	11.695	0.30202	44.2109		0.14565	11.695	0.365174
0.304255	0.255816	0.460701	0.67122		0.426366	1.07177	0.121711	0.72081		2.81552	1.83157	1.79912	0.151461		35.4605	13.8472	33.2749	15.9243	12.7794	38.5969	31.8318	21.8052	21.4715	7.23223		35.9026	23.2149	28.8038	19.4027	19.678	36.4948	25.1835	16.5749	26.5849	20.2202		0.195036	15.0234	1.00086	15.9242		0.070332	15.0234	0.0615	15.9242		0.510972	15.0234	2.87043
0.251119	1.26878	0.506707	0.923402		0.11386	0.30202	0.123812	0.956217		0.875918	0.365174	0.530354	0.500877		26.1929	16.0661	9.30097	23.5569	17.3674	36.4948	13.6053	5.9059	9.37603	6.83184		34.7264	21.2045	21.7134	12.2205	13.1715	24.3911	15.9242	23.6987	16.8335	14.5646		0.986499	24.3661	1.04727	16.4748		0.977767	24.3661	0.448312	16.4748		2.57131	24.3661	1.17677
0.518998	1.3571	0.656935	1.511		0.298495	0.476556	0.505317	0.258084		0.14565	2.36354	0.421132	2.46913		27.636	15.0484	15.6907	10.2436	18.7688	47.973	17.3757	9.83483	8.49182	5.73907		26.1178	17.8512	33.9089	31.7317	22.2806	44.2026	55.5389	31.1061	21.2129	43.2099		1.1749	23.2149	1.6262	37.9797		0.167843	23.2149	0.707616	37.9797		0.503531	23.2149	0.119343
0.195036	1.00086	0.24815	0.812353		0.0703315	0.0615	0.109649	0.951547		0.510972	2.87043	0	1.27417		51.6183	22.9646	5.49716	12.0204	15.015	28.6536	22.1638	14.5312	19.2776	11.962		44.311	29.4879	40.5239	35.3186	27.1772	29.321	37.9797	38.4051	21.1545	13.3467				0.206126	16.7667				0.439733	16.7667				1.21784
0.618356	1.04727	0.508398	1.75516		0.124746	0.448312	0.52362	0.393234		0.784321	2.07937	2.51021	0.170281		23.0564	18.5268	10.2686	23.5986	8.55022	28.1448	11.8619	11.1611	12.0037	16.9252		43.2099	36.1528	46.2963	24.7915	13.1298	37.6794	16.7668	21.5549	21.363	10.9776				0.988512	39.3644				0.667561	39.3644				0.177507
0.986499	1.06294	0.738921	1.09399		0.977767	0.258493	0.602677	0.128149		2.57131	1.17677	0.697093	0.10275		52.0187	51.61	53.9039	51.5182	30.0551	53.2616	30.4555	10.3937	15.8242	10.3687		60.0601	29.2542	15.7491	18.0013	31.8485	60.0601	23.6069	13.3467	13.2299	27.6527
1.1749	1.6262	0.099518	0.916965		0.167843	0.707616	0.127974	0.306072		0.503531	0.119343	0.516152	3.26209		60.0601	50.5005	21.0461	49.1575	25.9093	43.4518	51.3013	36.9286	60.0017	50.392		41.4832	29.4211	39.1141	39.5896	36.4865	59.8682	38.7555	49.3661	44.5696	39.1809
	0.206126		3.55457			0.439733					2.35963		1.53214																		44.0691	53.9873	6.47314	12.0454	50.0584
	0.988512		1.77924			0.667561					1.21784		0.224499																		39.6814	31.8068	27.1438	48.0898	21.7384
	0.682448		1.4425			0.88081					0.177507
	1.20214										1.03428
[truncated: 1 more columns]

## Sheet: Figure 2
Figure 2. APOE4 drives early intrinsic hyperexcitability and atrophy in CA3 pyramidal cells (PCs).
2b. CA3 PC Input-output curves
	E3-KI young																																				E4-KI young
Step current (pA)	APs/sec																																				APs/sec
0	0	0	0	0	0	0	0	0	0	0	0	0	0	0	0	0	0	0	0	0	0	0	0	0	0	0	0	0	0	0	0	0	0	0	0	0	0	0	0	0	0	0	0	0	0	0	0	0	0
50	0	0	0	0	0	0	0	0	0	0	0	0	0	0	0	0	0	0	0	0	0	0	0	0	0	0	0	0	0	0	0	0	0	0	0	0	1	0	0	1	1	0	0	0	0	0	0	0	0
100	2	0	0	0	0	1	0	0	0	0	0	0	0	1	2	0	2	0	0	0	0	2	0	0	0	1	0	0	2	0	0	3	0	0	0	2	4	0	1	6	6	6	0	3	2	1	1	0	0
150	3	0	1	1	1	3	3	2	1	0	1	0	0	2	4	1	4	1	3	2	1	5	0	0	0	4	3	0	6	0	1	7	0	0	1	5	7	2	3	10	11	11	0	8	6	2	3	2	2
200	5	1	3	2	4	6	7	6	2	2	2	1	0	5	5	1	7	2	7	5	3	9	2	0	0	7	6	0	10	1	2	10	0	1	3	7	11	3	5	14	15	16	1	11	10	4	5	4	4
250	7	3	6	4	8	8	8	10	4	4	4	1	0	5	8	3	9	4	10	8	5	12	6	2	3	11	10	2	13	4	9	14	2	3	7	11	13	5	7	18	20	22	6	15	13	6	9	6	7
300	10	6	7	8	12	9	12	11	8	7	8	2	2	7	9	3	13	8	15	12	8	15	8	3	7	13	15	4	18	8	13	16	4	5	9	14	15	8	8	21	22	25	8	17	15	7	9	10	11
350	13	9	10	11	16	10	15	13	9	9	10	4	4	10	9	5	16	11	18	16	12	20	11	4	9	15	18	7	20	12	19	19	7	7	12	16	18	10	10	24	25	28	11	19	18	8	11	12	13
400	13	10	13	10	21	12	16	15	12	12	13	7	6	10	10	6	19	14	22	19	14	23	14	5	13	17	20	9	23	15	22	22	8	8	16	17	19	12	12	27	25	32	15	22	23	9	12	14	14
450	15	14	16	15	22	12	17	19	14	13	16	9	10	12	11	8	21	16	24	22	16	26	15	5	15	19	23	11	27	20	27	25	9	10	17	18	20	14	12	29	25	32	17	24	26	9	13	16	18
500	17	16	19	13	27	15	19	21	15	15	19	11	11	14	12	7	24	18	26	26	18	30	16	7	17	22	27	14	30	24	29	26	11	10	18	20	21	16	13	31	27	34	20	27	27	10	15	18	18
550	18	17	21	19	31	14	20	21	17	16	22	13	12	15	12	9	25	19	28	28	20	33	20	10	19	23	29	17	30	26	32	29	13	13	20	22	21	18	15	32	29	34	23	28	30	10	16	20	20
600	17	21	22	21	32	14	21	24	19	17	23	15	14	19	11	9	27	21	29	30	22	35	21	8	22	26	33	19	33	30	35	32	15	17	23	23	22	20	16	33	25	32	25	30	34	10	16	21	21
650	18	25	23	23	37	15	23	25	21	20	25	17	16	16	12	10	30	23	31	32	24	38	23	13	24	29	34	20	36	32	40	36	17	19	24	25	22	22	16	34	24	30	25	32	35	11	16	23	24
700	19	26	25	24	41	16	22	27	22	21	27	19	17	18	14	9	32	24	33	34	26	39	24	13	23	31	37	23	39	35	40	38	18	21	26	26	22	23	15	35	23	25	27	34	38	12	15	26	24
2c					2d					2f					2g					2h					2i					2j					2k					2l					2m
CA3 PC firing gain (Hz/pA)					CA3 PC rheobase (pA)					CA3 PC Spike Latency (ms)					CA3 PC Cm (pF)					CA3 PC cell soma volume (um3)					CA3 PC Rin (MOhm)					CA3 PC Cm-Rin correlation					CA3 PC Cm-Gain correlation					CA3 PC Cm-Rheobase correlation					CA3 PC Cm-Spike Latency correlation
Young		Aged			Young		Aged			Young		Aged			Young		Aged			Observed		Predicted			Young		Aged			E3-KI		E4-KI			E3-KI		E4-KI			E3-KI		E4-KI			E3-KI		E4-KI
E3-KI	E4-KI	E3-KI	E4-KI		E3-KI	E4-KI	E3-KI	E4-KI		E3-KI	E4-KI	E3-KI	E4-KI		E3-KI	E4-KI	E3-KI	E4-KI		E3-KI	E4-KI	E3-KI	E4-KI		E3-KI	E4-KI	E3-KI	E4-KI		Cm	Rin	Cm	Rin		Cm	Gain	Cm	Gain		Cm	Rheobase	Cm	Rheobase		Cm	SL	Cm	SL
0.0142857	0.0721429	0.0485714	0.0664286		150	50	150	50		237.051	103.822	273.452	166.781		218.69	134.6	290.37	165.16		39.709	199.099	356.167	171.98		157.3	503.858	279.419	398.309		218.69	157.3	134.6	503.858		218.69	157.3	0.0142857	0.0721429		218.69	150	0.0142857	50		218.69	237.051	0.0142857	103.822
0.0371429	0.0764286	0.102857	0.0528571		100	50	33	88		322.91	127.77	123.602	183.42		190.65	152.6	191.57	150.1		74.0391	88.4356	289.911	207.607		122.2	503.394	243.897	420.208		190.65	122.2	152.6	503.394		190.65	122.2	0.0371429	0.0764286		190.65	100	0.0371429	50		221.17	322.91	0.0371429	127.77
0.0464286	0.0821429	0.0364286	0.1		200	67	100	75		112.284	165.215	188.997	167.928		221.17	112.1	154.55	113.87		440.754	253.6	362.243	130.713		290.619	418.74	332.046	451.382		221.17	290.619	112.1	418.74		221.17	290.619	0.0464286	0.0821429		221.17	200	0.0464286	67		113.3	112.284	0.0464286	165.215
0.0514286	0.0585714	0.0292857	0.0978571		150	200	150	88		211.703	294.425	236.909	155.904		113.3	153.26	239.28	125.9		159.152	119.048	132.817	208.955		352.2	326.01	148.98	294.599		113.3	352.2	153.26	326.01		113.3	352.2	0.0514286	0.0585714		113.3	150	0.0514286	200		232.38	211.703	0.0514286	294.425
0.0421429	0.0564286	0.0292857	0.0914286		150	88	300	100		296.615	187.42	311.365	166.024		232.38	151.39	234.17	122.1		329.933	317.751	390.129	205.143		298.528	406.901	230.789	347.033		232.38	298.528	151.39	406.901		232.38	298.528	0.0421429	0.0564286		232.38	150	0.0421429	88		197.41	296.615	0.0421429	187.42
0.0714286	0.0614286	0.1	0.0564286		150	100	50	150		201.161	213.861	168.146	277.461		197.41	193.87	122.15	209.21		327.006	253.204	305.467	297.287		280.726	382.373	456.164	270.201		197.41	280.726	193.87	382.373		197.41	280.726	0.0714286	0.0614286		197.41	150	0.0714286	100		139.3	201.161	0.0714286	213.861
0.0314286	0.0692857	0.0678571	0.045		100	50	38	250		184.616	165.456	173.654	379.124		139.3	186.8	156.11	224.17		249.565	267.996	181.066	281.174		415.731	362.748	309.027	183.572		139.3	415.731	186.8	362.748		139.3	415.731	0.0314286	0.0692857		139.3	100	0.0314286	50		202.29	184.616	0.0314286	165.456
0.0442857	0.0685714	0.0642857	0.0442857		138	100	150	150		213.309	179.933	208.205	250.177		202.29	191.14	158.69	217.22		710.807	145.942	316.863	291.03		158.076	439.973	347.513	282.999		202.29	158.076	191.14	439.973		202.29	158.076	0.0442857	0.0685714		202.29	138	0.0442857	100		207.27	213.309	0.0442857	179.933
0.0492857	0.0985714	0.0685714	0.0664286		150	38	75	100		222.706	156.8	410.16	196.212		207.27	148.07	194.22	124.38		301.061	300.507	328.636	198.431		316.062	425.115	454.912	325.49		207.27	316.062	148.07	425.115		207.27	316.062	0.0492857	0.0985714		207.27	150	0.0492857	38		235.57	222.706	0.0492857	156.8
0.0435714	0.0842857	0.0592857	0.0442857		150	17	50	100		231.72	136.051	133.994	139.603		235.57	130.34	165.52	158.69		205.822	342.668	398.19	163.88		280.581	580.565	401.056	371.221		235.57	280.581	130.34	580.565		235.57	280.581	0.0435714	0.0842857		235.57	150	0.0435714	17		227.1	231.72	0.0435714	136.051
0.0407143	0.065	0.035	0.065		200	100	150	88		292.34	197.784	129.605	207.683		227.1	214.76	149.97	128		1133.29	213.574	376.908	346.609		241.419	270.588	284.561	389.329		227.1	241.419	214.76	270.588		227.1	241.419	0.0407143	0.065		227.1	200	0.0407143	100		266.73	292.34	0.0407143	197.784
0.0485714	0.0807143	0.1	0.0964286		150	100	38	50		292.89	240.51	168.041	143.428		266.73	189.95	202.44	105.04		281.839	203.687	479.753	288.316		214.517	272.703	275.291	307.565		266.73	214.517	189.95	272.703		266.73	214.517	0.0485714	0.0807143		266.73	150	0.0485714	100		212.57	292.89	0.0485714	240.51
0.0435714	0.0985714	0.0957143	0.0821429		300	100	67	138		311.351	256.739	177.828	221.429		212.57	152.64	122.27	166.15		186.838	99.1143	341.321	207.689		202.135	328.225	169.48	239.661		212.57	202.135	152.64	328.225		212.57	202.135	0.0435714	0.0985714		212.57	300	0.0435714	100		164.01	311.351	0.0435714	256.739
0.0385714	0.0778571	0.07	0.0828571		300	75	75	100		163.838	180.829	200.724	218.971		164.01	201.09	148.19	179.83		835.787	263.804	231.321	314.048		206.987	255.254	294.434	257.684		164.01	206.987	201.09	255.254		164.01	206.987	0.0385714	0.0778571		164.01	300	0.0385714	75		224.71	163.838	0.0385714	180.829
0.0278571	0.0785714	0.0564286	0.0792857		100	233	100	100		215.738	322.401	95.6447	217.677		224.71	162.26	138.52	166.31		231.926	279.94	370.974	227.629		262.194	226.139	313.658	276.254		224.71	262.194	206.156	226.139		224.71	262.194	0.0278571	0.0785714		224.71	100	0.0278571	233		166.07	215.738	0.0278571	322.401
0.0228571	0.095	0.0457143	0.101429		100	88	38	88		220.163	160.551	159.754	221.131		166.07	158.41	251.88	169.17		101.883	283.579	235.693	219.576		260.402	411.166	263.144	296.496		166.07	260.402	158.41	411.166		166.07	260.402	0.0228571	0.095		166.07	100	0.0228571	88		220.18	220.163	0.0228571	160.551
0.02	0.0728571	0.0871429	0.0842857		150	100	67	138		190.53	196.838	251.362	275.721		220.18	153.94	163.27	158.45		66.6826	430.471	359.813	210.347		297.909	327.408	255.472	232.281		220.18	297.909	153.94	327.408		220.18	297.909	0.02	0.0728571		220.18	150	0.02	100		259.58	190.53	0.02	196.838
0.0535714	0.102143	0.0985714	0.0485714		100	150	150	150		336.074	269.919	232.981	273.329		259.58	185.69	112.64	225.4		270.448	316.09	460.592	278.672		223.903	214.919	246.81	254.805		259.58	223.903	185.69	214.919		259.58	223.903	0.0535714	0.102143		259.58	100	0.0535714	150		196.25	336.074	0.0535714	269.919
0.05	0.0507143	0.0814286	0.110714		150	150	138	67		159.147	295.922	228.74	199.364		196.25	211.09	183.52	137.79		346.149	410.933	302.778	337.763		292.025	283.476	393.964	315.253		196.25	292.025	211.09	283.476		196.25	292.025	0.05	0.0507143		196.25	150	0.05	150		152.57	159.147	0.05	295.922
0.0678571	0.0864286	0.0678571	0.0707143		138	88	150	75		247.531	180.623	198.231	189.32		152.57	200.07	150.68	190.33		550.072	102.12	207.546	311.661		354.236	329.262	367.351	335.661		152.57	354.236	200.07	329.262		152.57	354.236	0.0678572	0.0864286		152.57	138	0.0678572	88		193.32	247.531	0.0678572	180.623
0.0642857	0.122143	0.035	0.101429		150	50	200	67		288.707	155.64	137.312	178.338		193.32	105.19	215.49	119.88		157.57	455.862	296.023	118.815		265.975	453.59	420.969	355.003		193.32	265.975	105.19	453.59		193.32	265.975	0.0642857	0.122143		193.32	150	0.0642857	50		313.41	288.707	0.0642857	155.64
0.0485714	0.127857	0.0821429			150	75	83			213.312	222.85	215.429			313.41	160.41	234.73			452.065	148.236	611.054	223.747		241.203	283.867				313.41	241.203	160.41	283.867		313.41	241.203	0.0485714	0.127857		313.41	150	0.0485714	75		274.07	213.312	0.0485714	222.85
0.0671429	0.0757143	0.0714286			100	83	100			202.339	204.903				274.07	171.69	221.29			838.556	119.127	499.692	247.758		239.266	331.961				274.07	239.266	171.69	331.961		274.07	239.266	0.0671429	0.0757143		274.07	100	0.0671429	83		164.84	202.339	0.0671429	204.903
0.0471429	0.0735714	0.0642857			200	100	100			257.132	198.855				164.84	231.48	206.4			483.073	346.781	233.079	387.865		358.876	262.856				164.84	358.876	231.48	262.856		164.84	358.876	0.0471429	0.0735714		164.84	200	0.0471429	100		210.39	257.132	0.0471429	198.855
0.0235714	0.0535714				250	150				281.947	297.144				210.39	186.54				111.85	301.14	336.084	280.587		321.157	258.148				210.39	321.157	186.54	258.148		210.39	321.157	0.0235714	0.0535714		210.39	250	0.0235714	150		148.53	281.947	0.0235714	297.144
0.0507143					238					175.61					148.53					319.017	221.326	199.357			293.511					148.53	293.511				148.53	293.511	0.0507143			148.53	238	0.0507143			212.7	175.61
0.05					100					271.567					212.7					43.8223	247.272	341.634			368.91					212.7	368.91				212.7	368.91	0.05			212.7	100	0.05			241.58	271.567
0.0642857					138					294.627					241.58					405.87	517.482	413.525			171.044					241.58	171.044				241.58	171.044	0.0642857			241.58	138	0.0642857			141.92	294.627
0.0492857					250					217.513					141.92					444.551	625.693	186.198			222.777					141.92	222.777				141.92	222.777	0.0492857			141.92	250	0.0492857			201.5	217.513
0.0664286					100					309.211					201.5					340.216	429.047	315.009			277.281					201.5	277.281				201.5	277.281	0.0664286			201.5	100	0.0664286			194.96	309.211
0.0735714					200					254.433					194.96					384.513	382.693	299.798			135.681					194.96	135.681				194.96	135.681	0.0735714			194.96	200	0.0735714			188.18	254.433
0.0871429					150					207.657					188.18					325.028	186.126	284.296			177.51					188.18	177.51				188.18	177.51	0.0871429			188.18	150	0.0871429			220.57	207.657
0.0578571					88					300.928					220.57					536.388	122.924	360.769			265.594					220.57	265.594				220.57	265.594	0.0578572			220.57	88	0.0578572			264.66	300.928
0.035					250					263.058					264.66					275.432	167.062	474.179			170.95					264.66	170.95				264.66	170.95	0.035			264.66	250	0.035			263.39	263.058
0.0292857					200					263.532					263.39					409.192	100.696	470.77			261.038					263.39	261.038				263.39	261.038	0.0292857			263.39	200	0.0292857			208.82	263.532
0.0528571					150					221.73					208.82					477.299	432.527	332.329			290.617					208.82	290.617				208.82	290.617	0.0528571			208.82	150	0.0528571			171.99	221.73
0.0485714					100										171.99					409.904	262.459	248.408			364.556					171.99	364.556				171.99	364.556	0.0485714			171.99	100	0.0485714
																				530.534	358.488
																				436.641	277.726
																				514.951	240.627
																				481.254	282.788
																				58.5352	81.0791
																				217.45	378.026
																				170.464	230.818
																				241.339	262.38
																				75.9375	128.698
																				130.122	333.413
																				195.065	194.906
																				439.172	347.177
																				213.1	263.408
																				587.171	514.16
																				656.622	486.791
																				691.506	118.969
																				159.469	165.639
																				109.002	416.549
																				599.274	315.536
																				152.666	677.663
																				332.938	125.297
																				357.539	467.649
																				255.498	142.383
																				421.295	290.224
																				486.158	333.255
																				578.944	196.884
																				292.913	52.9981
																				295.365	219.665
																				243.87	810.633
																				159.548	408.243
																				944.868	117.624
																				78.9434	239.994
																				309.208	305.332
																				440.596	82.8194
																				136.608	187.945
																				245.927	212.467
																				485.684	333.097
																				141.196	40.1045
																				616.043	92.3115
																				991.301	343.617
																				335.944	622.134
																				333.809	383.247
																				1121.11	331.831
																				128.857	385.146
																				101.092	168.645
																				83.4522	250.989
																				310.632	260.956
																				494.306	383.405
																				1085.04	987.188
																				330.565	363.63
																				349.075	152.903
																				598.482	213.258
																				216.976	118.02
																				396.457	242.525
																				597.692	104.572
																				515.347	87.0117
																				405.554	274.641
																				801.141	402.469
																				211.439	390.129
																				111.691	186.126
																				211.439	239.361
																				87.249	145.626
																				180.352	51.6533
																				268.154	533.619
																				433.397	277.251
																				487.503	574.277
																				1163.03	317.197
																				522.941	199.178
																				166.113	963.694
																				92.7862	402.548
																				623.716	380.953
																				138.902	431.024
																				529.981	477.457
																				332.306	562.254
																				227.417	113.115
																				179.956	285.636
																				223.937	248.774
																				128.619
																				336.261
																				289.591
																				401.44
																				201.867
																				313.875
																				214.128
																				364.579
																				634.395
																				135.422
																				256.922
																				130.28
																				139.061
																				226.784
																				307.151
																				459.501
																				898.752
																				157.491
																				58.4561
																				850.263
																				110.663
																				450.483
																				270.211
																				272.347
																				636.926
																				203.37
																				321.943
[truncated: 67 more columns]

## Sheet: Figure 3
Figure 3. Dentate granule cell (DGC) subpopulations display age-, APOE genotype- and cell subtype-specific morpho-electric and excitability differences
3b. Input-output curves
DGC Type I	E3-KI											E4-KI
Step current (pA)	APs/sec											APs/sec
0	0	0	0	0	0	0	0	0	0	0	0	0	0	0	0	0	0	0	0	0	0	0	0
20	0	0	0	0	0	0	0	0	0	0	0	0	0	0	0	0	0	0	0	0	0	0	0
40	3	9	1	0	0	5	3	0	0	5	0	0	0	6	5	3	8	1	9	4	0	6	5
60	9	17	9	5	3	13	11	1	6	13	5	1	9	15	11	9	17	5	17	12	6	11	13
80	15	24	16	9	8	19	16	5	14	18	10	4	16	22	17	15	27	9	23	20	12	17	21
100	20	32	22	12	11	24	21	12	21	24	14	6	22	30	24	18	38	13	30	27	18	23	27
120	25	39	28	17	16	29	25	18	26	28	21	13	28	36	29	22	45	17	36	32	22	30	34
140	31	43	31	20	19	35	30	23	32	33	25	18	31	41	35	24	55	21	42	37	26	35	39
160	34	54	38	23	24	39	35	31	36	37	28	22	39	48	42	26	64	24	48	38	30	39	37
180	40	65	50	27	26	44	38	34	41	43	33	30	44	54	47	28	70	30	54	34	38	29	31
200	46	56	35	28	29	45	42	34	40	50	39	33	46	60	44	25	79	35	59	32	43	34	29
220	51	48	39	29	31	32	47	27	53	53	42	35	48	53	39	20	75	34	62	22	43	27	20
240	55	42	29	27	31	32	49	29	38	60	44	38	47	46	34	19	61	34	47	22	49	24	19
260	58	35	33	29	34	29	46	26	32	60	46	39	42	43	25	15	53	34	36	14	58	25	16
280	52	31	26	25	24	26	42	28	27	52	27	44	38	44	27	17	52	27	33	17	48	20	13
300
DGC Type II	E3-KI																						E4-KI
Step current (pA)	APs/sec																						APs/sec
0	0	0	0	0	0	0	0	0	0	0	0	0	0	0	0	0	0	0	0	0	0	0	0	0	0	0	0	0	0	0	0	0	0	0	0	0	0	0	0	0	0	0	0	0
20	0	0	0	0	0	0	0	0	0	0	0	0	0	0	0	0	0	0	0	0	0	0	0	0	0	0	0	0	2	0	0	0	0	0	0	0	0	0	0	0	0	0	0	0
40	0	0	0	0	0	0	0	0	0	0	0	0	0	0	0	0	0	0	0	0	1	0	0	5	0	2	2	1	11	0	0	8	0	0	9	4	0	0	0	1	0	0	0	0
60	0	0	0	0	0	6	1	0	3	0	1	0	0	6	0	0	0	0	0	0	7	6	7	11	4	7	9	10	17	0	2	15	3	9	15	9	0	0	2	10	5	1	3	0
80	0	3	1	6	2	10	8	1	8	5	5	0	5	11	0	0	6	5	7	0	12	10	12	15	9	10	14	16	22	2	7	19	7	15	21	12	0	6	7	15	7	6	7	2
100	2	8	4	10	8	14	13	6	13	9	8	0	8	12	1	0	10	11	12	3	20	16	17	19	13	16	19	21	26	4	11	25	10	18	26	15	1	12	10	21	11	9	10	6
120	5	10	8	14	12	17	16	9	17	12	11	4	11	16	3	1	14	17	18	6	25	20	20	22	16	21	23	27	29	6	14	29	13	23	31	17	2	15	13	25	15	17	13	11
140	7	13	13	19	17	20	20	13	20	16	14	8	15	20	4	3	17	24	23	7	31	28	25	26	22	25	28	32	33	7	17	33	14	27	36	20	5	20	16	31	21	21	16	12
160	9	15	17	21	20	24	24	16	24	18	17	10	17	22	7	4	19	32	26	10	36	33	29	29	23	32	32	37	37	10	20	38	15	30	41	22	5	24	19	38	28	25	20	17
180	12	19	21	26	24	29	26	19	27	22	22	13	22	26	8	5	23	35	33	12	45	37	32	31	26	37	35	41	40	12	22	42	19	33	47	24	6	28	22	43	34	30	23	20
200	13	22	27	31	27	31	29	22	31	25	26	16	26	30	8	6	25	43	41	17	48	43	34	34	31	43	38	44	45	14	25	46	22	37	53	27	8	35	25	47	45	36	26	20
220	20	25	30	35	30	33	32	24	34	27	29	18	30	34	11	7	28	49	45	22	56	50	38	36	35	46	42	48	48	17	29	52	25	39	58	29	9	40	28	54	50	41	30	23
240	21	27	33	39	33	36	35	26	36	31	33	22	33	36	11	8	31	57	51	23	61	57	41	35	40	46	45	51	51	18	32	53	28	42	63	30	9	43	31	60	58	45	33	28
260	25	30	37	42	36	40	38	29	39	34	35	25	38	40	14	9	34	63	53	24	64	64	43	37	44	47	47	53	53	21	34	58	30	46	67	33	10	47	34	64	61	49	35	30
280	27	32	39	45	40	42	41	31	41	38	37	28	43	44	15	10	37	72	59	26	70	67	46	38	48	50	50	56	56	26	37	61	32	49	69	34	10	47	36	69	66	51	39	28
300	32	35	42	48	43	42	43	34	44	39	39	32	45	47	15	11	39	87	65	25	72	72	47	35	51	53	52	58	59	26	39	64	33	51	71	35	10	48	39	74	71	55	42	32
3c					3e					3f					3g					3h					3					3j					3k					3l					3m
Histogram of inactivation thresholds					Cm, DGC Type I (pF)					Rin, DGC Type I (MOhm)					Gain, DGC Type I (Hz/pA)					Rheobase, DGC Type I (pA)					Spike Latency, DGC Type I (ms)					Cm, DGC Type II (pF)					Rin, DGC Type II (MOhm)					Gain, DGC Type II (Hz/pA)					Rheobase, DGC Type II (pA)
E3-KI		E4-KI			Young		Aged			Young		Aged			Young		Aged			Young		Aged			Young		Aged			Young		Aged			Young		Aged			Young		Aged			Young		Aged
Inactivation threshold (pA)	Number of values	Inactivation threshold (pA)	Number of values		E3-KI	E4-KI	E3-KI	E4-KI		E3-KI	E4-KI	E3-KI	E4-KI		E3-KI	E4-KI	E3-KI	E4-KI		E3-KI	E4-KI	E3-KI	E4-KI		E3-KI	E4-KI	E3-KI	E4-KI		E3-KI	E4-KI	E3-KI	E4-KI		E3-KI	E4-KI	E3-KI	E4-KI		E3-KI	E4-KI	E3-KI	E4-KI		E3-KI	E4-KI	E3-KI	E4-KI
40	1	20	1		57.29	45.06	59.51	46.37		362.362	403.586	364.029			0.449167	0.19478	0.216061	0.2575		14	60	56	56		129.451	79.5342	151.656	145.535		65.21	59.5	51.47	52.06		261.582	378.053	272.498	380.327		0.143531	0.176593	0.184945	0.168333		100	46	60	60
50	3	30	3		40.69	49.18	56.51	36.86		636.757	460.743	378.238	603.995		0.246703	0.29	0.205909	0.285		36	46	54	16		97.945	133.12	161.419	92.9215		98.65	63.5	62.21	64.1		235.466	360.258	270.663	295.062		0.144231	0.144396	0.192308	0.096154		76	30	74	76
60	5	40	5		43.61	41.05	45.68	40.51		486.616	506.786	396.902	514.586		0.381667	0.331818	0.271678	0.355		26	26	26	20		123.385	106.511	138.637	111.668		67.4	62.38	46.75	51.98		274.538	298.239	444.981	430.264		0.192582	0.197582	0.287727	0.181818		80	54	26	50
70	1	50	6		58.87	44.89	50.21	58.45		416.479	625.372	393.098	402.482		0.305833	0.295	0.19303	0.257576		40	30	60	18		151.336	128.202	185.741	147.165		62.19	58.06	42.45	93.67		329.89	347.27	343.63	244.079		0.201923	0.205714	0.107692	0.126923		66	40	74	70
80	4	60	4		52.29	42.09	47.96	35.57		405.603	551.894	529.924	583.909		0.161212	0.178333	0.18869	0.273214		50	36	40	16		178.229	117.621	138.207	119.808		106.59	42.9	63.06	67.66		212.524	468.1	190.371	290.594		0.181044	0.191429	0.160909	0.168352		80	40	110	56
90	13	70	8		59.29	43.58	42.4	32.24		469.163	540.448	400.954	472.17		0.155944	0.44303	0.235	0.286061		56	26	26	16		151.441	107.374	127.318	110.003		77.11	57.89	69.94	75.41		329.89	369.131	325.793	375.232		0.165055	0.22	0.094406	0.139011		46	40	60	50
100	1	80	3		59.5	51.63	46.44	43.81		345.242	602.04	456.984	401.682		0.260909	0.19303	0.169697	0.174286		30	40	40	75		162.588	151.073	153.33	178.774		78.27	49.31	85.01	36.1		212.524	435.558	221.492	371.505		0.170659	0.195882	0.118881	0.174107		60	20	96	34
110	6	90	8		47.39	36.13	37.07	42.49		506.69	473.489	563.553	469.182		0.226573	0.296429	0.448571	0.208929		36	34	26	35		142.779	124.133	116.318	117.21		71.37	67.05	60.18	55.34		219.84	300.201	343.067	367.704		0.144231	0.110664	0.193182	0.166593		80	80	60	56
120	2	100	13		50.33	34.59	38.17	47.08		445.155	382.367	518.868	314.163		0.259524	0.306818	0.294643	0.210833		60	26	26	56		124.998	113.219	117.666	161.482		93.31	58.3	63.83	58.13		237.171	358.441	319.445	310.027		0.170549	0.154615	0.161319	0.176044		56	60	60	60
130	6	110	2		45.47	49.38	40.74	46.38		417.133	567.981	392.221	501.493		0.267879	0.240734	0.274176	0.200909		46	46	36	18		118.578	154.193	119.503	138.445		102.96	48.61	76.47	67.64		215.905	395.47	211.289	402.757		0.161264	0.222143	0.153182	0.165659		70	26	120	54
140	5	120	1		50.08	46.97	57.24	48.56		415.897	491.214	340.671	349.019		0.261888	0.28631	0.196364	0.349167		30	26	60	38		179.666	137.132	174.926	154.462		57.88	53.1	61.55	65.1		422.464	365.903	281.472	305.876		0.162527	0.130769	0.070455	0.14011		60	56	120	76
150	13	130	3			47.03	42.14	41.04				409.388	421.86		0.212063	0.3375	0.251429	0.243939		50	30	46	40			128.312	161.38	139.93		57.42	48.47	64.3	70.94		182.508	327.955	264.463	243.64		0.153182	0.182967	0.041608	0.146154		114	46	100	96
160	2	140	4				40.1	43.36				511.525	425.761				0.305	0.223214				40	35				126.221	138.635		76.66	44.27	43.12	55.46		265.584	403.662	382.848	349.244		0.188187	0.153182	0.076648	0.195495		70	120	60	46
170	1	150	7				75.62	44.82				286.288	432.062				0.186189	0.307273				56	30				169.531	141.967		82.65	48.11	66.37	85.32		338.401	312.751	323.999	200.076		0.174615	0.122679	0.203187	0.121818		46	34	56	116
240	1	160	1				44.76	33.52				371.94	443.593				0.264161	0.302855				30	30				123.103	110.266		61.95	66.05	57.85	61.08		283.46	259.449	265.707	216.31		0.0754545	0.057879	0.06303	0.138182		100	100	140	116
270	2	240	1				55.6	43.92				361.068	382.642				0.319056	0.230303				20	40				73.7088	149.304		80.36	67.48	44.56	70.92		239.616	313.141	261.56	342.867		0.0540909	0.210989	0.096364	0.093956		120	66	80	56
280	3	250	1				48.6	37.24				382.482	408.542				0.268333	0.176786				36	55				157.536	144.844		63.09	96.7	47.78	45.99		286.902	284.947	314.845	365.072		0.157692	0.150549	0.176099	0.053147		66	60	70	60
290	18	290	18				42.8	36.58				470.994	494.167				0.271429	0.266364				34	14				111.097	113.529		58.21	57.78	58.01	62.92		310.829	449.987	335.259	261.771		0.337088	0.277857	0.100303	0.159121		70	40	100	60
300	6	300	6				46.84	44.56				458.961	438.446				0.110909	0.205				40	36				139.654	155.846		44.3	59.55	54.91	13.0981		256.029	261.988	357.142			0.268132	0.294286	0.082343	0.1212		66	50	40	100
							23.2069	25.17				648.077	528.442				0.216316	0.27				46	16				87.4442	102.91		50.78	54.85	62.21	56.0771		386.754	304.072	421.428	700.492		0.137273	0.229121	0.222273	0.30291		96	60	26	14
							17.7676	44.1				896.793	448.21				0.238848	0.325				46	10				50.5852	159.471		56.22	76.32	52.39	68.9897		301.042	312.05	301.546	436.616		0.281964	0.161868	0.168571	0.162794		40	56	56	20
							15.4122	26.8				533.886	871.275				0.270795	0.1375				10	10				55.0718	78.3257			59.62	79.7				221.454	256.686	348.781		0.286264	0.137912	0.14533	0.158171		46	80	80	96
							22.0057	42.6493				792.332	418.042				0.468609	0.191435				14	56				100.733	99.4032				42.98					317.175					0.3					30
							26.207	33.249					639.07				0.273947	0.275188				40	50				95.3732	112.011				64.3					313.367					0.092582					80
								42.6989					451.435					0.157237					60					117.744				33.8413					310.903					0.181579					100
								20.8178					527.426					0.322869					20					62.8415				33.066					308.814					0.108836					140
								34.4995					568.609					0.289342					40					87.2888				42.8068					457.037					0.192921					60
								32.7298					736.515					0.236842					38					61.7172				81.0024					268.643					0.171329					100
								50.6621					392.046					0.293254					10					89.3919				48.2713					347.991					0.161446					96
								32.2302					546.353					0.0684671					60					86.1486				41.5091					356.168					0.220022					90
								21.7858					653.708					0.288684					30					75.8059				41.5162					318.62					0.230714					86
								50.9969					503.859					0.218947					34					90.99				29.3509					470.452					0.195477					60
								17.592					640.071					0.18609					50					63.0347
								15.1846					976.701					0.211316					32					49.2322
								30.4238					760.537					0.295502					10					50.3284
								84.6339					365.671					0.264662					50					129.243
								25.6969					653.57					0.148947					84					93.3201
																		0.148421					38
[truncated: 24 more columns]

## Sheet: Figure 4
Figure 4. Selective APOE4 removal from neurons rescues morpho-electric and excitability phenotypes of CA3 PCs in young fE4-KI/Syn1-Cre+ mice
4b. Input-output curves
Step current (pA)	E3-KI																																				fE4/Syn1-cre-
	APs/sec																																				APs/sec
0	0	0	0	0	0	0	0	0	0	0	0	0	0	0	0	0	0	0	0	0	0	0	0	0	0	0	0	0	0	0	0	0	0	0	0	0	0	0	0	0	0	0	0	0	0	0	0	0	0
50	0	0	0	0	0	0	0	0	0	0	0	0	0	0	0	0	0	0	0	0	0	0	0	0	0	0	0	0	0	0	0	0	0	0	0	0	0	0	0	0	2	0	0	0	0	0	0	0	0
100	2	0	0	0	0	1	0	0	0	0	0	0	0	1	2	0	2	0	0	0	0	2	0	0	0	1	0	0	2	0	0	3	0	0	0	2	1	0	0	3	13	1	0	0	0	0	0	0	2
150	3	0	1	1	1	3	3	2	1	0	1	0	0	2	4	1	4	1	3	2	1	5	0	0	0	4	3	0	6	0	1	7	0	0	1	5	2	1	2	6	21	6	1	4	2	2	2	1	4
200	5	1	3	2	4	6	7	6	2	2	2	1	0	5	5	1	7	2	7	5	3	9	2	0	0	7	6	0	10	1	2	10	0	1	3	7	7	5	4	8	26	9	5	7	4	8	5	1	7
250	7	3	6	4	8	8	8	10	4	4	4	1	0	5	8	3	9	4	10	8	5	12	6	2	3	11	10	2	13	4	9	14	2	3	7	11	10	12	6	13	31	15	8	10	8	13	8	2	10
300	10	6	7	8	12	9	12	11	8	7	8	2	2	7	9	3	13	8	15	12	8	15	8	3	7	13	15	4	18	8	13	16	4	5	9	14	14	18	8	14	37	18	12	14	12	18	10	5	15
350	13	9	10	11	16	10	15	13	9	9	10	4	4	10	9	5	16	11	18	16	12	20	11	4	9	15	18	7	20	12	19	19	7	7	12	16	19	20	9	17	43	21	14	16	16	21	14	7	18
400	13	10	13	10	21	12	16	15	12	12	13	7	6	10	10	6	19	14	22	19	14	23	14	5	13	17	20	9	23	15	22	22	8	8	16	17	26	25	11	18	46	25	17	19	17	22	16	8	23
450	15	14	16	15	22	12	17	19	14	13	16	9	10	12	11	8	21	16	24	22	16	26	15	5	15	19	23	11	27	20	27	25	9	10	17	18	32	28	12	20	53	28	20	22	20	21	19	11	26
500	17	16	19	13	27	15	19	21	15	15	19	11	11	14	12	7	24	18	26	26	18	30	16	7	17	22	27	14	30	24	29	26	11	10	18	20	34	32	15	19	57	30	23	24	23	23	22	14	28
550	18	17	21	19	31	14	20	21	17	16	22	13	12	15	12	9	25	19	28	28	20	33	20	10	19	23	29	17	30	26	32	29	13	13	20	22	38	34	17	17	61	33	27	26	25	18	25	15	30
600	17	21	22	21	32	14	21	24	19	17	23	15	14	19	11	9	27	21	29	30	22	35	21	8	22	26	33	19	33	30	35	32	15	17	23	23	43	36	19	15	66	32	28	28	26	14	26	15	32
650	18	25	23	23	37	15	23	25	21	20	25	17	16	16	12	10	30	23	31	32	24	38	23	13	24	29	34	20	36	32	40	36	17	19	24	25	44	30	20	15	68	35	30	30	28	15	30	16	34
700	19	26	25	24	41	16	22	27	22	21	27	19	17	18	14	9	32	24	33	34	26	39	24	13	23	31	37	23	39	35	40	38	18	21	26	26	45	27	21	14	71	37	32	32	30	15	28	19	30
																				15	17	20	45	26	15	43	41	44	10	37	28	8	26	7	11	16	27	32
3c				3d				3e				3f				3g				3h					3i					3j
CA3 PC firing gain (Hz/pA)				CA3 PC rheobase (pA)				CA3 PC Spike Latency (ms)				CA3 PC Cm (pF)				CA3 PC Rin (MOhm)				CA3 PC Cm-Gain correlation					CA3 PC Cm-Rheobase correlation					CA3 PC Cm-Spike Latency correlation
E3-KI	fE4/Syn1-cre-	fE4/Syn1-cre+		E3-KI	fE4/Syn1-cre-	fE4/Syn1-cre+		E3-KI	fE4/Syn1-cre-	fE4/Syn1-cre+		E3-KI	fE4/Syn1-cre-	fE4/Syn1-cre+		E3-KI	fE4/Syn1-cre-	fE4/Syn1-cre+		fE4/Syn1-cre-		fE4/Syn1-cre+			fE4/Syn1-cre-		fE4/Syn1-cre+			fE4/Syn1-cre-		fE4/Syn1-cre+
0.0142857	0.082857	0.026429		150	100	100		237.051	272.368	235.33		218.69	160.09	272.67		157.3	216.902	221.903		Cm	Gain	Cm	Gain		Cm	Rheobase	Cm	Rheobase		Cm	SL	Cm	SL
0.0371429	0.092143	0.028571		100	150	250		322.91	183.708	238.056		190.65	136.15	193.57		122.2	288.045	253.175		160.09	0.082857	272.67	0.026429		160.09	100	272.67	100		160.09	272.368	272.67	235.33
0.0464286	0.033571	0.037857		200	150	200		112.284	300.454	351.685		221.17	211.57	195.67		290.619	284.948	236.623		136.15	0.092143	193.57	0.028571		136.15	150	193.57	250		136.15	183.708	193.57	238.056
0.0514286	0.052143	0.085714		150	88	83		211.703	169.135	249.775		113.3	144.21	168.19		352.2	388.81	253.816		211.57	0.033571	195.67	0.037857		211.57	150	195.67	200		211.57	300.454	195.67	351.685
0.0421429	0.129286	0.047857		150	50	150		296.615	166.925	363.704		232.38	124	216.51		298.528	415.758	261.926		144.21	0.052143	168.19	0.085714		144.21	88	168.19	83		144.21	169.135	168.19	249.775
0.0714286	0.079286	0.037143		150	100	300		201.161	122.708	315.705		197.41	135.35	193.08		280.726	149.389	178.502		124	0.129286	216.51	0.047857		124	50	216.51	150		124	166.925	216.51	363.704
0.0314286	0.062143	0.065714		100	150	83		184.616	235.052	178.274		139.3	129.1	192.81		415.731	301.523	272.037		135.35	0.079286	193.08	0.037143		135.35	100	193.08	300		135.35	122.708	193.08	315.705
0.0442857	0.06	0.075		138	133	125		213.309	181.359	181.758		202.29	175.6	203.5		158.076	276.751	235.701		129.1	0.062143	192.81	0.065714		129.1	150	192.81	83		129.1	235.052	192.81	178.274
0.0492857	0.062857	0.077143		150	150	138		222.706	157.82	272.455		207.27	202.11	209.17		316.062	259.448	240.61		175.6	0.06	203.5	0.075		175.6	133	203.5	125		175.6	181.359	203.5	181.758
0.0435714	0.066429	0.022143		150	150	300		231.72	221.218	417.523		235.57	139.33	146.11		280.581	361.998	187.72		202.11	0.062857	209.17	0.077143		202.11	150	209.17	138		202.11	157.82	209.17	272.455
0.0407143	0.056429	0.072143		200	150	83		292.34	248.219	201.178		227.1	154.24	221.35		241.419	314.816	273.134		139.33	0.066429	146.11	0.022143		139.33	150	146.11	300		139.33	221.218	146.11	417.523
0.0485714	0.042857	0.047857		150	180	200		292.89	282.478	335.986		266.73	185.73	191.4		214.517	368.142	245.707		154.24	0.056429	221.35	0.072143		154.24	150	221.35	83		154.24	248.219	221.35	201.178
0.0435714	0.070714	0.011429		300	100	250		311.351	153.403	279.514		212.57	148.06	192.16		202.135	358.473	337.413		185.73	0.042857	191.4	0.047857		185.73	180	191.4	200		185.73	282.478	191.4	335.986
0.0385714	0.042857	0.040714		300	150	100		163.838	235.801	138.102		164.01	138.42	196.6		206.987	341.659	265.303		148.06	0.070714	192.16	0.011429		148.06	100	192.16	250		148.06	153.403	192.16	279.514
0.0278571	0.069286	0.021429		100	83	250		215.738	128.657	308.764		224.71	129.17	129.78		262.194	499.083	277.879		138.42	0.042857	196.6	0.040714		138.42	150	196.6	100		138.42	235.801	196.6	138.102
0.0228571	0.09	0.027857		100	67	350		220.163	159.445	421.707		166.07	103.29	245.89		260.402	364.154	273.56		129.17	0.069286	129.78	0.021429		129.17	83	129.78	250		129.17	128.657	129.78	308.764
0.02	0.074286	0.035714		150	100	200		190.53	215.439	251.55		220.18	154.28	201.16		297.909	353.234	322.9		103.29	0.09	245.89	0.027857		103.29	67	245.89	350		103.29	159.445	245.89	421.707
0.0535714	0.074286	0.051429		100	100	200		336.074	153.019	426.406		259.58	127.8	168.51		223.903	333.982	239.464		154.28	0.074286	201.16	0.035714		154.28	100	201.16	200		154.28	215.439	201.16	251.55
0.05	0.075714	0.05		150	133	100		159.147	183.429	228.905		196.25	142.05	207.09		292.025		333.08		127.8	0.074286	168.51	0.051429		127.8	100	168.51	200		127.8	153.019	168.51	426.406
0.0678571				138				247.531				152.57				354.236				142.05	0.075714	207.09	0.05		142.05	207.09	207.09	100		142.05	183.429	207.09	228.905
0.0642857				150				288.707				193.32				265.975
0.0485714				150				213.312				313.41				241.203
0.0671429				100				202.339				274.07				239.266
0.0471429				200				257.132				164.84				358.876
0.0235714				250				281.947				210.39				321.157
0.0507143				238				175.61				148.53				293.511
0.05				100				271.567				212.7				368.91
0.0642857				138				294.627				241.58				171.044
0.0492857				250				217.513				141.92				222.777
0.0664286				100				309.211				201.5				277.281
0.0735714				200				254.433				194.96				135.681
0.0871429				150				207.657				188.18				177.51
0.0578571				88				300.928				220.57				265.594
0.035				250				263.058				264.66				170.95
0.0292857				200				263.532				263.39				261.038
0.0528571				150				221.73				208.82				290.617
0.0485714				100								171.99				364.556
[truncated: 25 more columns]

## Sheet: Figure 5
Figure 5. Cluster analysis with k-means reveals selective vulnerability of CA3 PCs and DGCs
5c. Residual values for CA3 PCs							5d. Residual values for Type II DGCs					5e. Residual values for Type I DGCs					5f. Residual values for CA1 PCs					5g. Centroid loadings for all cell types
Young				Aged			Young		Aged			Young		Aged			Young		Aged			Features	full_centroid_Hyper				full_centroid_Normal
E3-KI	E4-KI	fE4/Syn1-Cre+	fE4/Syn1-Cre-	E3-KI	E4-KI		E3-KI	E4-KI	E3-KI	E4-KI		E3-KI	E4-KI	E3-KI	E4-KI		E3-KI	E4-KI	E3-KI	E4-KI			CA3 PC	DG I	DG II	CA1 PC	CA3 PC	DG I	DG II	CA1 PC
-0.53701	1.13942	-0.596119	-0.129154	-2.27814	2.24973		-1.70204	1.5086	1.0033	-0.213877		-0.209729	-0.361414	-3.32744	1.37755		-1.02446	-2.38007	-0.682577	-0.498062
-3.82936	1.19331	-1.0206	1.34328	2.05325	1.47436		-1.80655	1.76386	-0.147819	-2.83376		3.31261	2.35308	-0.961929	-0.768238		-3.38094	2.23891	-0.585154	1.59987		Accomodation	0.071018	-0.411689	-0.425507	-0.0930647	-0.110763	0.092485	0.164067	-0.114402
0.954323	2.72594	-3.5021	-2.68616	0.0210559	1.6209		-1.393	3.2237	3.25603	1.00501		3.61169	1.78179	1.41213	1.17425		-0.284519	-1.70752	-0.845771	1.22168		AP amp	0.0619853	-0.258123	0.0767352	-0.0204337	-0.098344	0.175484	-0.0175446	-0.0213254
-2.08308	-1.49558	0.44032	0.8432	-3.07671	3.1768		-0.950062	0.64732	-1.72863	-1.9236		-2.53204	-0.0321735	-2.57946	0.978062		-1.96844	-1.80799	-1.97601	2.17918		AP rise time	-0.10264	-0.0480776	-0.202122	-0.128057	-0.159677	-0.50959	0.044367	-0.0901683
-1.24518	0.740752	-3.56718	1.65684	2.35048	1.19812		-1.11352	3.04423	-1.70327	0.016963		-2.71326	2.83997	-1.80046	4.00624		1.64398	0.585419	-3.08492	0.756218		AP threshold	-0.382719	-0.386186	-0.378437	-0.274914	0.498595	0.01561	0.217956	0.154333
-0.344326	1.13108	-3.1553	0.7092	3.82334	-3.09911		-0.319878	3.28047	-2.69395	-0.205655		-0.394263	-3.07348	-1.58094	-0.704703		3.45262	-2.90708	-0.367777	-2.12175		AP width	0.114613	-0.1036	-0.308068	-0.145913	-0.238355	-0.51609	0.178073	-0.0464686
-0.053699	2.87417	2.5523	-0.219492	2.71528	-3.80422		-0.738766	3.33051	1.49139	4.13836		-1.90742	2.44138	-3.93423	-0.444545		2.04846	1.99704	-2.55907	2.72945		Cm	-0.326021	-0.329594	-0.672815	-0.787656	0.461612	0.404304	0.412911	0.541717
0.691212	0.378556	1.1728	1.58375	1.37889	-2.76994		-2.78533	-3.06334	-1.50418	1.37102		-1.33725	2.11658	3.43785	-2.78649		2.51568	1.01609	0.448697	1.432		fAHP	-0.416737	-0.126338	0.206488	0.254226	0.619452	0.271718	-0.114391	-0.131511
-1.38094	2.70289	-0.661649	-0.158477	0.169256	0.58933		-0.79892	1.09725	-2.40145	-0.851964		1.39654	-1.72959	1.70939	-1.4037		0.469364	2.10873	-0.642832	1.63391		I-F Gain	0.426942	1.0068	0.86242	0.777874	-0.529904	-0.30929	-0.525489	-0.331016
-1.58908	1.83742	-2.67898	-1.61102	2.53948	1.79162		-1.59122	5.34564	-1.70205	0.157347		0.102822	0.0864615	2.43008	0.157555		-3.62322	1.17557	1.98851	1.73155		Max Firing rate	0.458727	0.751999	0.930623	0.727013	-0.573265	-0.24098	-0.516465	-0.263392
-2.67853	0.730034	0.599126	-1.13392	2.32217	1.84378		0.00193985	-0.565984	-0.473895	-2.29767		-3.26004	1.81624	-0.382013	-0.0572978		-1.12395	-2.78827	-0.733436	2.66298		Rheobase	-0.584449	-0.631881	-0.665396	-0.654279	0.790344	0.154923	0.427861	0.264019
-2.43504	0.782589	-3.84436	-2.72982	0.460605	2.44491		-1.62416	3.65544	1.21337	-2.14042				-1.73689	-3.15224		-1.83419	2.69921	3.23123	-0.21275		Rin	0.392945	0.372428	0.576179	0.736799	-0.551424	-0.45796	-0.357015	-0.446038
-3.29696	0.863156	-2.12158	2.73915	1.15129	0.806539		-1.60985	-0.0677627	-1.79526	2.74429				-0.522356	1.36021		-2.09523	-0.716427	-1.99199	1.81722		RMP	-0.166172	0.080548	-0.198685	0.0404966	0.175505	-0.20602	0.0925233	-0.19431
-0.0418178	1.57772	-0.0439055	-0.673414	2.08317	2.23762		0.189937	0.863459	-0.350487	-2.16415				-2.09911	2.92092		-1.61156	-3.56484	-2.80743	0.279814		sAHP	-0.0139325	0.0555446	0.340222	0.0932791	0.0654278	-0.08107	-0.213403	0.0437733
0.144083	-2.45667	-1.69685	0.74157	-0.0402719	-0.552083		-1.31401	-2.13771	-0.00615878	-1.29667				0.295453	-1.6362		-2.49742	-2.07293	-0.574835	-0.337446		Spike Latency	-0.61793	-0.405327	-0.693384	-0.632851	0.864987	0.649088	0.467048	0.30538
-2.85338	1.82195	-2.39538	1.98582	-1.17447	2.01636		-1.21873	-1.31495	-1.30874	-1.20488				1.8969	-2.39136		1.68582	-3.38816	-3.89159	-2.71432
2.34349	0.556861	-2.66942	3.7952	-3.01672	-0.555756		-2.6679	4.11691	-0.46163	-1.12465				-1.61594	1.52061		0.669892	-0.147902	1.40029	-1.49847
0.0235371	-1.04432	1.02025	0.833246	1.84386	-2.49071		2.0362	1.6732	2.22751	-1.07196				-0.795221	0.12062		2.84079	1.75654	-2.97388
-2.26142	-3.43966		3.44445	1.72895	2.44806		0.970175	1.31548	2.14029	1.82387				-2.45057	-0.448987		-0.248029	3.09561	1.49938
0.134174	0.572072			2.10278	2.95096		-0.698126	-1.98872	-2.27349	-1.26503				0.148931	3.47645		-0.95825	2.63019
-1.10895	1.83645				2.25719		3.76655	-1.64414	2.89737					-0.983489	0.182303		0.868941	3.62117
-1.0638	0.807153						3.16196		-2.49647					-0.485956	1.20725		1.13919	0.374884
-3.08465	1.85093								0.835658					-0.289148	2.49642		1.8879	0.901584
0.971568	0.0591132								1.44185					2.72122				-0.68482
-1.50576	-3.67907																	2.13668
-2.35672																		2.5003
0.887247																		0.341851
-2.58571																		-1.09813
-0.830756
0.885855
-3.11117
-2.52105
-0.471097
1.01008

## Sheet: Figure 6
Figure 6. APOE4-driven changes in spontaneous synaptic activity are age- and region-dependent.
	6d. CA3 PC sEPSC frequency (Hz)					6e. CA3 PC sEPSC amplitude (pA)					6f. CA3 PC sIPSC frequency (Hz)					6g. CA3 PC sIPSC amplitude (pA)					6h. CA3 PC E-I Ratio					6i. DGC sEPSC frequency (Hz)					6j. DGC sEPSC amplitude (pA)					6k. DGC sIPSC frequency (Hz)					6l. DGC sIPSC amplitude (pA)					6m. DGC E-I Ratio
	Young		Aged			Young		Aged			Young		Aged			Young		Aged			Young		Aged			Young		Aged			Young		Aged			Young		Aged			Young		Aged			Young		Aged
	E3-KI	E4-KI	E3-KI	E4-KI		E3-KI	E4-KI	E3-KI	E4-KI		E3-KI	E4-KI	E3-KI	E4-KI		E3-KI	E4-KI	E3-KI	E4-KI		E3-KI	E4-KI	E3-KI	E4-KI		E3-KI	E4-KI	E3-KI	E4-KI		E3-KI	E4-KI	E3-KI	E4-KI		E3-KI	E4-KI	E3-KI	E4-KI		E3-KI	E4-KI	E3-KI	E4-KI		E3-KI	E4-KI	E3-KI	E4-KI
	9.45833	34.0864	25.7864	17.206		26.9601	34.7218	23.9983	21.5663		21.2533	16.5899	3.21078	5.58004		23.1712	22.903	20.3506	17.3696		0.86131	1.64449	3.09284	23.0584		3.18073	9.84272	2.93528	5.76037		8.07583	6.0594	10.0259	11.0898		4.09237	5.8906	0.666199	2.65478		9.40932	9.93014	6.64156	10.5197		0.976956	0.801703	1.39746	2.2874
	0.95	19.5602	11.0599	16.7702		22.2523	14.9389	14.1204	15.0583		10.7043	9.15147	2.27409	1.48267		16.2984	19.4164	19.3378	10.8538		2.11994	4.84828	6.15099	0.756279		5.47485	9.84272	1.48768	4.02725		6.3145	4.76446	6.96482	17.8965		6.04588	1.40753	0.951713	0.390703		7.48558	7.08829	10.2965	9.26941		2.07892	2.95951	2.89476	19.9011
	4.975	29.2827	17.6768	18.2028		24.0127	28.8154	23.1783	16.5669		6.69705	7.49349	6.79223	9.51212		17.0976	23.2254	19.9556	22.8822		1.23532	1.14174	1.75774	5.81987		4.75356	2.39431	1.95853	5.53997		7.22534	7.19385	6.99208	10.8467		1.04188	2.63975	0.310559	0.395712		7.27223	8.55072	8.27252	10.7943		1.51534	0.763738	0.598779	94.4377
	2.29167	23.898	11.4206	9.5572		23.223	20.0278	17.3874	14.2501		5.65518	13.9251	7.47345	0.986776		26.106	44.1621	24.084	9.89636		0.890627	1.05229	7.40284	4.46142		2.49449	2.42937	0.91665	2.91024		6.73535	6.92659	8.11318	10.6508		2.51954	1.7782	0.841515	0.45582		7.23742	8.47826	11.6258	9.21011		1.88067	1.35042	2.89751	2.71184
	25.2655	21.5338	18.8339	6.69705		16.7883	17.5777	21.6186	10.2725		2.03867	11.4606	1.35243	13.2939		10.8292	30.863	15.9842	25.1176		1.37369	9.51952	23.2806	1.07088		4.0573	4.52815	0.690958	1.54779		6.81045	10.9152	8.47811	7.51347		0.846524	1.21719	1.59287	0.290523		5.91363	8.47545	12.6904	7.38735		1.50069	1.89154	10.9702	2.21861
	14.2857	20.4969	14.9619	6.34141		13.4452	24.3756	12.7954	21.7698		1.69305	6.08595	9.12142	3.331		11.3749	15.8005	22.9415	15.5558		1.76292	3.34648	25.2325	0.307016		2.03366	4.22761	5.39471	2.7249		5.41407	6.98433	10.8571	7.11439		0.986776	1.67802	0.235424	0.120216		5.40413	7.89353	8.58895	5.29295		0.242721	1.18166	2.61186	6.8844
	22.9363	9.83771	6.71709	3.65658		16.1251	23.8706	12.0035	14.1679		9.47205	2.224	1.28231	8.04448		15.0104	15.2638	18.5854	25.4827		0.355066	1.15929	3.17903	3.0641		1.71809	2.97536	4.02757	2.33921		5.47972	5.7939	6.14287	7.03127		11.671	1.50771	0.375676	0.350631		13.2408	9.18959	6.00327	9.00065		1.61876	1.57394	2.1289	2.77224
	10.4939	9.93288	33.7082	25.491		13.4792	18.2539	20.1571	8.52907			1.80825	3.81186	2.47946			12.9082	17.9726	12.3117			4.21023	0.699933	4.59938		1.58285	3.20076	2.80004	1.81827		5.05586	6.36067	10.1613	8.25378		1.64797	2.51453	0.91665	0.45582		8.82593	9.47892	11.8839	12.1526		0.276548	1.57869	3.21769	0.280461
	9.24664	11.641	35.3786	13.5254		14.2199	13.8032	32.9988	6.92497			19.5101	1.03687	6.58185			29.8765	15.8862	19.5864			3.21791	1.23613	11.7893		3.67161	3.02545	2.46444	1.63795		10.2159	6.44983	8.07323	7.87157		4.80365	0.746343	0.826488	0.30555		9.48853	9.45005	11.5164	13.9467		0.207982	1.60264	2.77913	0.216849
	3.65658	8.12963		20.4682		8.29387	11.1638		10.0768			25.5409	0.515929	8.86095			19.7639	13.4346	19.0432			1.74511	1.74334			2.38429	2.88519	2.10078	0.76137		9.8749	5.42483	8.46324	7.69701		2.4995	1.76317	0.10018	0.656181		9.35758	7.45819	6.49657	10.8943		0.764775	0.508082	5.7741	3.92736
	3.26588	23.2669				10.3955	13.8891					7.16545	1.70807	11.7762			7.79812	13.3709	23.1058			10.9521				1.59287	2.58465	0.596073	1.01482		7.91337	8.43727	8.43429	6.12509		2.63474	0.425766	0.175316	0.666199		9.09726	6.37999	12.0418	11.128		0.211918	0.674807	0.356767	0.48301
	13.6496	8.9461				10.0546	8.73129					9.4697	3.12563	8.59442			9.42614	10.0497	8.25598			10.0672				0.621118	4.75857	0.631136	1.57784		7.8319	7.90745	7.12105	7.19715		4.93388	1.79824	0.275496	0.260469		9.36133	9.88189	11.625	8.36932		8.96517	0.578233	3.98959	0.153571
	4.70347	26.629				10.7332	17.2805					9.23991	6.6767	3.54594			11.5806	2.31432	5.743							2.32919	1.95853	1.1671	0.646163		7.87004	5.77139	8.82964	7.08587		1.74314	0.96674	0.25546	0.566019		7.70237	8.67158	7.77483	8.21675		0.947401	0.983993	1.04983	0.155897
		18.6973					13.0094					7.12962	3.83437	3.07057			8.52213	1.6462	5.69764							1.41755	1.24224	0.906757	0.606091		6.90486	7.26803	6.08739	8.06607		0.861551	4.39291	0.210379	0.170307		7.09311	13.8815	7.4349	8.89209		6.95952	3.99402	33.0246	4.73925
		23.7461					11.0042					3.67718	17.4099				3.46121	24.6154								4.62833	4.53817	1.08696	0.480866		11.8373	9.06747	8.30901	6.73881		3.19074	2.91525	4.82368	1.15708		9.54196	10.7243	15.9739	18.0584		2.26497	6.17918	0.530742	0.881548
		16.9461					11.1198						34.0795					24.7096								3.89201	2.20397	3.05251	1.59287		7.41122	8.20238	9.00572	7.58277		1.0569	1.86335	0.671208	1.81326		6.15781	16.8069	10.6485	15.8082		2.9185	3.21495	0.077698	2.53153
		21.8329					29.4202																			6.25125	2.23402	3.44119	0.986776		7.24558	13.7939	8.28638	7.95994		2.49449	0.681226	3.07053	0.330595		7.26564	17.3049	9.13511	8.74633		1.56732	2.19521	0.167949	0.390889
		15.2125					6.78826																			1.16209	2.84011	1.88339	1.71308		5.05138	16.5781	9.08852	10.0273		1.90844	0.275496	1.16209	0.696253		8.86523	12.2913	14.0306	13.6148		0.836164	2.60205	0.0561	0.142486
																										5.74534	1.52775	6.08595	0.480866		7.145	13.6959	8.21005	7.87246		2.74494	0.350631	0.190343	2.02364		8.84438	15.0547	7.9488	15.731			1.78765	0.233324	0.249424
																										6.48668	1.37748	1.24725	8.79764		7.61211	12.3201	10.9958	1.62398		1.87337	0.320577	0.686235	1.2222		6.49065	15.1106	13.6775	17.007			1.02149	0.10002	1.13079
																										5.52494	0.876578	1.18714	1.95352		6.887	12.131	11.9798	8.52903			0.576037	0.631136	1.29734			6.52766	18.6292	13.8157			5.00133	0.35773	55.2427
																										2.02364	1.25225	3.21078	2.30916		5.02423	7.81324	11.1614	10.5366			4.40293	0.601082	0.220397			7.64373	14.9893	11.5636			3.27306	0.199658	3.13158
																											6.76217	0.485875	3.32599			8.89698	8.95478	8.87067			1.37748	4.53817	0.921659			7.76166	15.6055	9.78648			3.57391	0.523112	0.938466
																											1.42256	0.365658	16.4546			7.67717	7.5643	9.95921			1.46992	0.751352	0.646163			6.20057	28.6485	13.7893			6.37475	1.1745	0.905486
																											8.77058	2.45953	1.05719			5.19735	9.78824	4.44768			2.03894	3.41615	0.420757			5.76386	13.2781	16.1267				0.669424	18.1751
																											8.64073	2.12332	2.02789			4.45165	8.84598	4.99191			1.7241	14.2604	0.545983			4.40153	16.952	17.7379				0.287274	7.45226
																											7.63514	1.16986	0.761452			3.55216	6.85132	3.56025			1.71996	3.64437	8.81086			4.44774	13.0951	11.3803				0.298964	3.21338
																											10.6587	1.78142	3.14587			4.57526	8.0364	5.51958				13.2092	5.05911				19.3192	13.204				0.254452	4.98834
																												2.58742	2.13573				8.03411	4.22523				5.32973	1.82328				16.7163	11.801				0.888333	16.652
																												1.27229	2.30803				7.53912	4.2676				5.36466	0.105024				17.8764	5.08527				0.51864	9.64158
																												11.2384	3.59603				3.99584	4.21685				5.91331	0.635298				6.2543	5.08826					4.51087
																												1.81322	3.14213				3.46415	3.60425				5.58166	0.576665				6.54397	5.00935					16.6357
																												3.44613	2.15408				5.91709	3.64967				6.40331	1.47156				5.04594	13.0313					2.07208
																												4.19244	3.51002				3.92668	6.08153				2.45722	0.136118				6.04898	3.64757					6.65393
																												2.74343	3.12064				3.27183	5.01103				2.68721	0.313332				6.34916	4.21825					3.3995
																												2.30483	6.54698				3.94695	7.84739				5.10105	0.932464				8.02501	5.06077
																												4.77915	5.03055				3.34659	3.01241				9.69676	0.420592				6.79102	5.39787
																												3.62193	2.71267				3.30228	4.69612				4.32268	0.0797349				9.07832	5.92108
																												17.2891	3.30955				7.60567	3.78188				2.90999	0.327777				6.55062	6.75454
																												2.0365	2.39341				4.85463	4.72787					0.729955					4.74914
																													4.60804					4.73422					0.583539					5.29243
																																							1.02967					7.10269
																																							0.38					4.95011
																																							0.870424					6.89877
																																							0.51					6.52674

## Sheet: Figure 8
Figure 8. CRISPRi-mediated Nell2 reduction normalizes cell size and excitability of CA3 PCs and DGCs in young E4-KI mice.
8b. CA3 PC input-output curves
mCherry-													mCherry+
APs/sec													APs/sec
0	0	0	0	0	0	0	0	0	0	0	0	0	0	0	0	0	0	0	0	0	0	0	0	0	0	0
2	0	4	1	7	0	0	0	1	0	6	5	0	0	0	0	0	0	1	1	0	0	0	0	0	0	0
9	0	19	12	21	4	0	6	10	14	20	14	8	1	7	1	0	0	7	12	4	0	0	0	3	1	11
15	3	35	26	37	8	4	17	23	23	33	15	12	4	15	6	0	2	12	23	6	4	0	5	13	5	26
22	12	44	39	45	11	9	25	23	19	42	13	13	8	25	12	1	4	19	30	8	7	0.5	13	24	5	40
29	15	48	51	45	17	11	31	20	15	44	13	11	15	38	16	3	7	25	36	7	8	1	18	24	5	52
37	23	40	58	35	16	12	30	16	12	39	11	10	17	49	22	4	6	31	34	6	10	3.5	20	24	5	60
41	30	33	64	31	17	11	27	12	11	31	8	9	14	58	26	4	4	37	24	5	12	5	16	23	6	69
47	36	29	62	25	16	10	24	6	11	27	5	7	15	67	32	4	4	42	18	5	11	6.5	13	21	5	74
40	41	24	47	20	13	7	22	1	10	23	2	5	13	72	35	3	1	46	18	5	11	8.5	12	20	4	71
8c. CA3 PC Gain (%)			8d. CA3 PC Rheobase (%)			8e. CA3 PC Spike Latency (%)			8f. CA3 PC Cm (%)			8g. CA3 PC Rin (%)			8h. CA3 PC Cm-Gain correlation			8i. CA3 PC Cm-Rheobase correlation			8j. CA3 PC Cm-Spike Latency correlation
mCherry-	mCherry+		mCherry-	mCherry+		mCherry-	mCherry+		mCherry-	mCherry+		mCherry-	mCherry+		Cm (%)	Gain (%)		Cm (%)	Rheobase (%)		Cm (%)	Spike Latency (%)
69.231	48.2517		100	271.429		80.258	98.0574		94.102	125.943		124.58	79.6819		125.943	48.2517		125.943	271.429		125.943	98.0574
68.182	108.042		100	185.714		124.09	113.07		137.77	67.3287		63.253	64.6553		67.3287	108.042		67.3287	185.714		67.3287	113.07
162.59	55.4446		100	185.714		95.65	118.866		68.127	177.423		112.17	78.0289		177.423	55.4446		177.423	185.714		177.423	118.866
74.884	57.6706		100	111.111		100	106.005		100	144.995		100	87.2382		144.995	57.6706		144.995	111.111		144.995	106.005
125.12	20.7254		85.106	160		100	113.365		100	66.6262		100	79.5495		66.6262	20.7254		66.6262	160		66.6262	113.365
100	129.534		102.13	200		67.712	128.577		69.787	136.703		121.58	64.329		136.703	129.534		136.703	200		136.703	128.577
177.22	129.958		119.15	97.8723		100.7	105.125		149.39	96.0887		109.07	74.2921		96.0887	129.958		96.0887	97.8723		96.0887	105.125
51.477	35.443		93.617	127.66		105.59	118.309		76.548	99.309		95.949	113.913		99.309	35.443		99.309	127.66		99.309	118.309
59.072	24.095		102.04	170.213		126	104.951		104.28	120.213		73.397	99.752		120.213	24.095		120.213	170.213		120.213	104.951
112.24	58.209		91.837	331.915		81.866	183.072		94.164	168.715		88.198	83.8895		168.715	58.209		168.715	331.915		168.715	183.072
98.507	94.0299		61.224	163.265		148.52	124.41		70.703	211.904		72.022	80.2777		211.904	94.0299		211.904	163.265		211.904	124.41
120.9	35.8209		102.04	163.265		92.062	156.958		99.385	120.291		100.39	76.1347		120.291	35.8209		120.291	163.265		120.291	156.958
80.597			142.86	255.102		74.726	182.199		73.888	247.052		132.08	77.6247		247.052	69.231		247.052	255.102		247.052	182.199
						102.82			161.86			107.31			94.102	68.182		94.102	100		94.102	80.258
															137.77	162.59		137.77	100		137.77	124.09
															68.127	74.884		68.127	100		68.127	95.65
															100	125.12		100	100		100	100
															100	100		100	85.106		100	100
															69.787	177.22		69.787	102.13		69.787	67.712
															149.39	51.477		149.39	119.15		149.39	100.7
															76.548	59.072		76.548	93.617		76.548	105.59
															104.28	112.24		104.28	102.04		104.28	126
															94.164	98.507		94.164	91.837		94.164	81.866
															70.703	120.9		70.703	61.224		70.703	148.52
															99.385	80.597		99.385	102.04		99.385	92.062
																		73.888	142.86		73.888	74.726
																					161.86	102.82
8l. DGC input-output curves
mCherry-																			mCherry+
APs/sec																			APs/sec
0	0	0	0	0	0	0	0	0	0	0	0	0	0	0	0	0	0	0	0	0	0	0	0	0	0	0	0	0	0	0	0	0	0	0	0	0
0	0	7	0	0	0	0	0	11	0	11	1	0	2	2	0	0	0	0	4	0	0	0	0	0	0	0	0	0	0	0	0	0	0	0	0	0
9	9	19	17	0	0	0	11	29	15	28	17	7	23	36	0	7	8	0	17	4	0	10	7	0	14	5	16	0	21	4	3	17	1	0	0	0
19	19	27	30	1	0	4	26	43	30	43	30	9	37	15	0	18	11	3	28	14	11	21	19	1	25	13	28	0	35	17	20	26	11	0	0	0
28	26	35	42	5	13	13	37	60	41	58	41	8	48	11	6	26	21	11	36	23	23	30	17	14	34	26	38	1	47	24	33	20	16	6	4	7
38	31	40	56	5	22	20	51	70	51	37	50	8	66		14	33	48	17	46	30	35	44	14	26	43	23	43	9	63	36	48	15	2	15	11	14
47	38	51	59	6	31	25	60	53	36	44	60	6	56		21	27	44	23	55	38	38	59	12	37	53	32	34	19	53	45	35	13	0	22	15	21
56	46	56	40	5	39	32	75	37	18	31	60	9	39		26	24	58	31	39	47	48	69	10	47	62	35	20	27	35	55	26	8	0	28	21	28
64	37	62	26	4	45	37	89	12	14	10	49	6	21		32	19	75	39	23	56	56	71	9	49	72	40	15	34	20	62	23	6	0	35	25	34
75	30	67	15	8	56	43	106	5	3	1	32	6	20		35	17	91	46	11	63	65	47	7	34	78	42	8	28	10	68	24	4	0	40	31	41
8m. DGC Gain (%)			8n. DGC Rheobase (%)			8o. DGC Spike Latency (%)			8p. DGC Cm (%)			8q. DGC Rin (%)			8r. DGC Cm-Gain correlation			8s. DGC Cm-Rheobase correlation			8t. DGC Cm-Spike Latency correlation
mCherry-	mCherry+		mCherry-	mCherry+		mCherry-	mCherry+		mCherry-	mCherry+		mCherry-	mCherry+		Cm (%)	Gain (%)		Cm (%)	Rheobase (%)		Cm (%)	Spike Latency (%)
100.1	111.9		100	75		122	81.22		69.09	70.2		103.1	125.4		70.2	111.9		70.2	75		70.2	81.22
76.05	91.96		175	175		130.6	149.3		86.01	121.5		87.18	166.2		86.79	91.96		86.79	175		86.79	149.3
83.68	94.06		50	193.8		69.66	141.9		81.98	86.79		84.25	91.19		163.5	94.06		163.5	193.8		163.5	141.9
140.2	131.3		75	125		77.71	132.3		177.3	163.5		125.4	69.66		134.3	131.3		134.3	125		134.3	132.3
5.242	131.2		122	60.98		127.8	95.27		85.64	134.3		121.1	96.86		59.83			59.83	60.98		59.83	95.27
92.42	108.8		134.1	73.17		109.2	78.76		64.61	59.83		72.63	95.84		48.46	131.2		48.46	73.17		48.46	78.76
74	39.26		122	60.98		124	70.48		84.37	48.46		74.98	95.97		63.45	108.8		63.45	60.98		63.45	70.48
144.7			97.56	192		38.96	197.8		235.7	63.45		79.94	120.1		266.8	39.26		266.8	192		266.8	197.8
183.7	78.01		24.39	192		117.3	165.8		68.76	461.4		151.3	65.56		148.6	78.01		148.6	192		148.6	165.8
92.2	62.41		96	96		82.43	321.4		46.58	266.8		127.6	89.13		303.7	62.41		303.7	432		303.7	321.4
113.5	92.2		72	192		117.8	146.3		111.6	148.6		117.7	58.77		142	92.2		142	96		142	146.3
86.52	68.64		96	192		113.7	189		104.4	303.7		89.55	76.44		161.8	68.64		161.8	192		161.8	189
107.8	106.4		144	42.11		94.98	165.5		75.92	142		93.99	94.67		457.9	106.4		457.9	192		457.9	165.5
74.67	116.7		120	147.4		73.8	69.12		124.9	161.8		96.57	69.13		65.53			65.53	42.11		65.53	69.12
110.8	82.83		72	157.9		151.5	126.4		83.21	457.9		74.56	141.8		71.77	82.83		71.77	147.4		71.77	126.4
132.5	60.67		168.4	157.9		83.95	139.2		135.8	65.53		102.2	96.67		106	60.67		106	157.9		106	139.2
82	79.33		84.21			71.28	123.5		65.06	71.77		120.9	75.39		182.9	79.33		182.9	157.9		182.9	123.5
			63.16			93.3			99.17	106		86.33	65.56
			84.21							182.9		90.59
