# Supplementary material for: Neuronal APOE4-induced early hippocampal network hyperexcitability in Alzheimer’s disease pathogenesis
Source: Nat Aging. 2026 Apr 3;6(4):886–904. doi: 10.1038/s43587-026-01096-0 (PMC13099648; doi:10.1038/s43587-026-01096-0)
Supplement: Supplementary file 5 — Source data for all extended data figures. [file 43587_2026_1096_MOESM5_ESM.xlsx]

## Sheet: Extended Data Fig. 1
Extended Data Figure 1. Age-dependent spatial learning and search strategy analysis in E4-KI and E3-KI mice.
1a. Individual escape latencies across all trials
Hidden Day	E3-KI									E4-KI
1	27.8696	48.2399	35.8609	34.7264	26.1178	46.2296	28.345	46.9136	35.9026	43.8772	60.0601	44.2026	60.0517	24.391	60.0601	29.321	37.6793	33.325
2	27.5192	13.6804	32.3323	21.2045	17.8512	11.695	15.0234	24.3661	23.2149	27.4274	23.6069	55.5389	44.2109	15.9242	16.4748	37.9797	16.7667	39.3644
3	23.0731	12.9796	22.6643	21.7134	33.9089	26.2846	21.5382	23.6236	28.8038	21.2546	13.3467	31.1061	34.8015	23.6987	12.9879	38.4051	21.5549	49.0908
4	41.6583	13.5385	13.6887	12.2205	31.7317	41.2496	11.0027	25.4838	19.4027	8.11645	13.2299	21.2129	13.672	16.8335	24.5829	21.1545	21.363	16.7
5	17.6426	22.2723	23.9656	13.1715	22.2806	27.2439	12.9713	26.3764	19.678	16.2746	27.6527	43.2099	13.3634	14.5646	13.0881	13.3467	10.9776	11.5282
1b. Escape latency variance across 5 days				1d. Strategy use as % total use													1e. Average search strategy scores for HD2
E3-KI	E4-KI			Strategy score													E3-KI	E4-KI
250.767	63.4693		HD	E3-KI						E4-KI
187.059	182.137		1	1	2	3	4	5	6	1	2	3	4	5	6		3	4.5
45.701	60.7453			33.3333	22.2222	0	44.4444	0	0	16.6667	58.3333	0	25	0	0		4	3.5
144.9	65.3116			44.4444	0	22.2222	11.1111	22.2222	0	41.6667	25	25	8.33333	0	0		3.25	3.75
295.852	34.9879			11.1111	33.3333	22.2222	11.1111	22.2222	0	16.6667	33.3333	16.6667	25	8.33333	0		3.75	3.5
139.401	148.993		2	0	11.1111	22.2222	22.2222	33.3333	11.1111	16.6667	16.6667	25	16.6667	25	0		3.75	4.25
323.931	40.4798			11.1111	11.1111	0	77.7778	0	0	41.6667	25	8.33333	8.33333	16.6667	0		2.5	6
16.9869	77.9802			0	0	22.2222	55.5556	11.1111	11.1111	8.33333	8.33333	16.6667	50	16.6667	0		2.75	4.5
317.457	39.0746			0	33.3333	22.2222	0	44.4444	0	25	25	41.6667	8.33333	0	0		3.75	3.5
94.2354			3	11.1111	11.1111	33.3333	11.1111	33.3333	0	8.33333	8.33333	41.6667	25	16.6667	0		3.5	3.25
78.9551				0	11.1111	33.3333	33.3333	0	22.2222	25	25	16.6667	16.6667	8.33333	8.33333			4.75
196.26				0	0	22.2222	11.1111	55.5556	11.1111	25	33.3333	8.33333	8.33333	0	25			3
				0	0	66.6667	22.2222	11.1111	0	0	8.33333	16.6667	41.6667	8.33333	25			4.75
			4	0	44.4444	44.4444	11.1111	0	0	0	16.6667	8.33333	41.6667	25	8.33333
				0	22.2222	44.4444	11.1111	11.1111	11.1111	8.33333	8.33333	50	16.6667	16.6667	0
				0	33.3333	55.5556	11.1111	0	0	0	0	16.6667	50	0	33.3333
				0	11.1111	33.3333	22.2222	33.3333	0	0	0	25	25	50	0
			5	0	22.2222	55.5556	11.1111	0	11.1111	0	8.33333	16.6667	41.6667	16.6667	16.6667
				0	0	44.4444	11.1111	33.3333	11.1111	0	0	50	33.3333	8.33333	8.33333
				0	22.2222	33.3333	22.2222	22.2222	0	0	16.6667	16.6667	25	25	16.6667
				0	11.1111	33.3333	22.2222	11.1111	22.2222	8.33333	0	8.33333	50	16.6667	16.6667
				0	22.2222	33.3333	0	22.2222	22.2222	0	8.33333	25	33.3333	25	8.33333
1f. CA3 IIS rate vs. HD2 strategy score correlation					1g.DG IIS rate vs. HD2 strategy score correlation					1h. C13 IIS rate vs. HD2 strategy score correlation
E3-KI		E4-KI			E3-KI		E4-KI			E3-KI		E4-KI
CA3 IIS/min	Score	CA3 IIS/min	Score		DG IIS/min	Score	DG IIS/min	Score		CA1 IIS/min	Score	CA1 IIS/min	Score
0.688334	3	1.61031	4.5		0.31537	3	0.78782	4.5		1.86732	3	1.36547	4.5
0.618572	4	0.226529	3.5		0.191111	4	0.153825	3.5		0.447928	4	0.188238	3.5
0.123595	3.25	0.312554	3.75		0.111432	3.25	0.271046	3.75		0.452645	3.25	0.135479	3.75
0.304255	3.75	0.774152	3.5		0.426366	3.75	0.202952	3.5		2.81552	3.75	0.332243	3.5
0.251119	3.75	0.677872	4.25		0.11386	3.75	0.219992	4.25		0.875918	3.75	0.684028	4.25
0.518998	2.5	1.26878	4.5		0.298495	2.5	0.30202	4.5		0.14565	2.5	0.365174	6
0.618356	2.75	1.00086	3.5		0.124746	2.75	0.0615	3.5		0.784321	2.75	2.87043	4.5
0.986499	3.75	1.04727	3.25		0.977767	3.75	0.448312	3.25		2.57131	3.75	1.17677	3.5
1.1749	3.5	1.6262	4.75		0.167843	3.5	0.707616	4.75		0.503531	3.5	0.119343	3.25
		0.206126	3				0.439733	3				1.21784	3
		0.988512	4.75				0.667561	4.75				0.177507	4.75

## Sheet: Extended Data Fig. 2
Extended Data Figure 2. Secondary intrinsic excitability (IE) parameters in hippocampal excitatory neurons from E3-KI and E4-KI mice
2a. CA3 PC RMP (mV)					2b. CA3 PC Max Firing Rate (Hz)					2c. CA3 PC Accommodation					2d. DGC RMP (mV)					2e. DGC Max Firing Rate (Hz)					2f. DGC Accommodation					2g CA1 PC RMP (mV)					2h. CA1 PC Max Firing Rate (Hz)					2i. CA1 PC Accommodation
Young		Aged			Young		Aged			Young		Aged			Young		Aged			Young		Aged			Young		Aged			Young		Aged			Young		Aged			Young		Aged
E3-KI	E4-KI	E3-KI	E4-KI		E3-KI	E4-KI	E3-KI	E4-KI		E3-KI	E4-KI	E3-KI	E4-KI		E3-KI	E4-KI	E3-KI	E4-KI		E3-KI	E4-KI	E3-KI	E4-KI		E3-KI	E4-KI	E3-KI	E4-KI		E3-KI	E4-KI	E3-KI	E4-KI		E3-KI	E4-KI	E3-KI	E4-KI		E3-KI	E4-KI	E3-KI	E4-KI
-79.7	-74.1	-79.8	-76.4		19	34	27	32		6.80474	4.26768	1.00966	1.64013		-83	-72.2	-74.8	-84.6		32	47	47	25		14.55	1.85	1.17663	7.48723		-60.9	-69.3	-69.8	-58.1		32	38	40	44		9.59527	3.10393	1.81163	2.18281
-80.8	-81.8	-76.6	-65.9		28	28	53	34		1.03551	2.93247	2.35279	4.40899		-74.2	-89.1	-83.3	-81.2		35	38	46	24		9.54226	2.27	1.61037	8.70312		-68.8	-65.2	-72.4	-66.7		38	41	42	43		1.83687	4.44817	2.5529	3.52422
-77.8	-81.7	-71.8	-73.9		27	33	15	41		5.19165	4.42023	5.13394	2.27529		-78.9	-84.4	-80.9	-82.1		42	51	58	35		8.28885	2.57	1.39427	0.0586444		-80.6	-67.9	-50.1	-66.3		37	40	19	24		1.50074	3.1922	12.4725	2.18732
-80.8	-71.4	-73.9	-76.1		23	26	18	40		1.54706	1.68042	2.66486	5.15116		-76.6	-85.9	-81.8	-84		48	54	27	32		2.40382	16.59	2.17877	3.55721		-70	-69	-64.5	-61.7		39	34	47	36		1.36565	3.1603	1.89666	1.98492
-73.3	-79.9	-69.8	-72.5		42	34	15	44		1.06427	2.26935	4.73295	1.92323		-78	-81.3	-70.5	-83.7		43	52	34	43		12.7366	1.83	2.62741	2.48312		-68.4	-61.8	-66.4	-66.7		33	34	29	53		5.29692	1.08021	2.10078	2.72975
-70.1	-70.7	-82.1	-78.4		15	39	38	27		8.24275	2.50729	2.95866	0.814639		-83.4	-80.6	-82.6	-86.3		43	59	20	37		4.93412	1.82	8.53371	4.62333		-63.6	-62	-62.1	-73.5		34	52	29	45		2.10014	1.69754	1.86468	4.09819
-68.9	-82	-80.2	-77.1		22	36	46	19		5.78893	1.25959	1.87015	1.11745		-73.9	-87.9	-80.2	-82.4		43	59	27	48		2.05366	1.91	3.53723	6.13664		-71.6	-70.1	-67.8	-66.3		46	40	37	44		4.69354	2.22029	1.64999	4.81592
-81.4	-85.1	-73	-77.6		27	37	28	22		5.81732	2.93054	0.574363	2.02961		-80.9	-85.6	-82.6	-80.5		34	26	38	43		2.16394	10.92	2.49731	4.27537		-65.5	-68.7	-69.9	-65.1		57	51	30	44		3.62266	4.05953	1.7745	1.31952
-80.1	-83.9	-80.2	-67.2		22	40	37	35		1.05176	2.78412	1.54224	3.31875		-74.1	-86.5	-81.6	-85.5		44	40	40	42		2.9588	8.53	1.7443	3.1297		-67.8	-71.4	-63.3	-64.2		50	43	46	26		2.4803	5.70836	2.61446	2.40267
-82.9	-81.2	-82.5	-76.6		23	41	10	24		4.20199	2.5649	3.13846	6.37405		-86.3	-82.8	-74.6	-75.5		39	65	30	40		3.83485	1.58	6.46005	3.77717		-66.3	-65.6	-71.9	-67.7		47	59	38	31		4.43195	3.42602	2.24536	2.43496
-80.1	-75.1	-73.2	-73.9		28	32	38	42		1.35809	1.30446	1.73214	2.43459		-79.8	-83.7	-78.1	-82.5		39	34	14	32		5.12018	7.02	22.9054	5.61455		-66.7	-67.6	-72.4	-60.8		50	44	44	45		2.0368	2.92365	4.3709	3.29093
-72.1	-81.5	-76.2	-73.4		20	37	15	41		5.51691	1.13029	4.74732	1.86856		-82.4	-87.2		-76		32	51	9	33		2.25526	3.18	24.2198	4.05647		-67.3	-64.8	-74.6	-69		38	37	51	47		3.03604	2.16601	1.81355	3.9148
-70.2	-77.4	-78.1	-80.6		17	54	51	31		6.46411	1.49718	1.31153	1.82587		-82	-85.8	-84.1	-86.6		45	30	17	52		5.15059	6.46	4.52432	1.90411		-67.6	-64.7	-70.1	-66.6		38	57	24	45		3.82996	3.71546	1.14577	6.1606
-72.5	-82.8	-69.1	-76.3		18	41	47	39		7.60951	1.86527	4.21951	2.20312		-87.2	-84.1	-72.8	-76.5		47	35	52	25		4.36054	1.52	2.51351	2.52528		-62.3	-67.4	-66.8	-55.7		38	38	26	48		1.72631	3.31359	1.42171	3.11385
-77.6	-77.5	-74.7	-61.6		13	32	45	29		7.57572	2.19798	9.69792	1.31785		-83.9	-74.2	-70.2	-67.7		15	10	13	27		5.33467	17.59	2.63365	2.00814		-64.8	-63.8	-66.3	-65.23		29	32	46	51		6.5107	2.40627	2.4203	2.1226
-92.5	-84.4	-85.8	-80.4		9	48	23	56		1.60209	2.39768	3.86631	1.38294		-84.1		-77	-85.4		11	48	18	24		9.0621	2.47	7.38092	4.30147		-69.5	-68.3	-57.2	-67.8		34	37	23	45		2.01505	3.35795	2.14546	5.00553
-75.9	-80.5	-76.5	-76.6		32	37	34	43		1.0842	2.26772	12.3086	1.07595		-81.3	-87.1	-79.5	-80.4		40	39	43	13		3.40924	1.68	2.69059	18.3188		-66.1	-65	-67.8	-62.1		12	40	33	44		1.16231	1.81223	1.37018	3.62077
-83.6	-72	-73.4	-77		24	54	49	23		1.0817	0.942001	2.535	1.35141		-85.9	-85.5	-77.7	-77.6		85	76	19	39		3.57717	1.91	3.38134	4.03685		-62.1	-69.4	-67.7	-73.2		32	50	38	35		4.18314	2.10542	1.62088	4.09212
-79.8	-80.2	-76.4	-75.8		32	29	38	57		13.5378	2.6357	1.61978	2.60236		-78.9	-78.9	-85.5	-79.0658		65	71	19	107		1.47116	10.15	3.19062	2.02283		-66.8	-64.1	-71.7	-71.5		29	57	43	41		1.90398	2.63602	2.31913	2.02511
-77.1	-77.8	-74.4	-83.4		36	54	32	37		2.02406	2.52689	2.80921	3.05		-66	-76.4	-81	-73.993		26	55	46	54		7.38895	9.81	2.68914	20.8375		-69.8	-65.8	-74.5	-68.7		55	51	38	44		4.3139	3.68883	5.06769	2.21957
-78.1	-81.9	-74.5	-80.7		26	49	17	40		1.02917	1.02132	2.51579	0.989669		-85.8	-83.3	-80.9	-82.3102		73	42	45	46		1.59874	3.92	2.34674	3.58818		-68.5	-70.5	-69.2	-68.9		45	48	48	37		1.99751	3.99677	2.41026	2.64909
-81.2	-71.4	-81.3			41	74	46			1.16238	1.63552	1.1221			-79.2	-84.7	-87.2			72	33	35			1.71346	2.18	3.60263			-64.1	-65.6	-68.5			55	52	48			2.77399	2.6735	1.53605
-73.5	-85.7	-83.6			24	46	39			6.56971	1.47046	1.55675					-81.2					82					1.45504			-64.4	-67.7	-67			51	51	42			1.37276	1.77124	1.45582
-76.8	-74.6	-80.9			17	41	47			9.8102	2.08952	1.14251					-85.5					23					15.9735			-67.7	-67.5	-60.6			38	46	46			1.84348	2.08334	2.25001
-78.4	-81.7				25	23				3.58847	0.877071						-75.1925					50					5.13616			-74.7	-63.8	-69.5			51	24	34			2.7316	3.48616	4.77579
-76.8					33					1.85879							-75.1705					70					2.79046			-66.4	-65.4	-66.7			49	43	53			2.81155	2.56153	3.561
-69.9					37					2.286							-72.6389					52					5.55168			-64.2	-60.1	-70.3			51	55	42			3.2014	3.68723	3.54018
-78.6					25					7.73793							-87.7863					42					2.95858				-60.9	-62.7				60	49				1.35536	7.16294
-67.1					38					1.8348							-80.2367					39					1.7275				-63					44	44				3.74821	4.3709
-72.2					36					5.12125							-78.6184					52					1.45385				-60.1					41	51				3.67477	1.81355
-77.5					43					2.30595							-84.4153					55					1.61305
-68					40					2.06489							-70.2343					51					1.33222
-75.4					19					1.47241
-79.7					21					5.12383
-80.3					25					3.63373
					25					6.71068

## Sheet: Extended Data Fig. 3
Extended Data Figure 3. Action potential-associated excitability parameters in hippocampal excitatory neurons from E3-KI and E4-KI mice
3a. CA3 PC AP threshold (mV)					3b. CA3 PC AP amplitude (mV)					3c. CA3 PC AP rise time (ms)					3d. CA3 PC AP half-width (ms)					3e. CA3 PC fAHP (mV)					3f. CA3 PC sAHP (mV)					3g. DGC AP threshold (mV)					3h. DGC AP amplitude (mV)					3i. DGC AP rise time (ms)					3j. DGC AP half-width (ms)
Young		Aged			Young		Aged			Young		Aged			Young		Aged			Young		Aged			Young		Aged			Young		Aged			Young		Aged			Young		Aged			Young		Aged
E3-KI	E4-KI	E3-KI	E4-KI		E3-KI	E4-KI	E3-KI	E4-KI		E3-KI	E4-KI	E3-KI	E4-KI		E3-KI	E4-KI	E3-KI	E4-KI		E3-KI	E4-KI	E3-KI	E4-KI		E3-KI	E4-KI	E3-KI	E4-KI		E3-KI	E4-KI	E3-KI	E4-KI		E3-KI	E4-KI	E3-KI	E4-KI		E3-KI	E4-KI	E3-KI	E4-KI		E3-KI	E4-KI	E3-KI	E4-KI
-39.6197	-45.5215	-40.1151	-42.9273		95.5718	99.375	93.2767	84.126		0.71849	0.836601	0.499561	0.597709		1.38584	1.42737	0.746525	0.909187		11.4838	8.47411	10.204	5.87887		1.40414	0.649817	2.35168	4.32303		-41.8427	-35.8304	-39.4591	-33.1338		78.4333	68.58	79.4982	72.7151		0.454012	0.49	0.449969	0.534915		0.704635	0.71	0.597784	0.790477
-36.4424	-45.0254	-50.9285	-43.3516		85.152	97.608	95.179	86.8086		0.593477	0.802614	0.467652	0.596545		0.811892	1.44881	0.689304	0.893076		9.36098	7.58611	4.38041	5.03841		2.75515	1.45162	1.67669	3.23108		-40.2224	-45.3064	-35.3866	-37.2074		82.4587	83.18	77.3178	79.6268		0.436424	0.44	0.432487	0.562912		0.734884	0.72	0.607578	0.757422
-42.5432	-44.3183	-36.9601	-40.2967		88.2612	88.1415	90.671	70.6006		0.57184	0.564639	0.79001	0.56279		0.799119	0.819978	1.41313	0.897839		13.5149	8.75181	6.04012	5.79117		1.43818	1.7078	0.968549	2.47784		-40.0381	-39.4267	-37.3355	-33.5056		78.4902	80.2	69.2263	72.5681		0.536071	0.47	0.538634	0.48963		0.738194	0.66	0.61351	0.745856
-36.3312	-32.1347	-35.943	-39.9079		69.6428	82.0615	86.7853	81.0761		0.661679	0.607079	0.475736	0.586716		0.893543	0.767927	0.729978	0.907271		5.73563	15.198	14.6086	4.58999		1.80853	7.05706	0.801226	1.71097		-35.4362	-46.4939	-29.5494	-35.491		71.0197	86.81	52.7122	83.2815		0.485473	0.57	0.523975	0.471872		0.785955	0.91	0.617826	0.768719
-44.2549	-35.5399	-31.8857	-30.9817		88.8214	83.483	83.2773	80.8779		0.554762	0.577216	0.569179	0.565029		0.799414	0.866796	0.82172	0.972517		11.8866	11.03	10.5796	5.13097		4.16535	2.37104	1.35686	1.09302		-41.5114	-35.2668	-38.1724	-40.0684		72.0595	68.87	68.69	83.0676		0.50246	0.52	0.49547	0.4872		0.879476	0.65	0.730318	0.640849
-40.3353	-39.5669	-41.21	-38.5012		82.9512	86.1367	81.8594	93.4939		0.568989	0.647052	0.488409	0.560048		0.8095	0.879626	0.838685	0.812429		11.8058	5.84325	9.27172	11.251		2.40628	3.07762	1.61447	1.32265		-39.7617	-40.6211	-42.2923	-41.8299		71.2253	85.97	82.8806	78.9393		0.590634	0.46	0.518885	0.505679		0.865734	0.64	0.744789	0.735807
-48.9773	-45.722	-45.1568	-40.0944		91.2386	92.3399	85.6841	89.8686		0.865244	0.573312	0.696537	0.623442		1.44943	0.813061	0.791798	0.81653		13.986	9.16155	3.89985	14.264		2.56027	2.64546	2.11304	1.38558		-37.4049	-44.7649	-34.836	-35.2279		77.3829	78.03	82.6875	79.1122		0.53349	0.47	0.464311	0.492175		0.672091	0.71	0.666141	0.662676
-50.1402	-47.0609	-37.6908	-39.8023		97.6223	97.476	76.143	88.6915		0.853167	0.779025	0.488157	0.497243		1.5215	1.41141	0.923345	0.872571		4.5811	11.7159	6.04157	8.07933		2.17022	4.61314	0.826824	1.19123		-30.4853	-37.5301	-35.3782	-40.271		71.8977	77.17	76.1496	72.9248		0.495902	0.51	0.469085	0.544004		0.732883	0.78	0.603744	0.664844
-35.1271	-46.0481	-42.0303	-35.5263		81.2681	80.9022	90.889	85.9413		0.649966	0.530017	0.893989	0.468501		0.889269	0.88043	0.743392	0.754044		5.15768	6.46967	8.41047	7.71284		2.75079	1.5472	2.68642	1.15043		-39.5733	-38.2666	-38.7438	-35.0426		81.7485	75.68	80.4919	76.3939		0.545509	0.52	0.484286	0.554081		0.771626	0.72	0.712613	0.78914
-39.2847	-42.1205	-30.9823	-43.0881		92.6833	92.4927	71.2655	87.0639		0.490065	0.499828	0.793868	0.496604		0.847413	0.814645	0.94676	0.772809		6.4073	6.04855	14.7956	6.98017		0.06591	3.53677	0.632589	2.39769		-39.6781	-38.9697	-37.0316	-35.5939		85.0577	79.25	86.3785	78.1049		0.50244	0.47	0.467356	0.574529		0.736825	0.67	0.724927	0.746229
-39.3243	-41.3346	-45.9286	-42.4844		92.2021	93.1229	95.0924	85.9109		0.538909	0.576615	0.494864	0.5672		0.754656	0.833626	1.4681	0.782498		6.4917	7.06628	3.68855	9.28143		4.4342	1.08546	1.10429	3.75032		-34.3537	-34.3319	-35.7518	-38.9438		71.5851	77.21	76.1265	81.7905		0.487232	0.45	0.491577	0.480368		0.769138	0.69	0.631546	0.692925
-25.6889	-40.7051	-43.8802	-37.2966		94.378	92.5239	93.6849	85.1786		0.56789	0.583316	0.488993	0.584167		0.776138	0.782575	1.39569	0.803997		8.77142	6.59718	4.71662	5.59811		2.18738	0.635839	1.23764	2.1816		-36.2301	-40.6449	-37.3043	-39.2596		84.2342	79.52	77.3129	73.5308		0.451331	0.46	0.478254	0.565572		0.658882	0.63	0.635815	0.822892
-38.0719	-41.1544	-46.6698	-38.8175		77.996	87.9988	84.0233	89.0189		0.574432	0.474297	0.585141	0.556068		0.907355	0.733419	0.749919	0.747502		8.4603	11.3359	4.16507	5.86979		3.98721	1.93997	2.7479	2.84849		-40.4946	-37.0316	-30.3184	-38.3106		71.1343	86.38	72.2801	72.3987		0.571084	0.47	0.497395	0.499454		0.832223	0.72	0.646324	0.668345
-46.2243	-44.9342	-40.797	-40.6045		91.5387	92.2975	89.442	90.3482		0.511848	0.492008	0.550197	0.550195		0.756158	0.721024	0.70586	0.760373		8.86413	9.90585	6.59237	5.57901		1.51715	2.37868	2.93218	0.886746		-39.868	-33.7834	-36.1766	-39.4194		75.9703	72.75	71.699	85.8061		0.515502	0.48	0.534102	0.542677		0.683259	0.64	0.673822	0.698281
-59.2975	-38.582	-41.3617	-38.4584		88.5522	88.9055	84.2695	81.3662		0.58191	0.512539	0.52352	0.496281		0.789916	0.734049	0.78555	0.734682		8.31058	9.02545	4.38616	11.1818		2.51139	2.03602	1.54282	0.169238		-33.0595	-36.8126	-37.0783	-35.0199		68.5209	80.67	69.6405	76.3102		0.48573	0.53	0.499073	0.480979		0.594581	0.83	0.637901	0.602041
-39.6638	-44.1813	-50.8127	-42.0956		97.5361	79.7953	84.2295	90.8932		0.82531	0.487805	0.487289	0.482603		1.25089	0.669508	0.74322	0.73515		9.94684	10.1095	8.24698	8.86418		0.387513	2.29205	0.878176	1.71475		-23.2493	-29.5566	-37.6875	-35.3584		65.9739	70.02	80.229	82.6301		0.474295	0.52	0.496405	0.439195		0.671034	0.73	0.752188	0.709031
-45.5148	-37.7213	-51.9732	-44.3496		98.5932	79.4084	90.2728	96.382		0.844592	0.566961	0.575319	0.442464		1.31558	0.689947	0.717392	0.722351		6.35675	9.97763	2.72709	14.0933		2.40915	0.59802	3.68225	2.14335		-35.6923	-37.7045	-35.6265	-36.5775		76.3112	82.6	79.3887	71.8863		0.481865	0.55	0.49746	0.585907		0.660354	0.79	0.619515	0.70922
-36.1293	-40.3789	-42.5534	-38.3552		94.5565	81.5166	87.9941	86.7256		0.481221	0.493181	0.584533	0.491979		0.803468	0.647044	0.779699	0.810916		6.63979	12.4775	6.13624	5.38344		1.01674	1.75393	4.62955	1.28697		-37.3337	-36.2918	-30.3169	-33.7826		71.4523	75.78	67.2737	65.3073		0.538212	0.49	0.474818	0.49999		0.690992	0.69	0.639607	0.684872
-41.6838	-38.0424	-37.4938	-41.5772		94.723	77.8984	83.0565	86.4686		0.475538	0.546445	0.579469	0.470536		0.740855	0.716187	0.769347	0.730679		8.24327	8.89363	6.75047	7.13378		3.19275	1.46104	2.51255	1.7596		-35.4579	-42.506	-37.1634	-42.8409		79.0065	79.37	63.7137	67.3159		0.485511	0.53	0.518465	0.578317		0.613398	0.74	0.745273	0.791988
-40.7627	-37.972	-35.765	-39.9063		85.8427	81.9783	79.222	88.7344		0.493216	0.478956	0.464054	0.478101		0.751073	0.722554	0.79141	0.773256		6.96124	12.26	8.21186	6.55139		1.45095	3.46917	1.21939	2.18324		-39.684	-40.1294	-46.7691	-51.3434		73.6806	79.8	81.7423	58.9423		0.481379	0.51	0.391568	0.657112		0.69114	0.83	0.59869	0.867942
-38.7126	-42.1375	-45.3661	-41.4062		91.4219	82.8529	86.7784	76.0742		0.494315	0.526577	0.498573	0.567022		0.712065	0.687974	0.776432	0.773594		6.78365	9.21865	8.64146	7.65687		0.813023	0.857364	1.80314	2.51896		-38.4921	-37.1126	-38.9754	-37.8674		77.6767	76.18	76.0238	74.7631		0.484072	0.56	0.489548	0.48977		0.681828	0.78	0.592151	0.757413
-48.7963	-43.7979	-44.4216			93.1254	80.358	91.3577			0.497534	0.487805	0.474251			0.711404	0.66371	0.721089			8.95587	10.3402	4.01444			1.65078	2.0906	0.601381			-38.703	-31.0459	-37.044			72.6691	69.62	78.8531			0.488726	0.49	0.47882			0.721642	0.67	0.665081
-34.6213	-42.3409	-46.8572			94.9999	87.629	91.596			0.475828	0.488349				0.74282	0.675399	0.712166			9.12607	8.80656	4.4222			2.64232	1.93578	4.12252					-40.2698					79.5459					0.395755					0.585594
-37.6973	-42.2833	-43.8247			74.3552	84.9164	88.5635			0.512252	0.491823				0.721348	0.700433	0.71264			8.53057	9.04723	4.27634			1.97932	1.79264	2.78037					-35.9773					70.3096					0.495597					0.743911
-33.9226	-41.4975				74.8982	80.8957				0.499372	0.567108				0.724526	0.676883				5.5156	11.1758				7.31968	1.78524						-45.0082					71.1007					0.598981					0.954947
-40.3761					81.0112					0.491764					0.639015					13.7764					2.3881							-38.8792					78.2774					0.48304					0.730295
-39.7953					84.596					0.489616					0.69983					8.84879					1.91417							-45.2991					52.074					0.816859					1.26446
-34.8067					82.2758					0.490296					0.704855					6.40829					4.0827							-46.6572					97.1637					0.497271					0.777873
-38.6693					70.3597					0.59779					0.738827					13.6247					1.04501							-44.0086					85.8482					0.577652					0.96712
-38.8792					84.3236					0.500836					0.712913					7.56479					1.05434							-40.3108					85.4463					0.511309					0.833857
-40.2638					82.5499					0.557866					0.799118					8.88078					1.35112							-36.7144					86.4275					0.491763					0.692777
-41.1552					85.1247					0.498527					0.675422					8.65585					2.44205							-43.6928					65.3385					0.786735					1.23391
-39.7554					78.5088					0.571448					0.748919					5.8113					2.07735
-42.8598					77.6278					0.599757					0.764178					8.03508					1.97478
-45.7075					80.549					0.556196					0.72847					7.49422					3.93554
-42.2658					84.2817					0.617432					0.784301					5.86721					1.09325
					79.5583					0.499093					0.714383					7.53889					1.83462
[truncated: 32 more columns]

## Sheet: Extended Data Fig. 4
Extended Data Figure 4. Morpho-electric characteristics defining the two dentate granule cell subtypes in E3-KI and E4-KI mice
4a. E3-KI Cm (pF)					4b. E3-KI Rin (Mohm)					4c. E3-KI Gain (Hz/pA)					4d. E3-KI Rheobase (pA)					4e. E3-KI Spike Latency (ms)					4f. E4-KI Cm (pF)					4g. E4-KI Rin (Mohm)					4h. E4-KI Gain (Hz/pA)					4i. E4-KI Rheobase (pA)					4j. E4-KI Spike Latency (ms)
Young		Aged			Young		Aged			Young		Aged			Young		Aged			Young		Aged			Young		Aged			Young		Aged			Young		Aged			Young		Aged			Young		Aged
Type I	Type II	Type I	Type II		Type I	Type II	Type I	Type II		Type I	Type II	Type I	Type II		Type I	Type II	Type I	Type II		Type I	Type II	Type I	Type II		Type I	Type II	Type I	Type II		Type I	Type II	Type I	Type II		Type I	Type II	Type I	Type II		Type I	Type II	Type I	Type II		Type I	Type II	Type I	Type II
57.29	65.21	59.51	51.47		362.362	261.582	364.029	272.498		0.449167	0.143531	0.216061	0.184945		14	100	56	60		129.451	165.101	151.656	173.016		45.06	59.5	46.37	52.06		403.586	378.053	603.995	380.327		0.19478	0.176593	0.2575	0.168333		60	46	56	60		79.5342	143.926	145.535	190.213
40.69	98.65	56.51	62.21		636.757	235.466	378.238	270.663		0.246703	0.144231	0.205909	0.192308		36	76	54	74		97.945	212.842	161.419	223.249		49.18	63.5	36.86	64.1		460.743	360.258	514.586	295.062		0.29	0.144396	0.285	0.096154		46	30	16	76		133.12	116.001	92.9215	174.606
43.61	67.4	45.68	46.75		486.616	274.538	396.902	444.981		0.381667	0.192582	0.271678	0.287727		26	80	26	26		123.385	151.122	138.637	136.818		41.05	62.38	40.51	51.98		506.786	298.239	402.482	430.264		0.331818	0.197582	0.355	0.181818		26	54	20	50		106.511	148.54	111.668	163.188
58.87	62.19	50.21	42.45		416.479	329.89	393.098	343.63		0.305833	0.201923	0.19303	0.107692		40	66	60	74		151.336	174.982	185.741	144.627		44.89	58.06	58.45	93.67		625.372	347.27	583.909	244.079		0.295	0.205714	0.257576	0.126923		30	40	18	70		128.202	105.061	147.165	179.544
52.29	106.59	47.96	63.06		405.603	212.524	529.924	190.371		0.161212	0.181044	0.18869	0.160909		50	80	40	110		178.229	172.802	138.207	278.479		42.09	42.9	35.57	67.66		551.894	468.1	472.17	290.594		0.178333	0.191429	0.273214	0.168352		36	40	16	56		117.621	123.905	119.808	196.531
59.29	77.11	42.4	69.94		469.163	329.89	400.954	325.793		0.155944	0.165055	0.235	0.094406		56	46	26	60		151.441	135.673	127.318	151.514		43.58	57.89	32.24	75.41		540.448	369.131	401.682	375.232		0.44303	0.22	0.286061	0.139011		26	40	16	50		107.374	132.113	110.003	144.933
59.5	78.27	46.44	85.01		345.242	212.524	456.984	221.492		0.260909	0.170659	0.169697	0.118881		30	60	40	96		162.588	165.249	153.33	252.202		51.63	49.31	43.81	36.1		602.04	435.558	469.182	371.505		0.19303	0.195882	0.174286	0.174107		40	20	75	34		151.073	70.7371	178.774	124.039
47.39	71.37	37.07	60.18		506.69	219.84	563.553	343.067		0.226573	0.144231	0.448571	0.193182		36	80	26	60		142.779	236.008	116.318	158.512		36.13	67.05	42.49	55.34		473.489	300.201	314.163	367.704		0.296429	0.110664	0.208929	0.166593		34	80	35	56		124.133	175.23	117.21	165.53
50.33	93.31	38.17	63.83		445.155	237.171	518.868	319.445		0.259524	0.170549	0.294643	0.161319		60	56	26	60		124.998	152.689	117.666	222.709		34.59	58.3	47.08	58.13		382.367	358.441	501.493	310.027		0.306818	0.154615	0.210833	0.176044		26	60	56	60		113.219	147.773	161.482	185.008
45.47	102.96	40.74	76.47		417.133	215.905	392.221	211.289		0.267879	0.161264	0.274176	0.153182		46	70	36	120		118.578	228.607	119.503	247.133		49.38	48.61	46.38	67.64		567.981	395.47	349.019	402.757		0.240734	0.222143	0.200909	0.165659		46	26	18	54		154.193	110.902	138.445	149.06
50.08	57.88	57.24	61.55		415.897	422.464	340.671	281.472		0.261888	0.162527	0.196364	0.070455		30	60	60	120		179.666	166.066	174.926	199.223		46.97	53.1	48.56	65.1		491.214	365.903	421.86	305.876		0.28631	0.130769	0.349167	0.14011		26	56	38	76		137.132	171.303	154.462	168.86
	57.42	42.14	64.3			182.508	409.388	264.463		0.212063	0.153182	0.251429	0.041608		50	114	46	100			278.6	161.38	139.426		47.03	48.47	41.04	70.94			327.955	425.761	243.64		0.3375	0.182967	0.243939	0.146154		30	46	40	96		128.312	159.077	139.93	210.592
	76.66	40.1	43.12			265.584	511.525	382.848			0.188187	0.305	0.076648			70	40	60			212.503	126.221	176.507			44.27	43.36	55.46			403.662	432.062	349.244			0.153182	0.223214	0.195495			120	35	46			104.677	138.635	175.419
	82.65	75.62	66.37			338.401	286.288	323.999			0.174615	0.186189	0.203187			46	56	56			149.631	169.531	151.656			48.11	44.82	85.32			312.751	443.592	200.076			0.122679	0.307273	0.121818			34	30	116			146.192	141.967	241.353
	61.95	44.76	57.85			283.46	371.94	265.707			0.0754545	0.264161	0.06303			100	30	140			235.614	123.103	236.092			66.05	33.52	61.08			259.449	382.642	216.31			0.057879	0.302855	0.138182			100	30	116			191.218	110.266	273.277
	80.36	55.6	44.56			239.616	361.068	261.56			0.0540909	0.319056	0.096364			120	20	80			252.897	73.7088	144.019			67.48	43.92	70.92			313.141	408.542	342.867			0.210989	0.230303	0.093956			66	40	56			187.928	149.304	176.95
	63.09	48.6	47.78			286.902	382.482	314.845			0.157692	0.268333	0.176099			66	36	70			200.036	157.536	187.516			96.7	37.24	45.99			284.947	494.167	365.072			0.150549	0.176786	0.053147			60	55	60			193.143	144.844	177.044
	58.21	42.8	58.01			310.829	470.994	335.259			0.337088	0.271429	0.100303			70	34	100			191.497	111.097	237.712			57.78	36.58	62.92			449.987	438.446	261.771			0.277857	0.266364	0.159121			40	14	60			148.152	113.529	196.854
	44.3	46.84	54.91			256.029	458.961	357.142			0.268132	0.110909	0.082343			66	40	40			209.19	139.654	153.131			59.55	44.56	13.0981			261.988	528.442	700.492			0.294286	0.205	0.1212			50	36	100			126.505	155.846	52.3882
	50.78	23.2069	62.21			386.754	648.077	421.428			0.137273	0.216316	0.222273			96	46	26			213.512	87.4442	60.0257			54.85	25.17	56.0771			304.072	448.21	436.616			0.229121	0.27	0.30291			60	16	14			131.163	102.91	53.7556
	56.22	17.7676	52.39			301.042	896.793	301.546			0.281964	0.238848	0.168571			40	46	56			162.622	50.5852	165.999			76.32	44.1	68.9897			312.05	871.275	348.781			0.161868	0.325	0.162794			56	10	20			193.435	159.471	119.109
		15.4122	79.7				533.886	256.686			0.286264	0.270795	0.14533			46	10	80			176.752	55.0718	220.867			59.62	26.8				221.454	418.042				0.137912	0.1375	0.158171			80	10	96			233.9	78.3257
		22.0057	42.98				792.332	317.175				0.468609	0.3				14	30				100.733	146.461				42.6493					639.07					0.191435					56					99.4032
		26.207	64.3					313.367				0.273947	0.092582				40	80				95.3732	200.104				33.249					451.435					0.275188					50					112.011
			33.8413					310.903					0.181579					100					98.1318				42.6989					527.426					0.157237					60					117.744
			33.066					308.814					0.108836					140					128.608				20.8178					568.609					0.322869					20					62.8415
			42.8068					457.037					0.192921					60					81.8138				34.4995					736.515					0.289342					40					87.2888
			81.0024					268.643					0.171329					100					134.608				32.7298					392.046					0.236842					38					61.7172
			48.2713					347.991					0.161446					96					112.058				50.6621					546.353					0.293254					10					89.3919
			29.3509					356.168					0.195477					60					134.134				32.2302					653.708					0.0684671					60					86.1486
			41.5091					318.62					0.220022					90					120.205				21.7858					503.859					0.288684					30					75.8059
			41.5162										0.230714					86									50.9969					640.071					0.218947					34					90.99
																											17.592					976.701					0.18609					50					63.0347
																											15.1846					760.537					0.211316					32					49.2322
																											30.4238					365.671					0.295502					10					50.3284
																											84.6339					653.57					0.264662					50					129.243
																											25.6969										0.148947					84					93.3201
																																					0.148421					38
[truncated: 16 more columns]

## Sheet: Extended Data Fig. 5
Extended Data Figure 5. Lack of age- or APOE4-dependent hyperexcitability phenotype in hippocampal CA1 pyramidal cells (PCs).
5a. CA1 PC Input-output curves
	E3-KI young																											E4-KI young
Step current (pA)	APs/sec																											APs/sec
0	0	0	0	0	0	0	0	0	0	0	0	0	0	0	0	0	0	0	0	0	0	0	0	0	0	0	0	0	0	0	0	0	0	0	0	0	0	0	0	0	0	0	0	0	0	0	0	0	0
20	0	0	0	0	0	0	0	0	0	0	0	0	0	0	0	0	0	0	0	0	0	0	0	0	0	0	0	0	0	0	0	0	0	0	0	0	0	0	0	0	0	0	0	0	0	0	0	0	0
40	0	0	0	0	0	0	0	0	0	0	0	0	0	0	0	0	0	0	0	0	0	0	0	0	0	0	0	0	0	0	0	0	0	0	0	0	0	0	0	0	0	0	0	0	0	0	0	0	0
60	0	0	0	0	0	0	0	0	0	0	0	0	0	0	0	0	0	0	0	3	0	0	0	0	0	0	0	0	0	0	0	0	0	0	0	0	0	0	0	0	0	0	0	0	0	0	0	0	3
80	3	0	0	0	1	0	6	6	0	0	0	0	0	0	0	0	0	0	0	20	0	14	0	9	9	0	0	0	0	0	0	0	0	0	0	2	1	5	0	1	0	0	0	0	0	0	0	2	15
100	13	2	0	0	5	0	15	19	4	10	0	0	5	0	4	0	0	4	0	28	1	25	0	15	16	4	8	0	2	0	0	0	0	0	9	10	12	12	0	12	5	0	0	0	0	1	5	10	21
120	19	7	0	0	10	0	20	29	13	17	1	6	12	0	10	0	0	8	0	33	9	33	1	17	23	14	17	9	10	5	0	0	4	7	17	16	21	18	7	20	8	0	7	1	11	13	13	15	29
140	23	11	0	5	13	0	25	35	20	22	12	11	19	1	11	0	0	12	0	38	15	39	7	22	27	21	25	12	15	12	2	0	13	12	24	22	30	24	12	28	13	3	11	8	21	21	20	21	35
160	25	16	1	12	18	5	29	40	28	28	21	15	24	7	18	4	0	18	1	41	22	42	18	26	32	28	30	18	22	18	8	4	23	16	30	23	37	29	17	35	17	8	15	13	28	30	26	27	38
180	27	21	11	17	21	10	34	45	33	33	29	20	28	13	20	11	0	20	6	43	27	47	25	27	36	32	34	21	26	22	13	9	31	21	35	26	43	34	21	39	22	13	18	18	33	37	32	30	40
200	29	26	17	22	23	15	36	49	36	36	34	24	31	18	20	16	0	21	10	46	32	49	30	30	39	37	40	25	30	27	17	14	35	25	39	30	47	37	24	44	25	17	22	22	37	43	36	34	43
220	30	28	22	27	26	20	39	51	42	38	39	27	34	23	24	20	2	23	16	48	35	51	36	33	42	41	34	28	34	30	23	15	41	28	42	34	52	39	27	47	28	21	26	25	42	47	40	37	45
240	31	31	27	31	28	24	42	54	44	43	43	30	35	28	27	25	4	26	20	50	38	53	40	34	44	43	41	30	36	33	25	20	44	32	44	37	53	40	29	51	31	24	28	29	45	49	43	40	47
260	31	34	31	34	29	28	43	56	47	44	46	33	38	31	29	29	6	28	24	53	41	54	45	37	47	46	47	33	38	36	29	26	46	35	47	39	55	41	32	54	32	27	32	32	46	52	46	42	48
280	32	37	34	37	31	31	45	56	49	47	48	35	38	35	28	31	10	30	27	54	43	54	48	37	50	47	49	34	38	37	31	30	49	37	49	40	56	42	34	55	35	30	33	35	49	55	49	44	50
300	32	38	37	39	33	34	46	57	50	47	50	38	38	38	29	34	12	32	29	55	45	55	51	38	51	49	51	37	40	39	33	33	51	39	50	42	58	43	36	57	37	31	36	39	49	56	50	47	51
5b					5c					5d					5e					5f
CA1 PC firing gain (Hz/pA)					CA1 PC rheobase (pA)					CA1 PC Spike Latency (ms)					CA1 PC Cm (pF)					CA1 PC Rin (MOhm)
Young		Aged			Young		Aged			Young		Aged			Young		Aged			Young		Aged
E3-KI	E4-KI	E3-KI	E4-KI		E3-KI	E4-KI	E3-KI	E4-KI		E3-KI	E4-KI	E3-KI	E4-KI		E3-KI	E4-KI	E3-KI	E4-KI		E3-KI	E4-KI	E3-KI	E4-KI
0.17	0.195	0.185	0.255		63	93	92	102		111.574	263.232	262.205	296.703		122.03	150.39	206.8	168.88		116.075	119.675	133.097	92.4457
0.24	0.255	0.235	0.225		85	86	82	66		388.748	222.024	307.002	358.702		127.89	73.57	153.64	113.01		100.274	164.681	118.224	149.6
0.25	0.225	0.135	0.16		146	100	43	164		339.536	229.965	246.406	258.906		152.05	136.3	139.05	196.28		140.795	132.202	99.778	184.063
0.24	0.22	0.27	0.22		120	124	83	119		310.037	265.538	230.355	208.093		209.89	148.99	183.96	165.86		93.9126	103.814	139.796	188.332
0.2	0.2	0.16	0.265		67	138	137	60		191.56	363.256	191.317	167.349		130.23	134.76	174.24	130		158.429	98.2746	150.778	177.419
0.225	0.34	0.175	0.24		140	105	102	44		339.623	294.845	220.911	197.929		145.84	130.25	129.48	122.13		146.208	107.7	114.649	147.116
0.235	0.205	0.185	0.255		59	96	75	61		176.004	273.707	396.956	175.712		109.68	200.86	168.81	92.33		135.343	120.072	128.713	99.7218
0.315	0.275	0.18	0.275		62	77	123	64		184.528	189.944	342.727	403.116		96.66	122.54	174.5	130.63		135.231	147.227	121.396	115.25
0.295	0.195	0.26	0.19		84	66	83	160		248.194	202.41	210.722	284.936		113.93	82.71	158.19	201.96		110.191	156.706	95.6744	176.116
0.245	0.39	0.195	0.15		75	68	101	114		190.819	172.118	378.5	169.351		104.26	143.36	144.97	150.98		118.232	138.051	121.349	154.93
0.335	0.275	0.215	0.25		108	61	77	58		263.916	224.101	357.914	202.004		129.75	93.81	139.84	87.22		140.608	199.096	112.881	138.206
0.205	0.185	0.27	0.22		98	96	97	73		238.312	286.425	316.205	197.065		173.5	162.37	219.3	110.45		91.6997	126.24	101.211	132.181
0.235	0.345	0.165	0.23		81	67	157	93		267.707	192.307	155.635	163.532		137.8	96.16	207.62	110.86		91.2768	146.249	96.4924	136.439
0.26	0.215	0.135	0.3		128	79	137	67		296.838	223.456	218.146	224.566		208.44	139	155.93	120.27		106.299	137.26	143.67	115.28
0.145	0.2	0.255	0.325		80	123	82	86		198.412	307.271	191.079	247.422		110.64	171.65	133.41	113.09		111.201	117.108	183.071	147.536
0.225	0.185	0.15	0.275		141	94	156	87		333.721	234.778	253.693	186.718		260.12	137.7	143.88	149.94		95.7803	136.899	134.814	155.982
0.14	0.215	0.205	0.25		203	107	140	64		420.422	278.619	289.07	241.051		214.66	146.62	196.4	92.62		165.684	112	152.52	132.579
0.17	0.255	0.205	0.21		82	95	99	87		235.861	253.817	283.851	196.716		152.38	155.42	113.6	123.04		124.867	121.819	104.997	114.008
0.23	0.38	0.215	0.235		148	88	77	63		351.231	238.103	267.406	247.052		184.67	118.25	115.18	170.47		163.25	121.551	122.609	125.718
0.26	0.29	0.27	0.25		43	82	97	99		154.022	206.402	178.347	265.016		152.67	116.95	186.49	163.48		114.832	131.141	127.616
0.29	0.26	0.265	0.225		88	65	47	104		261.504	190.321	250.322			120.87	103.29	124.02	156.39		127.317	158.387	111.293
0.265	0.3	0.21			54	44	64			163.928	176.02	125.951			121.28	91.52	209.17			154.153	185.809	143.981
0.35	0.31	0.29			110	107	64			292.764	255.569				174.28	129.71	188			131.327	119.799	96.7657
0.165	0.25	0.245			52	68	96			228.155	225.692				157.19	161.53	138.41			134.581	165.456	160.321
0.245	0.17	0.25			56	161	103			176.866	373.983				164.03	138.96	165.22				99.0504
0.285	0.25	0.25			83	79	116			198.694	221.322				152.64	154.45	131.68				130.877
0.275	0.315	0.21			78	83	105			204.004	245.453				138.77	128.68	216.86				132.939
	0.405	0.31				64	64				137.317					99.25	114.93				175.345
	0.285	0.225				84	97				279.526					111.8					166.776
	0.19	0.27				77	62				277.638					149.5					109.196
[truncated: 57 more columns]

## Sheet: Extended Data Fig. 6
Extended Data Figure 6. Selective APOE4 removal from astrocytes has no effect on the morpho-electric and excitability phenotypes of CA3 PCs in young fE4-KI/GFAP-Cre+ mice
6a. Input-output curves
	fE4/Gfap-cre-																			fE4/Gfap-cre+
Step current (pA)	APs/sec																			APs/sec
0	0	0	0	0	0	0	0	0	0	0	0	0	30	55	18	21	67	31	35	0	0	0	0	0	0	0	0	0	0	0	0	0	0	0	0
50	0	0	0	0	0	0	1	3	3	1	0	0	31	51	19	21	65	32	39	0	0	0	0	0	0	1	1	0	0	0	1	2	1	8	2
100	0	2	0	7	5	4	5	4	5	4	0	3	27	46	26	24	64	36	42	0	1	0	0	1	1	5	8	6	1	0	6	6	7	12	10
150	0	9	3	15	14	10	9	9	9	10	2	8	27	46	26	26	65	42	47	1	3	0	0	2	4	11	17	19	4	2	12	11	13	17	15
200	0	12	8	22	17	15	12	12	12	13	4	14	28	40	31	28	61	51	48	3	6	1	1	5	8	16	26	31	7	6	16	15	18	22	20
250	1	19	12	29	22	19	15	13	15	16	8	19	24	35	30	31	59	53	44	6	7	1	1	7	11	21	32	45	11	11	22	20	23	28	28
300	4	23	15	35	30	22	17	16	18	16	11	24	23	31	34	28	54	47	39	9	9	4	2	11	15	26	38	56	17	13	25	26	28	31	35
350	6	25	20	40	36	24	19	21	22	18	14	31	20	27	27	27	49	41	33	12	12	7	5	15	19	30	45	54	26	16	29	32	34	34	42
400	9	26	23	47	42	28	22	23	26	22	18	33	18	22	26	23	45	33	30	14	15	9	6	16	23	33	50	64	18	19	37	38	35	38	50
450	13	26	27	48	48	33	25	25	31	27	17	39	18	19	23	21	38	28	24	17	16	10	8	18	27	37	57	59	7	22	40	43	41	43	53
500	15	28	30	52	53	36	29	29	34	29	22	41	15	16	18	15	32	22	18	20	17	13	10	21	32	41	60	60	0	23	44	49	44	43	59
550	18	28	32	53	58	39	32	34	36	33	21	45	13	11	14	12	18	18	15	22	20	14	0	22	35	42	63	50	0	26	47	51	49	47	53
600	19	30	34	55	64	42	36	37	39	37	21	47	10	7	8	6	9	13	12	25	21	17	0	23	38	33	60	50	0	29	51	55	51	50	49
650	22	28	37	57	69	45	42	40	37	39	21	49	6	3	4	3	1	8	6	29	23	19	0	26	42	29	53	42	0	33	53	61	52	54	39
700	24	26	38	55	71	45	44	41	42	42	19	49	3	0	0	0	0	1	0	30	24	20	0	28	44	27	46	39	0	37	58	63	57	58	29
6b			6c			6d			6e			6f
CA3 PC firing gain (Hz/pA)			CA3 PC rheobase (pA)			CA3 PC Spike Latency (ms)			CA3 PC Cm (pF)			CA3 PC Rin (MOhm)
fE4/Gfap-cre-	fE4/Gfap-cre+		fE4/Gfap-cre-	fE4/Gfap-cre+		fE4/Gfap-cre-	fE4/Gfap-cre+		fE4/Gfap-cre-	fE4/Gfap-cre+		fE4/Gfap-cre-	fE4/Gfap-cre+
0.0525714	0.102286		250	90		199.384	237.2		149.6	146.7		233.263	404.866
0.0908571	0.0668571		120	125		362.897	106.76		181.8	135		243.863	537
0.0794286	0.0525714		140	150		302.704	134.235		138	150.5		325.557	456.57
0.129714	0.0525714		100	100		235.984	188.775		141.2	134.2		403.943	242.481
0.103429	0.0388571		75	200		186.419	329.744		168	157.3		413.142	271.42
0.056	0.0565714		150	100		148.64	138.92		178	139.5		328.901	424.366
0.0491429	0.092		50	100		192.086	199.532		168.4	160.9		350.759	244.893
0.0628571	0.1		30	50		110.514	159.129		155.7	159.3		425.444	300.168
0.0585714	0.147429		40	40		122.292	178.548		119.19	137		362.343	299.847
0.0521429	0.208571		50	60		149.349	117.808		159.39	107.4		455.917	199.247
0.0692857	0.0862857		60	50		130.471	138.707		197	167.71		536.493	376.511
0.116429	0.0977143		75	40		150.721	151.84		179.53	128.38		353.616	442.34
0.0707143	0.0994286		75	50		182.818	146.174		166.82	163.61		348.588	392.78
0.0764286	0.0851429		60	30		87.3981			123.61	168.33		436.312	422.081
0.054	0.125143		40	40		93.9373			127.04	157.69		409.841	368.637
0.075			60			227.711			162.02			356.545
0.146429			100			214.696			155.3			318.963
0.0857143			50			210.28			119.87			387.051
0.0948571			50			181.973			163.64			396.44

## Sheet: Extended Data Fig. 7
Extended Data Figure 7. K-means clustering analysis of Type I DGC (DGC I), Type II DGC (DGC II), CA3 PCs, and CA1 PCs.
7a-d. Centroid loadings for all cell types
Features	mean_centroid_Hyper				mean_centroid_Normal				confidence_low_Hyper				confidence_high_Hyper				confidence_low_Normal				confidence_high_Normal
	CA3 PC	DG I	DG II	CA1 PC	CA3 PC	DG I	DG II	CA1 PC	CA3 PC	DG I	DG II	CA1 PC	CA3 PC	DG I	DG II	CA1 PC	CA3 PC	DG I	DG II	CA1 PC	CA3 PC	DG I	DG II	CA1 PC
Accomodation	-0.128685	-0.292745	-0.370998	-0.09846	0.0960932	0.123025	0.234262	-0.0793734	-0.346556	-0.638122	-0.585076	-0.321876	0.335862	0.0806979	-0.182425	0.0686552	-0.17572	-0.27894	-0.0387314	-0.241618	0.276747	0.633097	0.651837	0.120961
AP amp	-0.193483	-0.165839	0.0985947	-0.00486866	0.140957	0.22809	-0.0406666	-0.0198413	-0.516674	-0.963957	-0.226748	-0.435574	0.175752	0.553295	0.434582	0.26551	-0.0831203	-0.393826	-0.332693	-0.321134	0.338918	0.819232	0.372266	0.26591
AP rise time	-0.217219	-0.106389	-0.107575	-0.0608675	-0.0456446	-0.453845	-0.0100009	-0.119001	-0.316617	-0.603092	-0.431628	-0.156385	-0.0829565	0.761237	0.207663	0.0264961	-0.142746	-0.728326	-0.459964	-0.2012	0.038766	-0.101693	0.330279	-0.0251808
AP threshold	0.429845	-0.282009	-0.226906	0.223503	-0.3096	0.0265619	0.168698	-0.277026	0.0382585	-0.746931	-0.639568	-0.0373192	0.731169	0.0972379	0.416281	0.661856	-0.460979	-0.407799	-0.456576	-0.546859	-0.125171	0.402609	0.511463	-0.0841687
AP width	-0.224799	-0.170331	-0.21122	-0.0235824	0.124905	-0.445476	0.154586	-0.122689	-0.48004	-0.496525	-0.646425	-0.277892	0.207155	0.689552	0.185251	0.19585	-0.163593	-0.661493	-0.316874	-0.314527	0.368042	-0.203516	0.680402	0.0925542
Cm	0.342915	-0.22603	-0.495094	0.551681	-0.222884	0.46057	0.440221	-0.711462	0.105582	-1.54291	-0.79059	0.30767	0.585735	0.590532	-0.0772814	0.815608	-0.553158	0.00980017	0.168074	-0.977965	-0.0622012	0.779229	0.752216	-0.428916
fAHP	0.511235	-0.0217052	0.205402	-0.126504	-0.318171	0.279425	-0.172828	0.258715	0.175	-0.59041	-0.162717	-0.407803	0.733175	0.333136	0.666475	0.188624	-0.445145	-0.192999	-0.861691	-0.0667104	-0.157373	0.600341	0.169729	0.477787
I-F Gain	-0.698645	0.888121	0.727814	-0.325708	0.549366	-0.300197	-0.627282	0.746287	-0.984656	0.145832	0.210861	-0.570902	-0.359886	1.66574	1.07901	-0.00606159	0.377014	-0.892727	-0.976986	0.518934	0.937962	0.340403	-0.397059	0.944789
Max Firing rate	-0.718188	0.67359	0.786506	-0.26735	0.566679	-0.217952	-0.616994	0.70582	-0.992366	-0.0679794	0.177329	-0.51779	-0.336849	1.41039	1.27533	0.0032575	0.36701	-0.594892	-0.96365	0.52896	0.875236	0.499116	-0.34475	0.896293
Rheobase	0.690253	-0.522232	-0.53657	0.337124	-0.48766	0.236641	0.520907	-0.649504	0.274724	-0.94964	-0.770881	0.13831	0.940091	0.0679304	-0.0982375	0.599389	-0.662956	-0.311137	0.228645	-0.838478	-0.391065	1.12154	1.04368	-0.477008
Rin	-0.612465	0.320403	0.58446	-0.435437	0.45448	-0.452799	-0.541657	0.72091	-0.797248	-0.578152	0.139317	-0.659515	-0.453824	2.38184	0.887796	-0.2216	0.255437	-1.10747	-1.02271	0.374788	0.951002	0.158278	-0.187467	1.12497
RMP	0.101942	0.1139	-0.173966	-0.181843	-0.106766	-0.200367	0.14379	0.0537785	-0.115785	-0.256368	-0.424134	-0.412555	0.297589	0.834282	0.0182733	0.06636	-0.435017	-0.441591	-0.125372	-0.163481	0.0651085	0.0385423	0.537306	0.287016
sAHP	-0.0180568	0.0594003	0.250747	0.0371674	0.0662425	-0.00135783	-0.188368	0.111847	-0.285495	-0.210063	-0.161348	-0.217506	0.237358	0.484151	0.675853	0.29577	-0.0878306	-0.318802	-0.410302	-0.138587	0.323712	0.429537	0.149226	0.33114
Spike Latency	0.735351	-0.268132	-0.531194	0.375146	-0.507998	0.717681	0.535332	-0.618461	0.331126	-1.72902	-0.836524	0.132888	0.951306	0.58858	0.175782	0.649467	-0.735814	0.264736	-0.0312694	-0.793993	-0.352215	1.06015	1.04146	-0.450738
7q. Centroid loadings for all combined DGC types										7r. Residual values for combined DGCs across ages, genotype, and heuristically determined DGC types
Features	full_centroid_Hyper	full_centroid_Normal	mean_centroid_Hyper	mean_centroid_Normal	confidence_low_Hyper	confidence_high_Hyper	confidence_low_Normal	confidence_high_Normal		E3-KI				E4-KI
										Young		Aged		Young		Aged
I-F Gain	0.674072	-0.704679	0.737024	-0.730331	0.518299	0.924726	-0.936764	-0.572227		Type I	Type II	Type I	Type II	Type I	Type II	Type I	Type II
Max Firing rate	0.401	-0.295131	0.458032	-0.316617	0.263842	0.614769	-0.548718	-0.148187		1.39985	-2.64076	-0.494864	-0.759991	1.08025	1.27753	1.76293	-0.867188
Rin	0.389468	-0.703493	0.463011	-0.731963	0.235432	0.647644	-0.891505	-0.617186		2.51049	-2.6195	0.447955	-1.83205	2.71501	-0.349679	1.39277	-3.30473
fAHP	0.236506	-0.132415	0.298855	-0.151031	0.15937	0.422026	-0.388304	0.0586359		2.93525	-3.63284	2.33509	3.90609	4.04883	-0.934513	0.984122	0.298706
sAHP	0.223455	-0.324057	0.2633	-0.320337	0.0727461	0.419579	-0.437436	-0.218018		-0.454111	-1.68809	0.449108	-1.82421	2.67835	-0.694453	1.65705	-3.0069
RMP	-0.00805596	-0.159088	0.0484077	-0.160714	-0.120144	0.18582	-0.310764	-0.0171853		0.0997614	-1.85297	1.22859	-2.92171	2.21722	4.21888	2.59431	-2.13548
AP threshold	-0.0622954	-0.0979107	-0.00487261	-0.101035	-0.148518	0.136619	-0.267543	0.0894856		1.8426	-1.11423	0.272	-3.0439	1.79759	0.90471	-0.498207	-2.14871
AP rise time	-0.109327	-0.367311	-0.037374	-0.388667	-0.188291	0.115201	-0.530311	-0.280704		0.81533	-1.5628	2.26976	-0.36662	2.16541	1.44479	2.02004	2.18622
Spike Latency	-0.330629	0.698373	-0.286608	0.710675	-0.458249	-0.115124	0.568156	0.9842		2.38586	-2.54738	2.12992	-2.83669	3.27992	-3.49796	-0.161685	-0.655854
AP width	-0.357506	-0.0841821	-0.284837	-0.105886	-0.406425	-0.177191	-0.249265	0.0337217		1.87151	-1.7368	2.30797	-2.8713	2.46512	-1.73176	2.82248	-2.15072
AP amp	-0.358904	0.430316	-0.294187	0.404767	-0.473368	-0.0741797	0.224597	0.59576		3.03175	-2.44356	2.66685	-1.73172	2.82168	2.20523	1.6657	-0.865135
Cm	-0.443108	0.723986	-0.37131	0.700895	-0.493546	-0.229292	0.519371	0.919409		1.40714	-1.34677	0.132631	-0.979377	3.95864	-2.55826	2.08381	-3.34636
Accomodation	-0.470572	0.48482	-0.400263	0.47171	-0.464319	-0.297644	0.239764	0.737816			-2.36955	0.68215	0.481337		0.0599517	1.90378	-2.55734
Rheobase	-0.657097	0.726157	-0.589176	0.718534	-0.703939	-0.4156	0.52264	0.933045			-2.51533	1.50231	-1.80933		-1.74193	2.24708	0.0109791
											-1.46445	-2.06349	-1.54445		0.26036	2.056	-2.65247
											-1.81257	2.34426	-1.79475		-2.15607	1.6694	-1.7293
											-1.45914	0.971013	-1.53553		-2.14845	1.22152	-2.47876
											-4.05178	1.85489	-0.507102		1.55688	3.71553	-1.54722
											0.330387	2.3311	0.529303		-0.610163	1.71288	-1.05932
											-0.125278	0.932092	-0.506893		-0.759507	0.857641	1.66829
											-1.47204	-0.508257	-3.22004		-3.01241	1.71522	-2.86558
											1.34084	-1.35718	1.03165		-1.83469	1.09964
											0.759772	-1.56043	-2.33145			0.835509
												-1.03999	-0.768093			1.35051
												1.23448	-0.279399

## Sheet: Extended Data Fig. 8
Extended Data Figure 8. Cumulative distributions for inter-event intervals and amplitudes of all synaptic events shown in Figure 6
8a. CA3 PC sEPSC inter-event interval (ms)									8b. CA3 PC sEPSC amplitude (pA)									8c. CA3 PC sIPSC inter-event interval (ms)									8d. CA3 PC sIPSC amplitude (pA)									8e. DGC sEPSC inter-event interval (ms)									8f. DGC sEPSC amplitude (pA)
Young				Aged					Young				Aged					Young				Aged					Young				Aged					Young				Aged					Young				Aged
E3-KI		E4-KI		E3-KI		E4-KI			E3-KI		E4-KI		E3-KI		E4-KI			E3-KI		E4-KI		E3-KI		E4-KI			E3-KI		E4-KI		E3-KI		E4-KI			E3-KI		E4-KI		E3-KI		E4-KI			E3-KI		E4-KI		E3-KI
Value	%	Value	%	Value	%	Value	%		Value	%	Value	%	Value	%	Value	%		Value	%	Value	%	Value	%	Value	%		Value	%	Value	%	Value	%	Value	%		Value	%	Value	%	Value	%	Value	%		Value	%	Value	%	Value
0.134321	0.00424268	0.164081	0.00229079	0.288107	0.00391819	0.203808	0.00367877		1.81351	0.00614628	0.0277888	0.00283624	1.15681	0.00351753	1.4085	0.00921107		0.504485	0.0087146	0.524293	0.00567891	0.397801	0.00936856	0.24397	0.00552486		2.27955	0.00876271	2.98399	0.00589831	1.04481	0.0114469	0	0.375757		0.120945	0.00686955	0.104066	0.00619848	0.308208	0.00804052	0.217081	0.0036503		0.0425105	0.00684885	0	0.0741611	0.195613
0.143991	0.00848536	0.419748	0.00458159	0.289254	0.00783638	0.228477	0.00735754		1.89684	0.0122926	0.0420417	0.00567247	1.15696	0.00703507	1.4132	0.0184221		0.627401	0.0174292	0.610655	0.0113578	0.404905	0.0187371	0.290639	0.0110497		2.39949	0.0175254	3.05355	0.0117966	1.04503	0.0228938	0.58975	0.382715		0.162956	0.0137391	0.210266	0.0185954	0.372349	0.016081	0.231546	0.0073006		0.21274	0.0136977	0.00153063	0.0803411	0.441758
0.149889	0.012728	0.422419	0.00687238	0.328935	0.0117546	0.230025	0.0110363		1.89727	0.0184388	0.094147	0.00850871	1.15704	0.0105526	1.41789	0.0230277		0.7284	0.0261438	0.656586	0.0170367	0.421924	0.0281057	0.39248	0.0165746		2.42933	0.0262881	3.07364	0.0176949	1.04655	0.0343407	0.844128	0.389674		0.272917	0.0206086	0.337989	0.0247939	0.411638	0.0241216	0.231921	0.0109509		0.232383	0.0205465	0.0329237	0.0865212	0.865733
0.16074	0.0169707	0.441267	0.00916317	0.388162	0.0156728	0.237243	0.0147151		1.92148	0.0245851	0.182583	0.0113449	1.15738	0.0140701	1.43309	0.0276332		0.737419	0.0348584	0.846845	0.0227157	0.702925	0.0374742	0.409334	0.0220994		2.43621	0.0350508	3.17019	0.0235933	1.04734	0.0457875	1.55666	0.396632		0.405607	0.0274782	0.387393	0.0309924	0.450097	0.0321621	0.2437	0.0146012		0.338035	0.0273954	0.153012	0.0927013	0.962354
0.16233	0.0212134	0.449387	0.011454	0.427146	0.0195909	0.244928	0.0183938		1.93275	0.0307314	0.236812	0.0141812	1.15796	0.0175877	1.45545	0.0322388		0.741961	0.043573	0.850292	0.0283946	0.727812	0.0468428	0.421451	0.0276243		2.43934	0.0438135	3.20746	0.0294916	1.04766	0.0572344	1.5789	0.403591		0.432195	0.0343477	0.438681	0.0371909	0.461341	0.0402026	0.290737	0.0182515		0.599253	0.0342442	0.189128	0.0988814	0.985404
0.169098	0.0254561	0.455365	0.0137448	0.44431	0.0235091	0.299396	0.0220726		1.94922	0.0368777	0.25774	0.0170174	1.15896	0.0211052	1.46015	0.0368443		0.807153	0.0522876	0.861764	0.0340735	0.728794	0.0562114	0.45576	0.0331492		2.55509	0.0525762	3.22153	0.0353899	1.0479	0.0686813	2.3387	0.410549		0.452164	0.0412173	0.460202	0.0433893	0.503633	0.0482431	0.332153	0.0219018		0.614266	0.0410931	0.239903	0.105061	1.03076
0.17694	0.0296988	0.462611	0.0160356	0.459585	0.0274273	0.303915	0.0257514		1.95151	0.043024	0.278508	0.0198537	1.15921	0.0246227	1.47893	0.0414498		0.848254	0.0610022	0.930717	0.0397524	0.753882	0.0655799	0.527573	0.038674		2.59566	0.0613389	3.22789	0.0412882	1.04806	0.0801282	2.54692	0.417507		0.45925	0.0480868	0.462222	0.0495878	0.507711	0.0562837	0.332166	0.0255521		0.688673	0.0479419	0.257376	0.111242	1.19032
0.215089	0.0339415	0.46751	0.0183263	0.493169	0.0313455	0.320666	0.0294302		2.02632	0.0491703	0.279854	0.0226899	1.15942	0.0281403	1.48832	0.0506609		0.865485	0.0697168	1.00357	0.0454313	0.851767	0.0749485	0.540849	0.0441989		2.59603	0.0701016	3.23843	0.0471865	1.04888	0.0915751	2.7442	0.424466		0.475971	0.0549564	0.475662	0.0619848	0.521032	0.0643242	0.342764	0.0292024		0.703982	0.0547908	0.306468	0.117422	1.22325
0.222592	0.0381841	0.472472	0.0206171	0.539509	0.0352637	0.33111	0.0331089		2.03471	0.0553165	0.324319	0.0255261	1.15997	0.0316578	1.5024	0.0552664		0.934808	0.0784314	1.01733	0.0511102	1.54848	0.084317	0.541626	0.0497238		2.6386	0.0788644	3.28624	0.0530848	1.04899	0.103022	2.8167	0.431424		0.493691	0.0618259	0.498748	0.0681832	0.531367	0.0723647	0.346235	0.0328527		0.75062	0.0616396	0.337042	0.123602	1.25056
0.226514	0.0424268	0.479763	0.0229079	0.563679	0.0391819	0.331522	0.0367877		2.05565	0.0614628	0.421386	0.0283624	1.16003	0.0351753	1.51179	0.059872		1.00477	0.087146	1.08116	0.0567891	1.74222	0.0936856	0.553529	0.0552486		2.64854	0.0876271	3.30098	0.0589831	1.04953	0.114469	2.91745	0.438383		0.522161	0.0686955	0.529222	0.0743817	0.535957	0.0804052	0.351484	0.036503		0.804158	0.0684885	0.365703	0.129782	1.33604
0.22935	0.0466695	0.484016	0.0251987	0.600224	0.0431001	0.336034	0.0404665		2.06793	0.0676091	0.441844	0.0311986	1.16102	0.0386929	1.51649	0.0644775		1.00972	0.0958606	1.09621	0.0624681	1.75675	0.103054	0.572048	0.0607735		2.68171	0.0963898	3.30937	0.0648814	1.04954	0.125916	3.00518	0.445341		0.525688	0.075565	0.556077	0.0805802	0.537448	0.0884458	0.352586	0.0401533		1.01546	0.0753373	0.435913	0.135962	1.34896
0.233104	0.0509122	0.496487	0.0274895	0.606079	0.0470183	0.355717	0.0441452		2.08256	0.0737554	0.489513	0.0340348	1.16184	0.0422104	1.52588	0.069083		1.35436	0.104575	1.18045	0.068147	2.31908	0.112423	0.6057	0.0662983		2.72356	0.105152	3.37354	0.0707798	1.05201	0.137363	3.0909	0.4523		0.551237	0.0824346	0.558254	0.0867787	0.550857	0.0964863	0.353663	0.0438036		1.05232	0.0821862	0.453296	0.142142	1.49679
0.249821	0.0551549	0.513184	0.0297803	0.645482	0.0509364	0.357267	0.047824		2.23361	0.0799017	0.5336	0.0368711	1.16199	0.045728	1.53527	0.0828996		1.56842	0.11329	1.21466	0.0738259	2.3277	0.121791	0.684894	0.0718232		2.75106	0.113915	3.37761	0.0766781	1.05723	0.14881	3.11168	0.459258		0.577668	0.0893041	0.558526	0.0929771	0.551525	0.104527	0.386066	0.0474539		1.06097	0.089035	0.511492	0.148322	1.50401
0.29059	0.0593975	0.52149	0.0320711	0.657514	0.0548546	0.359322	0.0515028		2.2749	0.0860479	0.570147	0.0397073	1.16215	0.0492455	1.54075	0.0875052		1.75508	0.122004	1.21545	0.0795048	2.93345	0.13116	0.837244	0.0773481		2.75951	0.122678	3.41137	0.0825764	1.05745	0.160256	3.17862	0.466217		0.578156	0.0961737	0.577465	0.0991756	0.564095	0.112567	0.465777	0.0511042		1.11647	0.0958838	0.550123	0.154502	1.59113
0.319112	0.0636402	0.521817	0.0343619	0.66758	0.0587728	0.359456	0.0551815		2.28043	0.0921942	0.684217	0.0425435	1.16267	0.052763	1.54466	0.0967163		1.83342	0.130719	1.29077	0.0851837	3.04715	0.140528	0.924103	0.0828729		2.89254	0.131441	3.43309	0.0884747	1.05802	0.171703	3.32913	0.473175		0.580968	0.103043	0.584127	0.105374	0.574	0.120608	0.479703	0.0547545		1.16525	0.102733	0.5635	0.160682	1.60795
0.325155	0.0678829	0.530414	0.0366527	0.676757	0.062691	0.361069	0.0588603		2.31797	0.0983405	0.700218	0.0453798	1.16338	0.0562806	1.56344	0.105927		1.8892	0.139434	1.36277	0.0908626	3.57874	0.149897	0.956283	0.0883978		2.97572	0.140203	3.44095	0.094373	1.05846	0.18315	3.38767	0.480134		0.593149	0.109913	0.590966	0.111573	0.590127	0.128648	0.489842	0.0584048		1.21747	0.109582	0.571373	0.166862	1.62289
0.341329	0.0721256	0.5411	0.0389435	0.681437	0.0666092	0.38244	0.0625391		2.32135	0.104487	0.721633	0.048216	1.16357	0.0597981	1.56813	0.110533		1.93822	0.148148	1.45944	0.0965415	3.61615	0.159266	0.977271	0.0939227		3.01781	0.148966	3.48981	0.100271	1.0585	0.194597	3.47585	0.487092		0.607719	0.116782	0.613469	0.117771	0.593361	0.136689	0.540429	0.0620551		1.25435	0.11643	0.587865	0.173042	1.64406
0.344107	0.0763683	0.544598	0.0412343	0.694516	0.0705274	0.383039	0.0662179		2.33431	0.110633	0.721963	0.0510522	1.16436	0.0633156	1.57752	0.115138		2.01524	0.156863	1.56091	0.10222	6.91414	0.168634	1.02204	0.0994475		3.05488	0.157729	3.55254	0.10617	1.05907	0.206044	3.48005	0.494051		0.627522	0.123652	0.624208	0.12397	0.6349	0.144729	0.587856	0.0657054		1.37921	0.123279	0.603488	0.179223	1.71284
0.348256	0.0806109	0.546159	0.0435251	0.696383	0.0744456	0.407652	0.0698966		2.35953	0.116779	0.743273	0.0538885	1.1645	0.0668332	1.58222	0.119744		2.01745	0.165577	1.60819	0.107899	7.74	0.178003	1.06781	0.104972		3.05736	0.166491	3.57941	0.112068	1.06111	0.217491	3.52707	0.501009		0.639137	0.130521	0.63459	0.130168	0.643808	0.15277	0.590057	0.0693557		1.38255	0.130128	0.679861	0.185403	1.76943
0.353328	0.0848536	0.546922	0.0458159	0.704213	0.0783638	0.48822	0.0735754		2.37615	0.122926	0.911343	0.0567247	1.16544	0.0703507	1.59161	0.124349		2.11472	0.174292	1.6919	0.113578	8.27236	0.187371	1.14741	0.110497		3.12205	0.175254	3.62484	0.117966	1.06122	0.228938	3.53574	0.507967		0.641091	0.137391	0.644897	0.142565	0.661326	0.16081	0.597924	0.073006		1.44407	0.136977	0.711945	0.191583	1.82313
0.3574	0.0890963	0.554599	0.0481067	0.706639	0.082282	0.506882	0.0772542		2.40026	0.129072	0.921861	0.059561	1.16652	0.0738682	1.5963	0.133561		2.17277	0.183007	1.69378	0.119257	8.29149	0.19674	1.17041	0.116022		3.14388	0.184017	3.69794	0.123865	1.0616	0.240385	3.59835	0.514926		0.651305	0.14426	0.64612	0.148763	0.665207	0.168851	0.603537	0.0766563		1.48058	0.143826	0.739754	0.197763	1.83212
0.395379	0.093339	0.558879	0.0503975	0.707237	0.0862001	0.517173	0.0809329		2.46257	0.135218	0.937577	0.0623972	1.16654	0.0773858	1.601	0.138166		2.21024	0.191721	1.73326	0.124936	8.66128	0.206108	1.20548	0.121547		3.19015	0.19278	3.70871	0.129763	1.06261	0.251832	3.64105	0.521884		0.678675	0.15113	0.646564	0.154962	0.699234	0.176892	0.612913	0.0803066		1.53405	0.150675	0.760229	0.203943	1.89376
0.429126	0.0975817	0.604265	0.0526882	0.710483	0.0901183	0.526577	0.0846117		2.4808	0.141364	0.985518	0.0652334	1.16654	0.0809033	1.60569	0.147377		2.36697	0.200436	1.77899	0.130615	8.74473	0.215477	1.20864	0.127072		3.19109	0.201542	3.71493	0.135661	1.06389	0.263278	3.69102	0.528843		0.682768	0.158	0.647724	0.16116	0.709235	0.184932	0.640865	0.0839569		1.55375	0.157523	0.776475	0.210123	1.90177
0.436584	0.101824	0.608564	0.054979	0.711484	0.0940365	0.555323	0.0882905		2.49784	0.147511	0.999405	0.0680697	1.16832	0.0844208	1.60923	0.151983		2.42887	0.20915	1.79627	0.136294	8.75201	0.224845	1.23228	0.132597		3.1981	0.210305	3.71603	0.14156	1.06674	0.274725	3.70567	0.535801		0.716355	0.164869	0.669469	0.167359	0.710835	0.192973	0.643545	0.0876072		1.60264	0.164372	0.81407	0.216303	1.92666
0.437032	0.106067	0.610042	0.0572698	0.768541	0.0979547	0.576287	0.0919692		2.50998	0.153657	1.16156	0.0709059	1.16892	0.0879384	1.62447	0.156588		2.51243	0.217865	2.02638	0.141973	8.77344	0.234214	1.2788	0.138122		3.22169	0.219068	3.72352	0.147458	1.06681	0.286172	3.72856	0.54276		0.722642	0.171739	0.677024	0.173557	0.711579	0.201013	0.658422	0.0912575		1.64317	0.171221	0.814424	0.222483	1.98665
0.437525	0.11031	0.616662	0.0595606	0.784332	0.101873	0.576732	0.095648		2.52476	0.159803	1.22992	0.0737421	1.16906	0.0914559	1.63856	0.161194		2.54491	0.22658	2.34427	0.147652	8.88589	0.243583	1.38612	0.143646		3.22832	0.22783	3.72584	0.153356	1.07032	0.297619	3.7789	0.549718		0.722788	0.178608	0.677289	0.179756	0.739775	0.209054	0.673924	0.0949078		1.65421	0.17807	0.884496	0.228663	1.99148
0.457851	0.114552	0.618535	0.0618514	0.809033	0.105791	0.591493	0.0993268		2.55928	0.16595	1.35077	0.0765784	1.16993	0.0949734	1.64325	0.165799		2.62146	0.235294	2.62412	0.153331	8.93185	0.252951	1.3901	0.149171		3.22982	0.236593	3.77359	0.159254	1.07041	0.309066	3.78549	0.556677		0.743996	0.185478	0.695119	0.185954	0.747154	0.217094	0.67739	0.0985581		1.65618	0.184919	0.900575	0.234843	2.01809
0.482371	0.118795	0.632861	0.0641422	0.815561	0.109709	0.594176	0.103006		2.56222	0.172096	1.35309	0.0794146	1.17039	0.098491	1.64795	0.170405		2.70414	0.244009	2.73248	0.15901	9.10551	0.26232	1.47203	0.154696		3.23994	0.245356	3.8018	0.165153	1.07053	0.320513	3.81618	0.563635		0.750759	0.192347	0.695189	0.192153	0.783507	0.225135	0.707461	0.102208		1.69936	0.191768	0.918688	0.241023	2.0429
0.487423	0.123038	0.640794	0.066433	0.818401	0.113627	0.598851	0.106684		2.57156	0.178242	1.37199	0.0822508	1.17048	0.102009	1.65264	0.17501		2.81992	0.252723	3.17111	0.164689	9.11231	0.271688	1.4927	0.160221		3.25188	0.254118	3.81246	0.171051	1.07197	0.33196	3.81985	0.570594		0.756701	0.199217	0.698318	0.198351	0.790579	0.233175	0.710714	0.105859		1.70713	0.198617	0.925592	0.247204	2.04847
0.505513	0.12728	0.656742	0.0687238	0.85875	0.117546	0.607566	0.110363		2.5757	0.184388	1.46508	0.0850871	1.17211	0.105526	1.65734	0.179616		2.95332	0.261438	3.37937	0.170367	9.14955	0.281057	1.52933	0.165746		3.25919	0.262881	3.86298	0.176949	1.07402	0.343407	3.87738	0.577552		0.761803	0.206086	0.702524	0.20455	0.824564	0.241216	0.716619	0.109509		1.70914	0.205465	0.936718	0.253384	2.05301
0.505983	0.131523	0.659876	0.0710146	0.85992	0.121464	0.622059	0.114042		2.59432	0.190535	1.50468	0.0879233	1.17295	0.109044	1.66203	0.184221		3.23956	0.270153	3.59155	0.176046	9.15237	0.290425	1.61528	0.171271		3.27361	0.271644	3.87222	0.182848	1.07463	0.354853	3.91251	0.58451		0.775902	0.212956	0.704121	0.210748	0.85504	0.249256	0.718544	0.113159		1.72029	0.212314	1.05189	0.259564	2.06117
0.518042	0.135766	0.681136	0.0733054	0.86773	0.125382	0.622441	0.117721		2.6095	0.196681	1.58066	0.0907595	1.17325	0.112561	1.66673	0.188827		7.47335	0.278867	7.41077	0.181725	9.17251	0.299794	1.66746	0.176796		3.30212	0.280407	3.92331	0.188746	1.07563	0.3663	3.92257	0.591469		0.782587	0.219826	0.705733	0.223145	0.865532	0.257297	0.723762	0.11681		1.72531	0.219163	1.05486	0.265744	2.07587
0.527356	0.140008	0.683135	0.0755962	0.874977	0.1293	0.655187	0.121399		2.64059	0.202827	1.61201	0.0935958	1.17362	0.116079	1.68081	0.193433		7.54465	0.287582	7.61469	0.187404	9.17816	0.309162	1.70856	0.18232		3.33977	0.289169	3.92813	0.194644	1.07581	0.377747	3.9382	0.598427		0.790023	0.226695	0.710512	0.235542	0.929463	0.265337	0.724042	0.12046		1.74455	0.226012	1.07568	0.271924	2.118
0.534163	0.144251	0.688007	0.077887	0.90473	0.133218	0.656612	0.125078		2.66764	0.208974	1.63857	0.096432	1.17397	0.119596	1.6902	0.198038		7.67319	0.296296	7.69316	0.193083	9.18448	0.318531	1.71139	0.187845		3.35098	0.297932	3.93345	0.200543	1.07712	0.389194	3.95423	0.605386		0.7955	0.233565	0.71335	0.241741	0.948966	0.273378	0.725377	0.12411		1.74462	0.232861	1.09108	0.278104	2.12644
0.550364	0.148494	0.690738	0.0801778	0.905584	0.137137	0.668751	0.128757		2.72814	0.21512	1.66562	0.0992683	1.1757	0.123114	1.69959	0.207249		7.77799	0.305011	7.74588	0.198762	9.21554	0.3279	1.73654	0.19337		3.35429	0.306695	3.94205	0.206441	1.07737	0.400641	3.97779	0.612344		0.802102	0.240434	0.714496	0.247939	0.953076	0.281418	0.729658	0.127761		1.76405	0.23971	1.1167	0.284284	2.14873
0.574982	0.152737	0.698953	0.0824686	0.910744	0.141055	0.677012	0.132436		2.73857	0.221266	1.68047	0.102104	1.17637	0.126631	1.70429	0.211855		7.84926	0.313725	7.90325	0.204441	9.23387	0.337268	1.83925	0.198895		3.39461	0.315457	3.94531	0.212339	1.07892	0.412088	3.98066	0.619303		0.813867	0.247304	0.718958	0.254137	0.954001	0.289459	0.732505	0.131411		1.77084	0.246558	1.12298	0.290464	2.15687
0.578038	0.156979	0.704139	0.0847594	0.91103	0.144973	0.689318	0.136114		2.75903	0.227412	1.69794	0.104941	1.17749	0.130149	1.70898	0.21646		7.93886	0.32244	8.01945	0.21012	9.23841	0.346637	1.84399	0.20442		3.44684	0.32422	3.95373	0.218238	1.07931	0.423535	4.02306	0.626261		0.816624	0.254173	0.743908	0.260336	0.988842	0.297499	0.748872	0.135061		1.77611	0.253407	1.12414	0.296644	2.15752
0.604318	0.161222	0.710399	0.0870501	0.913838	0.148891	0.698241	0.139793		2.80177	0.233559	1.72494	0.107777	1.17808	0.133666	1.72776	0.230277		7.97113	0.331155	8.18191	0.215799	9.24901	0.356005	1.90435	0.209945		3.50071	0.332983	3.95982	0.224136	1.08013	0.434982	4.04317	0.63322		0.837349	0.261043	0.744077	0.266534	0.994012	0.30554	0.769707	0.138711		1.78052	0.260256	1.15276	0.302824	2.16346
0.618039	0.165465	0.715419	0.0893409	0.951232	0.152809	0.722434	0.143472		2.89107	0.239705	1.75292	0.110613	1.17976	0.137184	1.73246	0.239488		8.02	0.339869	8.19955	0.221478	9.27191	0.365374	2.02957	0.21547		3.50637	0.341746	3.97449	0.230034	1.08312	0.446429	4.12416	0.640178		0.847826	0.267912	0.755871	0.272733	1.01026	0.31358	0.773053	0.142362		1.7827	0.267105	1.19975	0.309004	2.16886
0.627957	0.169707	0.720981	0.0916317	0.953632	0.156728	0.722924	0.147151		2.89746	0.245851	1.79589	0.113449	1.18074	0.140701	1.73715	0.253304		8.08401	0.348584	8.23139	0.227157	9.2772	0.374742	2.07652	0.220994		3.52458	0.350508	3.99368	0.235933	1.08372	0.457875	4.12699	0.647137		0.848089	0.274782	0.758047	0.278931	1.02107	0.321621	0.814039	0.146012		1.7979	0.273954	1.20635	0.315184	2.18772
0.634388	0.17395	0.723796	0.0939225	0.955996	0.160646	0.732509	0.15083		2.90824	0.251998	1.82305	0.116286	1.18088	0.144219	1.74654	0.267121		8.12094	0.357298	8.31757	0.232835	9.30697	0.384111	2.18789	0.226519		3.52525	0.359271	4.01527	0.241831	1.08603	0.469322	4.30842	0.654095		0.855454	0.281651	0.758492	0.28513	1.04968	0.329661	0.829619	0.149662		1.81156	0.280803	1.21849	0.321365	2.20209
0.640375	0.178193	0.765617	0.0962133	0.957142	0.164564	0.740219	0.154508		2.94453	0.258144	1.82771	0.119122	1.18218	0.147736	1.75008	0.271727		8.26724	0.366013	8.31765	0.238514	9.33978	0.393479	2.23974	0.232044		3.52724	0.368034	4.0202	0.247729	1.08683	0.480769	4.36182	0.661054		0.869138	0.288521	0.786737	0.297527	1.05281	0.337702	0.831966	0.153313		1.83123	0.287652	1.2462	0.327545	2.23523
0.645337	0.182435	0.773994	0.0985041	0.960686	0.168482	0.744789	0.158187		2.94526	0.26429	1.84188	0.121958	1.18335	0.151254	1.75044	0.276332		8.35329	0.374728	8.32499	0.244193	9.36016	0.402848	2.35807	0.237569		3.53242	0.376796	4.02431	0.253627	1.08795	0.492216	4.36572	0.668012		0.877498	0.295391	0.796749	0.303725	1.06685	0.345743	0.844757	0.156963		1.83771	0.2945	1.24914	0.333725	2.24208
0.675203	0.186678	0.778037	0.100795	0.988804	0.1724	0.775709	0.161866		2.94906	0.270436	1.85616	0.124794	1.18447	0.154772	1.75593	0.280938		8.39728	0.383442	8.33077	0.249872	9.38394	0.412217	2.49547	0.243094		3.55241	0.385559	4.04192	0.259526	1.08797	0.503663	4.37692	0.67497		0.88248	0.30226	0.798363	0.316122	1.07601	0.353783	0.851723	0.160613		1.85908	0.301349	1.25786	0.339905	2.2483
0.695117	0.190921	0.778411	0.103086	1.02489	0.176318	0.776097	0.165545		2.95197	0.276583	1.86427	0.127631	1.18499	0.158289	1.76063	0.303965		8.45541	0.392157	8.34702	0.255551	9.39688	0.421585	2.86179	0.248619		3.63099	0.394322	4.05722	0.265424	1.0887	0.51511	4.38609	0.681929		0.896658	0.30913	0.804723	0.322321	1.09364	0.361824	0.862857	0.164264		1.86953	0.308198	1.27249	0.346085	2.24965
0.763093	0.195163	0.784276	0.105376	1.03981	0.180237	0.77788	0.169223		2.99608	0.282729	1.89148	0.130467	1.185	0.161807	1.76451	0.308571		8.51382	0.400871	8.40058	0.26123	9.39813	0.430954	2.89641	0.254144		3.63612	0.403084	4.07694	0.271322	1.0898	0.526557	4.45202	0.688887		0.91612	0.315999	0.814295	0.334718	1.11111	0.369864	0.868193	0.167914		1.87686	0.315047	1.31931	0.352265	2.25178
0.783626	0.199406	0.801268	0.107667	1.05355	0.184155	0.785369	0.172902		2.99659	0.288875	1.89256	0.133303	1.18536	0.165324	1.76532	0.313176		8.52486	0.409586	8.40766	0.266909	9.41064	0.440322	2.91642	0.259669		3.6418	0.411847	4.07865	0.277221	1.09031	0.538004	4.46797	0.695846		0.917364	0.322869	0.814509	0.340916	1.15844	0.377905	0.868936	0.171564		1.88189	0.321896	1.32135	0.358445	2.27739
0.786317	0.203649	0.804158	0.109958	1.05379	0.188073	0.785892	0.176581		2.99822	0.295022	1.89321	0.136139	1.18567	0.168842	1.76761	0.317782		8.59507	0.418301	8.43603	0.272588	9.42522	0.449691	2.94232	0.265193		3.66462	0.42061	4.08896	0.283119	1.09086	0.549451	4.56433	0.702804		0.919368	0.329738	0.814844	0.347115	1.17985	0.385945	0.869576	0.175214		1.91349	0.328745	1.33441	0.364625	2.31596
0.787101	0.207891	0.805451	0.112249	1.05691	0.191991	0.792691	0.18026		3.02569	0.301168	1.89848	0.138976	1.18599	0.172359	1.77941	0.322388		8.60014	0.427015	8.4642	0.278267	9.42618	0.459059	3.2779	0.270718		3.69431	0.429373	4.10269	0.289017	1.09102	0.560897	4.61138	0.709763		0.929262	0.336608	0.834735	0.353313	1.18033	0.393986	0.88647	0.178865		1.91487	0.335593	1.34354	0.370805	2.32293
0.793019	0.212134	0.81867	0.11454	1.06724	0.195909	0.829046	0.183938		3.04465	0.307314	1.90151	0.141812	1.18609	0.175877	1.78257	0.326993		8.60787	0.43573	8.49667	0.283946	9.4336	0.468428	3.34892	0.276243		3.7118	0.438135	4.1307	0.294916	1.09295	0.572344	4.62523	0.716721		0.93729	0.343477	0.839865	0.36571	1.18582	0.402026	0.894323	0.182515		1.9166	0.342442	1.35332	0.376985	2.32362
0.807557	0.216377	0.825864	0.11683	1.07974	0.199828	0.843378	0.187617		3.05047	0.31346	1.90203	0.144648	1.18752	0.179394	1.7841	0.331599		8.62435	0.444444	8.51398	0.289625	9.44161	0.477797	3.4491	0.281768		3.72321	0.446898	4.18057	0.300814	1.0947	0.583791	4.65262	0.72368		0.937618	0.350347	0.885087	0.371909	1.22295	0.410067	0.919499	0.186165		1.918	0.349291	1.35562	0.383165	2.33218
0.80829	0.220619	0.832915	0.119121	1.08326	0.203746	0.843981	0.191296		3.06207	0.319607	1.90456	0.147484	1.18792	0.182912	1.79349	0.336204		8.64758	0.453159	8.51912	0.295304	9.46979	0.487165	6.26654	0.287293		3.82298	0.455661	4.18596	0.306712	1.09504	0.595238	4.65289	0.730638		0.937849	0.357216	0.885409	0.378107	1.22647	0.418107	0.931406	0.189816		1.92122	0.35614	1.36357	0.389346	2.33356
0.81367	0.224862	0.833136	0.121412	1.09553	0.207664	0.84567	0.194975		3.06318	0.325753	1.93441	0.15032	1.18832	0.186429	1.80288	0.34081		8.74247	0.461874	8.52214	0.300982	9.4704	0.496534	6.72914	0.292818		3.82858	0.464423	4.19862	0.312611	1.09523	0.606685	4.68337	0.737597		0.946836	0.364086	0.890291	0.384305	1.2316	0.426148	0.967186	0.193466		1.92739	0.362989	1.36655	0.395526	2.33894
0.834331	0.229105	0.842948	0.123703	1.09692	0.211582	0.875628	0.198654		3.07167	0.331899	1.95586	0.153157	1.18845	0.189947	1.80758	0.354626		8.74472	0.470588	8.57924	0.306661	9.48609	0.505902	6.79939	0.298343		3.83245	0.473186	4.25374	0.318509	1.09595	0.618132	4.6856	0.744555		0.950451	0.370956	0.891159	0.390504	1.25309	0.434188	0.978817	0.197116		1.93503	0.369838	1.37714	0.401706	2.37528
0.837205	0.233347	0.855012	0.125994	1.10142	0.2155	0.875706	0.202332		3.07763	0.338045	1.96487	0.155993	1.18873	0.193464	1.81227	0.363837		8.76059	0.479303	8.58309	0.31234	9.49344	0.515271	6.9567	0.303867		3.84553	0.481949	4.25378	0.324407	1.096	0.629579	4.69289	0.751513		0.955357	0.377825	0.899534	0.396702	1.30391	0.442229	0.99117	0.200767		1.94432	0.376687	1.37943	0.407886	2.38011
0.862146	0.23759	0.876347	0.128284	1.12549	0.219419	0.882899	0.206011		3.08298	0.344192	1.9661	0.158829	1.1889	0.196982	1.81697	0.368443		8.764	0.488017	8.58401	0.318019	9.49434	0.524639	7.13864	0.309392		3.8589	0.490712	4.27234	0.330306	1.0962	0.641026	4.7144	0.758472		0.996459	0.384695	0.900858	0.402901	1.44412	0.450269	0.992605	0.204417		1.94738	0.383535	1.38547	0.414066	2.3966
0.872587	0.241833	0.877343	0.130575	1.12914	0.223337	0.887796	0.20969		3.08673	0.350338	1.97934	0.161665	1.19017	0.200499	1.83105	0.377654		8.83444	0.496732	8.59038	0.323698	9.50016	0.534008	7.2358	0.314917		3.86336	0.499474	4.31269	0.336204	1.09775	0.652473	4.74253	0.76543		1.01511	0.391564	0.904128	0.409099	1.48851	0.45831	1.03097	0.208067		1.95449	0.390384	1.39179	0.420246	2.39961
0.875098	0.246076	0.879928	0.132866	1.12979	0.227255	0.892629	0.213369		3.10661	0.356484	1.98213	0.164502	1.1906	0.204017	1.83575	0.382259		8.85086	0.505447	8.60479	0.329377	9.50772	0.543376	7.2479	0.320442		3.87446	0.508237	4.39054	0.342102	1.10219	0.663919	4.76172	0.772389		1.0242	0.398434	0.904437	0.415298	1.54464	0.46635	1.03833	0.211717		1.97304	0.397233	1.3966	0.426426	2.40313
0.876663	0.250318	0.897723	0.135157	1.14176	0.231173	0.90198	0.217047		3.11676	0.362631	1.99572	0.167338	1.1907	0.207535	1.84514	0.400682		8.85169	0.514161	8.64043	0.335056	9.50785	0.552745	7.36771	0.325967		3.88829	0.517	4.4032	0.348	1.10508	0.675366	4.76334	0.779347		1.03114	0.405303	0.908613	0.421496	1.82009	0.474391	1.04984	0.215368		1.97394	0.404082	1.40342	0.432606	2.40553
0.878658	0.254561	0.915957	0.137448	1.15547	0.235091	0.904022	0.220726		3.11982	0.368777	1.99627	0.170174	1.19095	0.211052	1.84983	0.405287		8.85957	0.522876	8.65309	0.340735	9.55555	0.562114	7.40323	0.331492		3.89069	0.525762	4.46557	0.353899	1.10588	0.686813	4.76809	0.786306		1.04326	0.412173	0.918852	0.427695	2.03896	0.482431	1.05052	0.219018		1.97672	0.410931	1.40374	0.438786	2.43633
0.887507	0.258804	0.928908	0.139738	1.1775	0.239009	0.936004	0.224405		3.12113	0.374923	1.99671	0.17301	1.19162	0.21457	1.85453	0.414498		8.87127	0.53159	8.73483	0.346414	9.56647	0.571482	7.4054	0.337017		3.90279	0.534525	4.46644	0.359797	1.10635	0.69826	4.82835	0.793264		1.06181	0.419042	0.928857	0.433893	2.07472	0.490472	1.06206	0.222668		1.97782	0.41778	1.40555	0.444966	2.44071
0.899241	0.263046	0.931778	0.142029	1.18296	0.242928	0.941488	0.228084		3.12689	0.381069	1.99748	0.175847	1.19235	0.218087	1.86392	0.428315		8.88531	0.540305	8.74606	0.352093	9.56829	0.580851	7.4302	0.342541		3.90486	0.543288	4.46899	0.365695	1.10659	0.709707	4.8668	0.800223		1.08611	0.425912	0.933996	0.440092	6.52194	0.498513	1.08371	0.226319		2.00628	0.424628	1.41928	0.451146	2.45504
0.902889	0.267289	0.932187	0.14432	1.18665	0.246846	0.964328	0.231762		3.15068	0.387216	2.00934	0.178683	1.19289	0.221605	1.86861	0.43292		8.912	0.54902	8.7646	0.357772	9.57779	0.590219	7.43874	0.348066		3.9191	0.55205	4.48983	0.371594	1.1067	0.721154	4.88515	0.807181		1.09096	0.432781	0.952213	0.44629	7.47482	0.506553	1.08489	0.229969		2.0149	0.431477	1.42156	0.457326	2.4555
0.911716	0.271532	0.937506	0.146611	1.19308	0.250764	0.983255	0.235441		3.15615	0.393362	2.00987	0.181519	1.19381	0.225122	1.87331	0.437526		8.94049	0.557734	8.82179	0.363451	9.59999	0.599588	7.48026	0.353591		3.98389	0.560813	4.53322	0.377492	1.10736	0.732601	4.88889	0.81414		1.10927	0.439651	0.954407	0.452489	8.1516	0.514594	1.09413	0.233619		2.01563	0.438326	1.42254	0.463507	2.45851
0.912364	0.275774	0.939578	0.148902	1.2096	0.254682	0.986855	0.23912		3.18072	0.399508	2.01229	0.184355	1.19484	0.22864	1.878	0.442131		8.9443	0.566449	8.84337	0.369129	9.62315	0.608956	7.56929	0.359116		3.9999	0.569576	4.53801	0.38339	1.10752	0.744048	4.90609	0.821098		1.12572	0.446521	0.957401	0.458687	8.67193	0.522634	1.13314	0.23727		2.02523	0.445175	1.42947	0.469687	2.46162
0.915108	0.280017	0.939731	0.151192	1.21604	0.2586	0.999735	0.242799		3.18192	0.405655	2.01873	0.187192	1.19538	0.232157	1.8827	0.451343		8.94962	0.575163	8.86882	0.374808	9.70391	0.618325	7.57832	0.364641		4.00894	0.578339	4.58573	0.389289	1.10791	0.755495	4.93621	0.828057		1.1506	0.45339	0.961197	0.471084	8.67233	0.530675	1.15462	0.24092		2.03689	0.452024	1.43687	0.475867	2.46525
0.919934	0.28426	0.944077	0.153483	1.22337	0.262519	1.01243	0.246478		3.21012	0.411801	2.02367	0.190028	1.19566	0.235675	1.88739	0.455948		9.01029	0.583878	8.88024	0.380487	9.70461	0.627693	7.58881	0.370166		4.01832	0.587101	4.59998	0.395187	1.10908	0.766941	4.93847	0.835015		1.15576	0.46026	0.96642	0.483481	8.6834	0.538715	1.19949	0.24457		2.03928	0.458873	1.43712	0.482047	2.4676
0.929017	0.288502	0.956475	0.155774	1.23373	0.266437	1.03582	0.250156		3.21793	0.417947	2.02559	0.192864	1.19705	0.239192	1.88943	0.460554		9.01623	0.592593	8.88116	0.386166	9.7084	0.637062	7.59164	0.375691		4.03032	0.595864	4.60258	0.401085	1.11058	0.778388	4.95717	0.841973		1.18072	0.467129	0.966472	0.495878	8.71264	0.546756	1.21002	0.24822		2.05164	0.465722	1.44731	0.488227	2.47172
0.939976	0.292745	0.961045	0.158065	1.25898	0.270355	1.04552	0.253835		3.21984	0.424093	2.02853	0.1957	1.19975	0.24271	1.89209	0.465159		9.02305	0.601307	8.8917	0.391845	9.72669	0.646431	7.62637	0.381215		4.03232	0.604627	4.62705	0.406984	1.11218	0.789835	4.97275	0.848932		1.20135	0.473999	0.973131	0.502076	8.80922	0.554796	1.45206	0.251871		2.05612	0.47257	1.45169	0.494407	2.47368
0.953598	0.296988	0.968499	0.160356	1.27564	0.274273	1.04582	0.257514		3.22406	0.43024	2.05209	0.198537	1.20196	0.246227	1.89678	0.469765		9.05762	0.610022	8.89916	0.397524	9.72741	0.655799	7.6837	0.38674		4.03233	0.613389	4.6743	0.412882	1.11387	0.801282	4.97982	0.85589		1.20365	0.480868	0.978048	0.508275	8.87405	0.562837	1.47965	0.255521		2.0719	0.479419	1.45271	0.500587	2.48333
0.95422	0.30123	0.976749	0.162646	1.30517	0.278191	1.06298	0.261193		3.23002	0.436386	2.06163	0.201373	1.20274	0.249745	1.90148	0.47437		9.06267	0.618736	8.90296	0.403203	9.7413	0.665168	7.69326	0.392265		4.03327	0.622152	4.70126	0.41878	1.11719	0.812729	5.00151	0.862849		1.20671	0.487738	0.981164	0.514473	9.54027	0.570877	1.52555	0.259171		2.07863	0.486268	1.45304	0.506767	2.50627
0.961054	0.305473	0.981499	0.164937	1.32006	0.28211	1.06503	0.264871		3.26103	0.442532	2.07566	0.204209	1.2041	0.253263	1.90617	0.488187		9.08295	0.627451	8.90601	0.408882	9.77006	0.674536	7.79831	0.39779		4.07649	0.630915	4.7022	0.424679	1.11785	0.824176	5.02805	0.869807		1.21135	0.494607	1.00183	0.520672	9.56943	0.578918	1.89159	0.262822		2.1016	0.493117	1.45317	0.512947	2.5071
0.978081	0.309716	0.981874	0.167228	1.3272	0.286028	1.15023	0.26855		3.2639	0.448679	2.09229	0.207045	1.20434	0.25678	1.91087	0.492792		9.10251	0.636166	8.93643	0.414561	9.77075	0.683905	7.8154	0.403315		4.08064	0.639678	4.73145	0.430577	1.11891	0.835623	5.03298	0.876766		1.21353	0.501477	1.0265	0.52687	9.57125	0.586958	2.07182	0.266472		2.10996	0.499966	1.45604	0.519127	2.51211
0.979311	0.313958	0.993936	0.169519	1.33406	0.289946	1.15179	0.272229		3.26655	0.454825	2.09312	0.209881	1.20636	0.260298	1.92495	0.497398		9.13507	0.64488	8.95285	0.42024	9.81375	0.693273	7.83049	0.40884		4.08615	0.64844	4.75392	0.436475	1.12073	0.84707	5.03413	0.883724		1.31816	0.508346	1.03139	0.533069	9.67411	0.594999	2.56049	0.270122		2.11536	0.506815	1.45938	0.525307	2.51403
0.996393	0.318201	0.997604	0.171809	1.33532	0.293864	1.16754	0.275908		3.27747	0.460971	2.09353	0.212718	1.20725	0.263815	1.92965	0.502003		9.20717	0.653595	8.95838	0.425919	9.81966	0.702642	7.83953	0.414365		4.10837	0.657203	4.75579	0.442373	1.12372	0.858516	5.04086	0.890683		1.32091	0.515216	1.04262	0.545466	9.80053	0.603039	4.29811	0.273773		2.11792	0.513663	1.47466	0.531488	2.54294
1.01177	0.322444	1.00587	0.1741	1.34756	0.297782	1.1986	0.279587		3.279	0.467117	2.09457	0.215554	1.20727	0.267333	1.93434	0.511214		9.20931	0.662309	8.9929	0.431597	9.82368	0.71201	7.84967	0.41989		4.11103	0.665966	4.75799	0.448272	1.12375	0.869963	5.0457	0.897641		1.35283	0.522086	1.05409	0.557863	9.91746	0.61108	4.76848	0.277423		2.11847	0.520512	1.47538	0.537668	2.55416
1.0125	0.326686	1.01725	0.176391	1.36914	0.3017	1.21324	0.283265		3.28939	0.473264	2.1021	0.21839	1.20764	0.27085	1.94254	0.51582		9.21424	0.671024	9.00294	0.437276	9.83343	0.721379	7.85511	0.425414		4.12284	0.674728	4.76307	0.45417	1.12409	0.88141	5.05009	0.9046		1.39081	0.528955	1.05461	0.564061	10.0558	0.61912	5.20051	0.281073		2.12888	0.527361	1.47825	0.543848	2.55621
1.06301	0.330929	1.02006	0.178682	1.40001	0.305619	1.23826	0.286944		3.29477	0.47941	2.11241	0.221226	1.20765	0.274368	1.94373	0.525031		9.22747	0.679739	9.00872	0.442955	9.83878	0.730748	7.85797	0.430939		4.1292	0.683491	4.76968	0.460068	1.12775	0.892857	5.07136	0.911558		1.68412	0.535825	1.06414	0.57026	10.0747	0.627161	5.42245	0.284723		2.13331	0.53421	1.48543	0.550028	2.55751
1.06537	0.335172	1.0291	0.180973	1.41704	0.309537	1.24794	0.290623		3.29818	0.485556	2.11578	0.224063	1.20886	0.277885	1.94843	0.529637		9.264	0.688453	9.02536	0.448634	9.8577	0.740116	7.92813	0.436464		4.13642	0.692254	4.77296	0.465967	1.1289	0.904304	5.07621	0.918516		1.7938	0.542694	1.07983	0.576458	10.1209	0.635201	5.63261	0.288374		2.13589	0.541059	1.48868	0.556208	2.57799
1.0693	0.339415	1.03124	0.183263	1.457	0.313455	1.2887	0.294302		3.30746	0.491703	2.12106	0.226899	1.21124	0.281403	1.95312	0.543453		9.29371	0.697168	9.04152	0.454313	9.88398	0.749485	7.93363	0.441989		4.14807	0.701016	4.77835	0.471865	1.13037	0.915751	5.0785	0.925475		3.25838	0.549564	1.08233	0.582657	10.2216	0.643242	5.90913	0.292024		2.14365	0.547908	1.49178	0.562388	2.58227
1.08424	0.343657	1.0365	0.185554	1.47826	0.317373	1.30115	0.29798		3.31396	0.497849	2.12804	0.229735	1.21131	0.28492	1.96721	0.552664		9.30405	0.705882	9.04801	0.459992	9.90829	0.758853	7.94653	0.447514		4.15519	0.709779	4.90283	0.477763	1.13039	0.927198	5.08847	0.932433		6.53402	0.556433	1.08249	0.588855	10.2337	0.651282	6.16097	0.295674		2.14596	0.554757	1.52209	0.568568	2.58464
1.10282	0.3479	1.05446	0.187845	1.4856	0.321291	1.32007	0.301659		3.31405	0.503995	2.13927	0.232571	1.21254	0.288438	1.97191	0.55727		9.31063	0.714597	9.04877	0.465671	9.92648	0.768222	7.99664	0.453039		4.16345	0.718542	4.91618	0.483662	1.13107	0.938645	5.09033	0.939392		7.75593	0.563303	1.09393	0.595054	10.3162	0.659323	6.4469	0.299325		2.14646	0.561605	1.52552	0.574748	2.58655
1.10598	0.352143	1.06794	0.190136	1.54949	0.32521	1.34213	0.305338		3.32342	0.510141	2.14755	0.235408	1.2126	0.291955	1.9766	0.566481		9.32613	0.723312	9.07467	0.47135	9.94795	0.77759	8.1088	0.458564		4.20056	0.727305	4.91805	0.48956	1.13112	0.950092	5.09606	0.94635		8.22258	0.570172	1.10089	0.601252	10.3659	0.667364	6.54365	0.302975		2.15597	0.568454	1.55572	0.580928	2.59352
1.10885	0.356385	1.07164	0.192427	1.57567	0.329128	1.34332	0.309017		3.32685	0.516288	2.14881	0.238244	1.21279	0.295473	1.9813	0.575692		9.32709	0.732026	9.07579	0.477029	9.97261	0.786959	8.11517	0.464088		4.21724	0.736067	4.93329	0.495458	1.13171	0.961538	5.0998	0.953309		8.57819	0.577042	1.11874	0.613649	10.6134	0.675404	6.72162	0.306625		2.15608	0.575303	1.56722	0.587108	2.59888
1.11276	0.360628	1.07607	0.194717	1.61949	0.333046	1.3484	0.312695		3.32708	0.522434	2.14988	0.24108	1.21423	0.29899	1.98599	0.584903		9.33141	0.740741	9.07889	0.482708	9.9806	0.796328	8.11702	0.469613		4.27061	0.74483	4.9474	0.501357	1.13338	0.972985	5.12754	0.960267		8.72253	0.583912	1.13186	0.619848	10.6202	0.683445	6.79583	0.310276		2.16716	0.582152	1.57653	0.593288	2.62524
1.11874	0.364871	1.0804	0.197008	1.68052	0.336964	1.38874	0.316374		3.34194	0.52858	2.15999	0.243916	1.21458	0.302508	1.99069	0.603325		9.33374	0.749455	9.08177	0.488387	9.99394	0.805696	8.13701	0.475138		4.27555	0.753593	4.95371	0.507255	1.13526	0.984432	5.16028	0.967226		8.72852	0.590781	1.18567	0.632244	10.6662	0.691485	6.84317	0.313926		2.16935	0.589001	1.58108	0.599469	2.62654
1.12205	0.369113	1.08332	0.199299	1.70221	0.340882	1.39527	0.320053		3.34527	0.534726	2.16737	0.246753	1.21506	0.306026	1.99538	0.617142		9.33501	0.75817	9.08224	0.494066	9.99901	0.815065	8.13783	0.480663		4.3335	0.762355	4.96384	0.513153	1.13788	0.995879	5.16855	0.974184		8.84003	0.597651	1.18752	0.638443	10.6911	0.699526	6.97512	0.317576		2.17676	0.59585	1.58607	0.605649	2.62973
1.12873	0.373356	1.10055	0.20159	1.77661	0.344801	1.39928	0.323732		3.3466	0.540873	2.16758	0.249589	1.2152	0.309543	2.00008	0.621747		9.34111	0.766885	9.08278	0.499744	10.029	0.824433	8.14156	0.486188		4.34452	0.771118	4.97931	0.519052	1.13897	1.00733	5.17629	0.981143		8.87339	0.60452	1.19266	0.644641	10.7529	0.707566	7.02104	0.321227		2.18083	0.602698	1.58725	0.611829	2.63097
1.12917	0.377599	1.10869	0.203881	1.78434	0.348719	1.41214	0.327411		3.36761	0.547019	2.17415	0.252425	1.21601	0.313061	2.00477	0.630958		9.3754	0.775599	9.10036	0.505423	10.0391	0.833802	8.17903	0.491713		4.35478	0.779881	4.98592	0.52495	1.14151	1.01877	5.19166	0.988101		9.05829	0.61139	1.19691	0.65084	10.7769	0.715607	7.02623	0.324877		2.18793	0.609547	1.5939	0.618009	2.67134
1.14093	0.381841	1.10949	0.206171	1.8254	0.352637	1.41704	0.331089		3.36961	0.553165	2.17513	0.255261	1.21675	0.316578	2.00947	0.635564		9.38538	0.784314	9.14964	0.511102	10.0457	0.84317	8.20193	0.497238		4.35985	0.788644	4.99061	0.530848	1.144	1.03022	5.20347	0.995059		9.2424	0.618259	1.23942	0.657038	10.8527	0.723647	7.03966	0.328527		2.19284	0.616396	1.59451	0.624189	2.67338
1.15281	0.386084	1.11095	0.208462	1.89186	0.356555	1.42413	0.334768		3.3718	0.559312	2.17893	0.258097	1.21682	0.320096	2.01416	0.644775		9.3875	0.793028	9.15219	0.516781	10.1478	0.852539	8.20573	0.502762		4.38573	0.797406	4.99176	0.536746	1.14449	1.04167	5.20452	1.00202		9.30404	0.625129	1.2421	0.663237	10.8736	0.731688	7.13019	0.332177		2.19708	0.623245	1.59542	0.630369	2.6799
1.15641	0.390327	1.13526	0.210753	1.93694	0.360473	1.44228	0.338447		3.37792	0.565458	2.18735	0.260934	1.21756	0.323613	2.02355	0.653986		9.39457	0.801743	9.17317	0.52246	10.1856	0.861907	8.21987	0.508287		4.39341	0.806169	4.99834	0.542645	1.14578	1.05311	5.21532	1.00898		9.31322	0.631998	1.26424	0.669435	10.9597	0.739728	7.16576	0.335828		2.1987	0.630094	1.61352	0.636549	2.69798
1.15832	0.394569	1.14741	0.213044	1.97482	0.364392	1.47064	0.342126		3.38101	0.571604	2.21175	0.26377	1.21808	0.327131	2.02825	0.658592		9.39965	0.810458	9.1796	0.528139	10.1974	0.871276	8.23543	0.513812		4.39899	0.814932	5.00919	0.548543	1.14615	1.06456	5.21868	1.01593		9.3722	0.638868	1.2701	0.675634	11.0527	0.747769	7.18653	0.339478		2.19895	0.636943	1.61492	0.642729	2.69822
1.16241	0.398812	1.1692	0.215335	1.98862	0.36831	1.49978	0.345804		3.38324	0.57775	2.21882	0.266606	1.21894	0.330648	2.05172	0.672408		9.40034	0.819172	9.18342	0.533818	10.2154	0.880645	8.23736	0.519337		4.44831	0.823694	5.01281	0.554441	1.14644	1.07601	5.22115	1.02289		9.42719	0.645737	1.27559	0.681832	11.0947	0.755809	7.20979	0.343128		2.20248	0.643792	1.61827	0.648909	2.69889
1.16515	0.403055	1.17306	0.217625	1.99413	0.372228	1.56807	0.349483		3.38489	0.583897	2.22639	0.269442	1.21956	0.334166	2.05642	0.677014		9.40346	0.827887	9.19774	0.539497	10.2217	0.890013	8.26879	0.524862		4.44888	0.832457	5.02001	0.56034	1.14779	1.08745	5.23748	1.02985		9.4569	0.652607	1.28071	0.688031	11.5593	0.76385	7.22076	0.346779		2.20336	0.65064	1.61846	0.655089	2.70138
1.17119	0.407297	1.17469	0.219916	2.00419	0.376146	1.64161	0.353162		3.3883	0.590043	2.23094	0.272279	1.2197	0.337683	2.0705	0.69083		9.40999	0.836601	9.21163	0.545176	10.2494	0.899382	8.28221	0.530387		4.4716	0.84122	5.04062	0.566238	1.14908	1.0989	5.25272	1.03681		9.47229	0.659477	1.28203	0.694229	11.5603	0.77189	7.24336	0.350429		2.20376	0.657489	1.62626	0.661269	2.70495
1.18298	0.41154	1.19616	0.222207	2.01512	0.380064	1.74069	0.356841		3.38852	0.596189	2.23212	0.275115	1.22057	0.341201	2.0752	0.695436		9.42315	0.845316	9.21296	0.550855	10.3083	0.90875	8.34749	0.535912		4.5142	0.849982	5.04124	0.572136	1.14962	1.11035	5.25302	1.04377		9.49253	0.666346	1.28581	0.700428	11.5898	0.779931	7.25079	0.354079		2.21344	0.664338	1.62734	0.667449	2.70738
1.21548	0.415783	1.202	0.224498	2.14685	0.383982	1.93393	0.360519		3.38984	0.602336	2.24336	0.277951	1.2207	0.344718	2.08459	0.704647		9.42811	0.854031	9.22052	0.556534	10.3248	0.918119	8.34995	0.541436		4.51511	0.858745	5.05091	0.578035	1.15157	1.12179	5.25524	1.05073		9.5843	0.673216	1.31701	0.712825	11.6587	0.787971	7.25622	0.35773		2.22621	0.671187	1.62902	0.67363	2.70963
1.24289	0.420025	1.21892	0.226789	2.28318	0.387901	1.97237	0.364198		3.39385	0.608482	2.24657	0.280787	1.22079	0.348236	2.08468	0.709253		9.43507	0.862745	9.22359	0.562213	10.3398	0.927487	8.36392	0.546961		4.52037	0.867508	5.05354	0.583933	1.15397	1.13324	5.25605	1.05769		9.72956	0.680085	1.45316	0.719023	11.823	0.796012	7.25974	0.36138		2.22704	0.678036	1.6293	0.67981	2.71247
1.24326	0.424268	1.22472	0.229079	2.30721	0.391819	1.98299	0.367877		3.39731	0.614628	2.2624	0.283624	1.221	0.351753	2.08928	0.713858		9.44516	0.87146	9.23545	0.567891	10.4378	0.936856	8.36898	0.552486		4.57751	0.876271	5.0955	0.589831	1.15547	1.14469	5.27453	1.06464		9.79774	0.686955	1.89094	0.725222	11.8481	0.804052	7.3228	0.36503		2.23283	0.684885	1.63869	0.68599	2.71643
1.27721	0.428511	1.23298	0.23137	2.40693	0.395737	2.01761	0.371556		3.40569	0.620774	2.26541	0.28646	1.22201	0.355271	2.09398	0.718464		9.46117	0.880174	9.24881	0.57357	10.4585	0.946224	8.37376	0.558011		4.5827	0.885033	5.10114	0.59573	1.15711	1.15614	5.28	1.0716		9.89539	0.693824	2.11594	0.73142	11.9657	0.812093	7.32704	0.36868		2.2383	0.691733	1.64098	0.69217	2.71913
1.28071	0.432754	1.23544	0.233661	2.40733	0.399655	2.17691	0.375235		3.40979	0.626921	2.26872	0.289296	1.22336	0.358789	2.09867	0.723069		9.49671	0.888889	9.25786	0.579249	10.4989	0.955593	8.39746	0.563536		4.59138	0.893796	5.10419	0.601628	1.15773	1.16758	5.28133	1.07856		10.0137	0.700694	3.88609	0.737619	11.9991	0.820133	7.37444	0.372331		2.24088	0.698582	1.64329	0.69835	2.73266
1.28291	0.436996	1.24825	0.235952	2.54105	0.403573	2.4151	0.378913		3.41242	0.633067	2.28358	0.292132	1.22348	0.362306	2.10806	0.73228		9.50018	0.897603	9.26518	0.584928	10.5127	0.964962	8.40217	0.569061		4.59394	0.902559	5.10439	0.607526	1.15805	1.17903	5.28749	1.08552		10.0291	0.707563	5.04991	0.743817	12.2227	0.828174	7.40612	0.375981		2.25316	0.705431	1.64706	0.70453	2.73468
1.3025	0.441239	1.25996	0.238243	2.80931	0.407492	2.96656	0.382592		3.42105	0.639213	2.2893	0.294969	1.22449	0.365824	2.11276	0.746097		9.50311	0.906318	9.26559	0.590607	10.5611	0.97433	8.44386	0.574586		4.61179	0.911321	5.10718	0.613425	1.15897	1.19048	5.30102	1.09248		10.079	0.714433	7.23932	0.750015	12.2774	0.836215	7.43415	0.379631		2.25795	0.71228	1.6531	0.71071	2.73685
1.31267	0.445482	1.2609	0.240533	2.81962	0.41141	3.24392	0.386271		3.44955	0.64536	2.29013	0.297805	1.22492	0.369341	2.12215	0.750702		9.5089	0.915033	9.2697	0.596286	10.5972	0.983699	8.44921	0.58011		4.61467	0.920084	5.1143	0.619323	1.15922	1.20192	5.31586	1.09944		10.1143	0.721302	7.97734	0.756214	12.3803	0.844255	7.47492	0.383282		2.25941	0.719129	1.65555	0.71689	2.73708
1.31754	0.449724	1.26369	0.242824	2.97628	0.415328	3.35165	0.38995		3.46096	0.651506	2.29129	0.300641	1.22665	0.372859	2.13154	0.764519		9.51055	0.923747	9.2786	0.601965	10.6319	0.993067	8.54168	0.585635		4.66934	0.928847	5.13097	0.625221	1.15972	1.21337	5.32077	1.10639		10.3556	0.728172	8.02541	0.762412	12.3859	0.852296	7.47499	0.386932		2.26499	0.725978	1.65954	0.72307	2.7391
1.32184	0.453967	1.28503	0.245115	2.97689	0.419246	3.82904	0.393628		3.46583	0.657652	2.29325	0.303477	1.22733	0.376376	2.13623	0.77373		9.51439	0.932462	9.28942	0.607644	10.6441	1.00244	8.5433	0.59116		4.6794	0.93761	5.14165	0.631119	1.16211	1.22482	5.32756	1.11335		10.3729	0.735042	8.19665	0.768611	12.4059	0.860336	7.5216	0.390582		2.26793	0.732827	1.66373	0.72925	2.7423
1.36529	0.45821	1.34509	0.247406	3.10363	0.423164	3.92261	0.397307		3.47564	0.663798	2.29632	0.306313	1.22735	0.379894	2.14093	0.796758		9.51473	0.941176	9.3071	0.613323	10.6838	1.0118	8.54498	0.596685		4.72312	0.946372	5.16478	0.637018	1.16289	1.23626	5.3489	1.12031		10.3927	0.741911	8.26504	0.774809	12.5172	0.868377	7.53493	0.394233		2.27324	0.739675	1.66533	0.73543	2.74287
1.36919	0.462452	1.37856	0.249696	3.13586	0.427083	4.18365	0.400986		3.4796	0.669945	2.29696	0.30915	1.22801	0.383411	2.14562	0.810574		9.53442	0.949891	9.30899	0.619002	10.6872	1.02117	8.56416	0.60221		4.75308	0.955135	5.17078	0.642916	1.16533	1.24771	5.35444	1.12727		10.5163	0.748781	8.33137	0.781008	12.5721	0.876417	7.59114	0.397883		2.27421	0.746524	1.66695	0.741611	2.74603
1.37721	0.466695	1.3824	0.251987	3.15796	0.431001	4.22609	0.404665		3.48077	0.676091	2.29894	0.311986	1.22915	0.386929	2.14911	0.81518		9.55463	0.958606	9.30956	0.624681	10.7241	1.03054	8.58908	0.607735		4.76213	0.963898	5.17258	0.648814	1.16556	1.25916	5.35894	1.13423		10.7152	0.75565	8.43457	0.787206	12.662	0.884458	7.61682	0.401533		2.27909	0.753373	1.66725	0.747791	2.74979
1.41757	0.470938	1.39675	0.254278	3.22888	0.434919	4.24768	0.408343		3.48644	0.682237	2.30132	0.314822	1.23009	0.390446	2.15032	0.819785		9.56113	0.96732	9.33365	0.630359	10.796	1.03991	8.59688	0.61326		4.77695	0.97266	5.18697	0.654713	1.16619	1.2706	5.36884	1.14119		10.7418	0.76252	8.74049	0.793405	12.676	0.892498	7.62154	0.405183		2.27959	0.760222	1.67016	0.753971	2.75168
1.44987	0.47518	1.44633	0.256569	3.25509	0.438837	4.24833	0.412022		3.50007	0.688384	2.30629	0.317658	1.2304	0.393964	2.15501	0.828996		9.57127	0.976035	9.33457	0.636038	10.8018	1.04928	8.60351	0.618785		4.77852	0.981423	5.19997	0.660611	1.16761	1.28205	5.38479	1.14815		10.8015	0.769389	8.8099	0.799603	12.8009	0.900539	7.62893	0.408834		2.28969	0.767071	1.68597	0.760151	2.7539
1.48727	0.479423	1.45201	0.25886	3.25949	0.442755	5.28394	0.415701		3.50418	0.69453	2.31597	0.320495	1.23104	0.397481	2.15971	0.833602		9.59017	0.984749	9.34417	0.641717	10.8158	1.05865	8.60407	0.624309		4.79929	0.990186	5.20265	0.666509	1.16774	1.2935	5.38814	1.1551		10.8204	0.776259	8.94344	0.805802	12.8201	0.908579	7.63482	0.412484		2.29296	0.77392	1.68643	0.766331	2.76902
1.49353	0.483666	1.47376	0.26115	3.37381	0.446673	5.37353	0.41938		3.50737	0.700676	2.32156	0.323331	1.23105	0.400999	2.1691	0.838208		9.60791	0.993464	9.35908	0.647396	10.837	1.06802	8.60681	0.629834		4.86117	0.998948	5.20388	0.672408	1.16882	1.30495	5.39338	1.16206		10.848	0.783128	9.02326	0.812	12.8246	0.91662	7.66989	0.416134		2.2932	0.780768	1.68946	0.772511	2.7723
1.5139	0.487908	1.53566	0.263441	3.40727	0.450592	5.4664	0.423059		3.51082	0.706822	2.32355	0.326167	1.23189	0.404517	2.17379	0.847419		9.61663	1.00218	9.36508	0.653075	10.8468	1.07738	8.64112	0.635359		4.86169	1.00771	5.2124	0.678306	1.16886	1.31639	5.39575	1.16902		10.8639	0.789998	9.05187	0.818199	12.9078	0.92466	7.68526	0.419785		2.3	0.787617	1.69892	0.778691	2.77547
1.51924	0.492151	1.64268	0.265732	3.46469	0.45451	5.5707	0.426737		3.51169	0.712969	2.33918	0.329003	1.23202	0.408034	2.17849	0.861235		9.63633	1.01089	9.37583	0.658754	10.8906	1.08675	8.65803	0.640884		4.86524	1.01647	5.2192	0.684204	1.1698	1.32784	5.41187	1.17598		11.0301	0.796867	9.0968	0.824397	12.9155	0.932701	7.70762	0.423435		2.30104	0.794466	1.70025	0.784871	2.77865
1.61541	0.496394	1.65716	0.268023	3.48777	0.458428	5.72109	0.430416		3.51468	0.719115	2.33998	0.33184	1.2321	0.411552	2.18318	0.898079		9.64438	1.01961	9.37827	0.664433	10.9002	1.09612	8.67252	0.646409		4.89585	1.02524	5.22975	0.690103	1.17048	1.33929	5.412	1.18294		11.0311	0.803737	9.20436	0.830596	13.0558	0.940741	7.71312	0.427085		2.30311	0.801315	1.70748	0.791051	2.78195
1.74964	0.500636	1.67434	0.270314	3.56087	0.462346	5.75353	0.434095		3.52332	0.725261	2.34565	0.334676	1.23259	0.415069	2.18788	0.902685		9.64587	1.02832	9.38406	0.670112	10.9194	1.10549	8.7079	0.651934		4.90176	1.034	5.26287	0.696001	1.17088	1.35073	5.42037	1.1899		11.0885	0.810607	9.23602	0.836794	13.1251	0.948782	7.73933	0.430736		2.30379	0.808164	1.72005	0.797231	2.78205
1.75191	0.504879	1.74885	0.272604	3.69714	0.466264	5.77835	0.437774		3.52629	0.731407	2.35044	0.337512	1.23292	0.418587	2.19257	0.921107		9.6581	1.03704	9.39711	0.675791	10.9417	1.11486	8.71448	0.657459		4.90812	1.04276	5.26539	0.701899	1.17197	1.36218	5.42515	1.19685		11.1109	0.817476	9.23634	0.842993	13.199	0.956822	7.74552	0.434386		2.30415	0.815013	1.72821	0.803411	2.79407
1.77903	0.509122	1.7612	0.274895	3.91192	0.470183	5.78784	0.441452		3.52745	0.737554	2.35782	0.340348	1.23296	0.422104	2.19727	0.939529		9.67452	1.04575	9.40364	0.68147	10.9683	1.12423	8.76123	0.662983		4.92901	1.05152	5.27042	0.707798	1.17276	1.37363	5.42522	1.20381		11.1366	0.824346	9.24254	0.849191	13.2127	0.964863	7.7908	0.438036		2.31014	0.821862	1.73155	0.809591	2.79564
1.87528	0.513364	1.77608	0.277186	3.94229	0.474101	5.82131	0.445131		3.52984	0.7437	2.35853	0.343185	1.23304	0.425622	2.20666	0.962557		9.70227	1.05447	9.40763	0.687149	10.9853	1.1336	8.76762	0.668508		4.94716	1.06029	5.27851	0.713696	1.17657	1.38507	5.43525	1.21077		11.2682	0.831215	9.32951	0.85539	13.2191	0.972903	7.81323	0.441686		2.31262	0.82871	1.7405	0.815772	2.79668
1.88889	0.517607	1.80778	0.279477	4.06659	0.478019	5.83822	0.44881		3.54597	0.749846	2.37552	0.346021	1.23373	0.429139	2.21135	0.967163		9.707	1.06318	9.40849	0.692828	11.0035	1.14296	8.78771	0.674033		4.95821	1.06905	5.28161	0.719594	1.17668	1.39652	5.4358	1.21773		11.3109	0.838085	9.34424	0.861588	13.225	0.980944	7.84973	0.445337		2.31676	0.835559	1.74162	0.821952	2.80757
1.8901	0.52185	1.85594	0.281768	4.31468	0.481937	5.87118	0.452489		3.55547	0.755993	2.37735	0.348857	1.23392	0.432657	2.21605	0.971768		9.7187	1.0719	9.41728	0.698506	11.0707	1.15233	8.8046	0.679558		4.96977	1.07781	5.28353	0.725493	1.17824	1.40797	5.43628	1.22469		11.3545	0.844954	9.36525	0.867787	13.2837	0.988984	7.85147	0.448987		2.32112	0.842408	1.74283	0.828132	2.80795
1.93838	0.526092	1.9015	0.284058	4.56858	0.485855	5.96473	0.456167		3.55595	0.762139	2.38066	0.351693	1.23545	0.436174	2.22074	0.985585		9.73138	1.08061	9.42419	0.704185	11.0846	1.1617	8.80522	0.685083		5.01203	1.08658	5.29204	0.731391	1.17901	1.41941	5.43973	1.23165		11.4117	0.851824	9.45882	0.873985	13.2976	0.997025	7.85213	0.452637		2.3283	0.849257	1.75675	0.834312	2.80947
2.01552	0.530335	1.97271	0.286349	4.59644	0.489774	5.99004	0.459846		3.56022	0.768285	2.38986	0.354529	1.2376	0.439692	2.22815	0.99019		9.74554	1.08932	9.42917	0.709864	11.0953	1.17107	8.80647	0.690608		5.0135	1.09534	5.32989	0.737289	1.18207	1.43086	5.44468	1.23861		11.4177	0.858693	9.57875	0.880183	13.3565	1.00507	7.85496	0.456288		2.32973	0.856106	1.75846	0.840492	2.81081
2.0611	0.534578	1.98042	0.28864	4.70258	0.493692	6.03247	0.463525		3.57024	0.774431	2.40516	0.357366	1.23762	0.443209	2.23013	0.999401		9.77289	1.09804	9.43228	0.715543	11.1189	1.18044	8.82942	0.696133		5.02228	1.1041	5.33369	0.743187	1.18294	1.44231	5.44794	1.24556		11.4179	0.865563	9.59374	0.886382	13.4096	1.01311	7.86446	0.459938		2.33531	0.862955	1.75964	0.846672	2.8203
2.1523	0.538821	1.9892	0.290931	4.73947	0.49761	6.05877	0.467204		3.57233	0.780578	2.41054	0.360202	1.2383	0.446727	2.25617	1.00401		9.78717	1.10675	9.4323	0.721222	11.1424	1.18981	8.83435	0.701657		5.02241	1.11286	5.33691	0.749086	1.18473	1.45375	5.45057	1.25252		11.4315	0.872433	9.60647	0.89258	13.4924	1.02115	7.87875	0.463588		2.34182	0.869803	1.76418	0.852852	2.82481
2.1833	0.543063	1.99636	0.293222	4.90269	0.501528	6.09992	0.470883		3.5739	0.786724	2.41347	0.363038	1.23941	0.450244	2.2583	1.01322		9.8047	1.11547	9.43388	0.726901	11.1441	1.19918	8.86689	0.707182		5.02589	1.12163	5.34264	0.754984	1.18549	1.4652	5.45667	1.25948		11.6562	0.879302	9.72825	0.898779	13.4953	1.02919	7.91517	0.467239		2.34824	0.876652	1.76485	0.859032	2.83194
2.25408	0.547306	2.00137	0.295512	5.17092	0.505446	6.20183	0.474561		3.57431	0.79287	2.41928	0.365874	1.24142	0.453762	2.263	1.02243		9.81164	1.12418	9.43465	0.73258	11.155	1.20854	8.89558	0.712707		5.0384	1.13039	5.34861	0.760882	1.18922	1.47665	5.46181	1.26644		11.754	0.886172	9.8006	0.904977	13.5577	1.03723	7.99205	0.470889		2.34854	0.883501	1.77221	0.865212	2.83564
2.28825	0.551549	2.06914	0.297803	5.28117	0.509364	6.24714	0.47824		3.58223	0.799017	2.42836	0.368711	1.24204	0.45728	2.27239	1.03164		9.82058	1.1329	9.43538	0.738259	11.1572	1.21791	8.91204	0.718232		5.05122	1.13915	5.35138	0.766781	1.19258	1.4881	5.46663	1.2734		11.758	0.893041	9.80424	0.911176	13.6219	1.04527	8.00419	0.474539		2.34909	0.89035	1.77483	0.871392	2.85623
2.35042	0.555791	2.08113	0.300094	5.40811	0.513283	6.27087	0.481919		3.58226	0.805163	2.43835	0.371547	1.24418	0.460797	2.27708	1.03625		9.83629	1.14161	9.43933	0.743938	11.1769	1.22728	8.93391	0.723757		5.10762	1.14791	5.36845	0.772679	1.19377	1.49954	5.48886	1.28036		11.7757	0.899911	9.80792	0.917374	13.6393	1.05331	8.02104	0.478189		2.35151	0.897199	1.77675	0.877572	2.85837
2.38568	0.560034	2.11503	0.302385	5.49113	0.517201	6.27988	0.485598		3.58258	0.811309	2.43859	0.374383	1.24447	0.464315	2.28178	1.04085		9.83905	1.15033	9.44546	0.749617	11.1912	1.23665	8.94708	0.729282		5.11801	1.15668	5.37399	0.778577	1.19428	1.51099	5.50007	1.28731		11.7798	0.90678	9.84179	0.923573	13.7753	1.06135	8.02221	0.48184		2.35532	0.904048	1.77722	0.883753	2.8607
2.42796	0.564277	2.12524	0.304676	5.59049	0.521119	6.30578	0.489276		3.58381	0.817455	2.44269	0.377219	1.24523	0.467832	2.28647	1.05467		9.84546	1.15904	9.44753	0.755296	11.1943	1.24602	8.96169	0.734807		5.12237	1.16544	5.37586	0.784476	1.19431	1.52244	5.50744	1.29427		11.8248	0.91365	9.91261	0.929771	13.9302	1.06939	8.02491	0.48549		2.35722	0.910897	1.77734	0.889933	2.86317
2.50151	0.568519	2.1451	0.306966	5.78048	0.525037	6.32237	0.492955		3.58431	0.823602	2.44374	0.380056	1.2455	0.47135	2.29117	1.05927		9.8519	1.16776	9.44944	0.760975	11.2122	1.25539	8.98433	0.740331		5.12335	1.1742	5.39984	0.790374	1.19441	1.53388	5.53629	1.30123		11.959	0.920519	10.0184	0.93597	13.9317	1.07743	8.07253	0.48914		2.35801	0.917745	1.78744	0.896113	2.8645
2.52234	0.572762	2.23092	0.309257	6.14621	0.528955	6.46209	0.496634		3.59409	0.829748	2.44374	0.382892	1.2487	0.474867	2.29586	1.06388		9.85904	1.17647	9.45527	0.766653	11.2136	1.26476	9.03091	0.745856		5.12337	1.18297	5.4036	0.796272	1.19974	1.54533	5.53965	1.30819		12.0133	0.927389	10.1726	0.942168	13.9522	1.08547	8.07279	0.492791		2.35894	0.924594	1.7897	0.902293	2.86653
2.69471	0.577005	2.23367	0.311548	6.30433	0.532874	6.49257	0.500313		3.59802	0.835894	2.44707	0.385728	1.25039	0.478385	2.30056	1.07309		9.8788	1.18519	9.47007	0.772332	11.2157	1.27412	9.07969	0.751381		5.12719	1.19173	5.40457	0.802171	1.20075	1.55678	5.5398	1.31515		12.0509	0.934258	10.191	0.948367	13.9748	1.09351	8.08912	0.496441		2.35905	0.931443	1.79039	0.908473	2.87655
2.72716	0.581247	2.25697	0.313839	6.42259	0.536792	6.53103	0.503991		3.60737	0.842041	2.45235	0.388564	1.25053	0.481902	2.30995	1.0823		9.87922	1.1939	9.47122	0.778011	11.217	1.28349	9.08867	0.756906		5.13803	1.20049	5.41134	0.808069	1.20224	1.56822	5.56648	1.32211		12.0725	0.941128	10.2642	0.954565	14.0066	1.10155	8.09986	0.500091		2.36086	0.938292	1.79185	0.914653	2.88014
2.73033	0.58549	2.4002	0.316129	6.46448	0.54071	6.62756	0.50767		3.63828	0.848187	2.47451	0.391401	1.25147	0.48542	2.31464	1.09151		9.88418	1.20261	9.48399	0.78369	11.2541	1.29286	9.09695	0.762431		5.13937	1.20925	5.42142	0.813967	1.20597	1.57967	5.56827	1.32907		12.0792	0.947998	10.3039	0.960764	14.0403	1.10959	8.10242	0.503742		2.36127	0.945141	1.79552	0.920833	2.88292
2.95263	0.589733	2.41198	0.31842	6.59577	0.544628	6.63766	0.511349		3.6406	0.854333	2.47542	0.394237	1.25233	0.488937	2.31934	1.09612		9.88615	1.21133	9.49748	0.789369	11.2593	1.30223	9.11545	0.767956		5.14143	1.21802	5.42534	0.819866	1.20635	1.59112	5.59164	1.33602		12.0883	0.954867	10.3255	0.966962	14.1119	1.11763	8.10799	0.507392		2.36183	0.95199	1.79931	0.927013	2.88343
2.98355	0.593975	2.47503	0.320711	6.59691	0.548546	6.64062	0.515028		3.64807	0.860479	2.47888	0.397073	1.25312	0.492455	2.32403	1.10993		9.89205	1.22004	9.51007	0.795048	11.3198	1.3116	9.15905	0.773481		5.14437	1.22678	5.43223	0.825764	1.20998	1.60256	5.60306	1.34298		12.1151	0.961737	10.331	0.973161	14.129	1.12567	8.13817	0.511042		2.37097	0.958838	1.80356	0.933193	2.88351
3.02205	0.598218	2.47992	0.323002	6.63747	0.552465	6.67287	0.518707		3.67228	0.866626	2.48827	0.399909	1.25357	0.495972	2.333	1.11454		9.92213	1.22876	9.51099	0.800727	11.3217	1.32097	9.1832	0.779006		5.15551	1.23554	5.46303	0.831662	1.21036	1.61401	5.60476	1.34994		12.155	0.968606	10.45	0.979359	14.1805	1.13371	8.13822	0.514692		2.37298	0.965687	1.80615	0.939373	2.88982
3.02923	0.602461	2.49572	0.325293	6.68026	0.556383	6.69058	0.522385		3.68393	0.872772	2.49971	0.402745	1.25381	0.49949	2.33812	1.12836		9.92496	1.23747	9.51597	0.806406	11.324	1.33034	9.21153	0.78453		5.19772	1.2443	5.46812	0.83756	1.21076	1.62546	5.62642	1.3569		12.2395	0.975476	10.5046	0.991756	14.1999	1.14175	8.17676	0.518343		2.3731	0.972536	1.80666	0.945553	2.8942
3.15703	0.606703	2.49858	0.327583	6.74134	0.560301	6.71335	0.526064		3.68457	0.878918	2.50646	0.405582	1.25416	0.503007	2.34281	1.13296		9.92531	1.24619	9.52496	0.812085	11.3314	1.3397	9.21656	0.790055		5.19821	1.25307	5.46956	0.843459	1.21343	1.6369	5.62842	1.36386		12.2926	0.982345	10.5347	0.997955	14.2457	1.14979	8.2269	0.521993		2.38364	0.979385	1.80699	0.951734	2.89437
3.18566	0.610946	2.58382	0.329874	6.89464	0.564219	6.72753	0.529743		3.69606	0.885065	2.5137	0.408418	1.25442	0.506525	2.34751	1.15138		9.93424	1.2549	9.52506	0.817764	11.3565	1.34907	9.24103	0.79558		5.20538	1.26183	5.47464	0.849357	1.21445	1.64835	5.63092	1.37082		12.3452	0.989215	10.6577	1.00415	14.2672	1.15784	8.24508	0.525643		2.38546	0.986234	1.81196	0.957914	2.89701
3.3377	0.615189	2.61179	0.332165	6.94874	0.568137	6.73664	0.533422		3.70397	0.891211	2.51591	0.411254	1.25668	0.510043	2.3522	1.15599		9.93733	1.26362	9.5347	0.823443	11.5112	1.35844	9.24793	0.801105		5.22903	1.27059	5.47768	0.855255	1.21446	1.6598	5.6321	1.37777		12.3566	0.996084	10.6718	1.01035	14.2952	1.16588	8.25309	0.529294		2.38722	0.993083	1.81821	0.964094	2.89976
3.35589	0.619431	2.62949	0.334456	7.25529	0.572055	6.73775	0.5371		3.70503	0.897357	2.53352	0.41409	1.25728	0.51356	2.3569	1.16981		9.94057	1.27233	9.54134	0.829121	11.5333	1.36781	9.2483	0.80663		5.23589	1.27936	5.48103	0.861154	1.21457	1.67125	5.64465	1.38473		12.363	1.00295	10.6755	1.01655	14.3096	1.17392	8.26203	0.532944		2.38974	0.999932	1.82831	0.970274	2.90444
3.51441	0.623674	2.67745	0.336747	7.29167	0.575974	6.76842	0.540779		3.70704	0.903503	2.53497	0.416927	1.25826	0.517078	2.36629	1.17441		9.95611	1.28105	9.54673	0.8348	11.5401	1.37718	9.27025	0.812155		5.28049	1.28812	5.48279	0.867052	1.21483	1.68269	5.65231	1.39169		12.3741	1.00982	10.738	1.02275	14.3338	1.18196	8.27307	0.536594		2.39009	1.00678	1.82956	0.976454	2.90782
3.56723	0.627917	2.6884	0.339037	7.29965	0.579892	6.77765	0.544458		3.73198	0.90965	2.53678	0.419763	1.25964	0.520595	2.37098	1.18823		9.96235	1.28976	9.55601	0.840479	11.5877	1.38655	9.27226	0.81768		5.2893	1.29688	5.49342	0.87295	1.2149	1.69414	5.6552	1.39865		12.398	1.01669	10.7386	1.02895	14.4063	1.19	8.27825	0.540245		2.39132	1.01363	1.83134	0.982634	2.92074
3.57339	0.63216	2.75307	0.341328	7.35944	0.58381	6.78313	0.548137		3.73467	0.915796	2.53758	0.422599	1.26003	0.524113	2.37568	1.20204		9.9812	1.29847	9.56156	0.846158	11.5988	1.39592	9.2804	0.823204		5.29365	1.30564	5.49709	0.878849	1.21613	1.70559	5.69395	1.40561		12.4026	1.02356	10.7579	1.03515	14.4319	1.19804	8.30114	0.543895		2.39186	1.02048	1.84066	0.988814	2.92245
3.59713	0.636402	2.83992	0.343619	7.45962	0.587728	6.78674	0.551815		3.77759	0.921942	2.53845	0.425435	1.26095	0.52763	2.38037	1.20665		9.98238	1.30719	9.56252	0.851837	11.6142	1.40528	9.28642	0.828729		5.30935	1.31441	5.51034	0.884747	1.21647	1.71703	5.69533	1.41257		12.4365	1.03043	10.7606	1.04134	14.4408	1.20608	8.34728	0.547545		2.39275	1.02733	1.84193	0.994994	2.92488
3.65452	0.640645	2.8699	0.34591	7.51989	0.591646	6.78745	0.555494		3.79201	0.928089	2.53975	0.428272	1.2623	0.531148	2.38045	1.21126		9.98459	1.3159	9.57003	0.857516	11.6296	1.41465	9.30277	0.834254		5.31429	1.32317	5.53895	0.890645	1.21672	1.72848	5.70628	1.41953		12.4513	1.0373	10.7672	1.04754	14.4591	1.21412	8.35102	0.551195		2.39462	1.03418	1.84402	1.00117	2.92689
3.84446	0.644888	3.12456	0.348201	7.52976	0.595565	6.79942	0.559173		3.79558	0.934235	2.54502	0.431108	1.26235	0.534665	2.38507	1.22047		9.9869	1.32462	9.58349	0.863195	11.6379	1.42402	9.30381	0.839779		5.31622	1.33193	5.53939	0.896544	1.21918	1.73993	5.72365	1.42648		12.4604	1.04417	10.8235	1.05374	14.4726	1.22216	8.36323	0.554846		2.39527	1.04102	1.84824	1.00735	2.92834
3.91956	0.64913	3.16532	0.350491	7.5367	0.599483	6.82859	0.562852		3.80671	0.940381	2.55024	0.433944	1.26296	0.545218	2.38976	1.22507		9.98993	1.33333	9.58648	0.868874	11.6411	1.43339	9.30536	0.845304		5.3207	1.34069	5.54114	0.902442	1.22036	1.75137	5.72427	1.43344		12.4705	1.05104	10.8385	1.06614	14.505	1.2302	8.366	0.558496		2.39984	1.04787	1.85031	1.01353	2.93032
3.94203	0.653373	3.17859	0.352782	7.54437	0.603401	6.83177	0.566531		3.81359	0.946527	2.55559	0.43678	1.26323	0.548735	2.39354	1.22968		9.99046	1.34205	9.59051	0.874553	11.6862	1.44276	9.33913	0.850829		5.32756	1.34946	5.54823	0.90834	1.22056	1.76282	5.737	1.4404		12.485	1.05791	11.0054	1.07234	14.5113	1.23824	8.36983	0.562146		2.4012	1.05472	1.85044	1.01971	2.93032
3.96794	0.657616	3.21408	0.355073	7.56667	0.607319	6.8324	0.570209		3.83317	0.952674	2.56661	0.439617	1.26556	0.552253	2.39915	1.24349		10.0103	1.35076	9.59311	0.880232	11.7157	1.45213	9.35782	0.856354		5.3537	1.35822	5.5605	0.914239	1.22115	1.77427	5.73813	1.44736		12.5425	1.06478	11.0195	1.07853	14.5319	1.24628	8.42599	0.565797		2.41254	1.06157	1.85633	1.02589	2.9401
4.26343	0.661858	3.25475	0.357364	7.60734	0.611237	6.8389	0.573888		3.84509	0.95882	2.57081	0.442453	1.26711	0.555771	2.40385	1.25731		10.0161	1.35948	9.59645	0.885911	11.7371	1.4615	9.39471	0.861878		5.35865	1.36698	5.56281	0.920137	1.22129	1.78571	5.74966	1.45432		12.5896	1.07165	11.0243	1.08473	14.5344	1.25432	8.46401	0.569447		2.42039	1.06842	1.85957	1.03207	2.94447
4.2765	0.666101	3.26868	0.359655	7.61151	0.615156	6.84928	0.577567		3.86006	0.964966	2.57152	0.445289	1.26737	0.559288	2.40854	1.26192		10.024	1.36819	9.60665	0.89159	11.7503	1.47086	9.40013	0.867403		5.37694	1.37574	5.5774	0.926035	1.22431	1.79716	5.75294	1.46128		12.6074	1.07852	11.0606	1.09713	14.5558	1.26236	8.46585	0.573097		2.42386	1.07527	1.86616	1.03825	2.95134
4.31627	0.670344	3.27853	0.361945	7.62588	0.619074	6.86439	0.581246		3.86192	0.971112	2.57244	0.448125	1.26765	0.562806	2.41324	1.26652		10.0309	1.37691	9.60746	0.897268	11.7945	1.48023	9.41078	0.872928		5.38368	1.38451	5.57934	0.931933	1.2246	1.80861	5.76913	1.46823		12.6105	1.08539	11.0676	1.10333	14.5781	1.2704	8.47867	0.576748		2.42968	1.08212	1.87021	1.04443	2.95169
4.416	0.674586	3.27991	0.364236	7.63407	0.622992	6.8647	0.584924		3.87273	0.977259	2.57305	0.450961	1.26908	0.566323	2.42263	1.28955		10.0467	1.38562	9.61403	0.902947	11.8524	1.4896	9.41126	0.878453		5.39369	1.39327	5.58728	0.937832	1.22613	1.82005	5.77105	1.47519		12.629	1.09226	11.1871	1.10953	14.5798	1.27844	8.48039	0.580398		2.43029	1.08897	1.87046	1.05061	2.9533
4.48053	0.678829	3.30827	0.366527	7.65504	0.62691	6.88362	0.588603		3.87992	0.983405	2.57711	0.453798	1.26939	0.569841	2.42732	1.29416		10.0826	1.39434	9.6153	0.908626	11.8649	1.49897	9.4212	0.883978		5.39632	1.40203	5.60455	0.94373	1.22644	1.8315	5.77167	1.48215		12.6405	1.09913	11.2236	1.11573	14.6157	1.28648	8.48505	0.584048		2.43544	1.09582	1.87488	1.0568	2.95728
4.48118	0.683072	3.32582	0.368818	7.66139	0.630828	6.89864	0.592282		3.89018	0.989551	2.5787	0.456634	1.26964	0.573358	2.43202	1.29876		10.0885	1.40305	9.61753	0.914305	11.9485	1.50834	9.42913	0.889503		5.39634	1.4108	5.61361	0.949628	1.22718	1.84295	5.78546	1.48911		12.6439	1.106	11.2346	1.12192	14.6633	1.29452	8.48992	0.587698		2.43625	1.10266	1.87545	1.06298	2.96528
4.78508	0.687314	3.32825	0.371109	7.67553	0.634746	6.90952	0.595961		3.89122	0.995698	2.57931	0.45947	1.26967	0.576876	2.43671	1.31258		10.0907	1.41176	9.62232	0.919984	11.9496	1.51771	9.44177	0.895028		5.39876	1.41956	5.62606	0.955527	1.22766	1.8544	5.79319	1.49607		12.646	1.11287	11.4033	1.13432	14.6718	1.30256	8.49673	0.591349		2.43661	1.10951	1.87564	1.06916	2.97033
4.79158	0.691557	3.33819	0.373399	7.6886	0.638665	6.91545	0.599639		3.89263	1.00184	2.57951	0.462306	1.27011	0.580393	2.44141	1.32179		10.0972	1.42048	9.63725	0.925663	11.966	1.52708	9.46313	0.900552		5.40377	1.42832	5.64795	0.961425	1.22768	1.86584	5.80043	1.50303		12.6484	1.11974	11.44	1.14052	14.6777	1.31061	8.51563	0.594999		2.44363	1.11636	1.88042	1.07534	2.97147
4.83749	0.6958	3.36288	0.37569	7.69142	0.642583	6.93876	0.603318		3.9065	1.00799	2.58003	0.465143	1.27016	0.583911	2.4461	1.34482		10.0996	1.42919	9.63729	0.931342	12.0605	1.53644	9.47942	0.906077		5.40518	1.43708	5.65445	0.967323	1.22923	1.87729	5.80987	1.50999		12.6679	1.12661	11.6725	1.14672	14.7133	1.31865	8.52935	0.598649		2.44737	1.12321	1.89095	1.08152	2.9787
4.85732	0.700042	3.38312	0.377981	7.7117	0.646501	6.9489	0.606997		3.90694	1.01414	2.59561	0.467979	1.27111	0.587428	2.4464	1.34942		10.1019	1.43791	9.64511	0.937021	12.0898	1.54581	9.48465	0.911602		5.41426	1.44585	5.65877	0.973222	1.23085	1.88874	5.81116	1.51694		12.7158	1.13348	11.733	1.15292	14.7676	1.32669	8.53028	0.6023		2.45424	1.13006	1.89167	1.0877	2.98185
5.13266	0.704285	3.38801	0.380272	7.7368	0.650419	6.95099	0.610676		3.91045	1.02028	2.59659	0.470815	1.27235	0.590946	2.44666	1.35403		10.1109	1.44662	9.64946	0.9427	12.1081	1.55518	9.49252	0.917127		5.41984	1.45461	5.66164	0.97912	1.23223	1.90018	5.81423	1.5239		12.7234	1.14034	11.7396	1.15911	14.7837	1.33473	8.54845	0.60595		2.45561	1.13691	1.89238	1.09388	2.98322
5.27801	0.708528	3.4158	0.382562	7.73907	0.654337	6.95839	0.614355		3.9154	1.02643	2.59718	0.473651	1.27256	0.594463	2.45718	1.35863		10.1431	1.45534	9.65746	0.948379	12.1083	1.56455	9.49643	0.922652		5.43654	1.46337	5.66558	0.985018	1.23479	1.91163	5.81558	1.53086		12.7385	1.14721	11.7507	1.16531	14.8371	1.34277	8.5516	0.6096		2.45827	1.14376	1.90795	1.10006	2.98354
5.28902	0.71277	3.41861	0.384853	7.76838	0.658256	6.9589	0.618033		3.91836	1.03258	2.59748	0.476488	1.27342	0.597981	2.46019	1.36784		10.1462	1.46405	9.65855	0.954058	12.1418	1.57392	9.50084	0.928177		5.46894	1.47213	5.66764	0.990917	1.23638	1.92308	5.82755	1.53782		12.8177	1.15408	11.7782	1.17151	14.8379	1.35081	8.56684	0.613251		2.45851	1.15061	1.92458	1.10624	2.98998
5.36688	0.717013	3.43955	0.387144	7.81935	0.662174	6.96939	0.621712		3.9232	1.03872	2.60394	0.479324	1.27357	0.601498	2.46051	1.37245		10.1464	1.47277	9.66031	0.959736	12.1963	1.58329	9.51223	0.933702		5.4968	1.4809	5.66957	0.996815	1.24222	1.93452	5.86307	1.54478		12.8187	1.16095	11.7914	1.17771	14.8773	1.35885	8.57006	0.616901		2.46248	1.15745	1.92691	1.11242	3.0007
5.40767	0.721256	3.44444	0.389435	7.83424	0.666092	6.97864	0.625391		3.9249	1.04487	2.60936	0.48216	1.27376	0.605016	2.46958	1.38166		10.1557	1.48148	9.66164	0.965415	12.2297	1.59266	9.5157	0.939227		5.50891	1.48966	5.67014	1.00271	1.24224	1.94597	5.86875	1.55174		12.8192	1.16782	11.8056	1.19011	14.8804	1.36689	8.63138	0.620551		2.46475	1.1643	1.93195	1.1186	3.00162
5.41571	0.725499	3.45228	0.391726	7.83484	0.67001	6.98112	0.62907		3.92969	1.05101	2.60956	0.484996	1.27734	0.608534	2.47427	1.38627		10.1653	1.4902	9.67315	0.971094	12.3025	1.60202	9.52427	0.944751		5.51321	1.49842	5.67165	1.00861	1.24253	1.95742	5.87691	1.55869		12.8721	1.17469	11.8058	1.19631	14.8978	1.37493	8.65634	0.624201		2.46745	1.17115	1.94305	1.12478	3.00556
5.49129	0.729741	3.4623	0.394016	7.85672	0.673928	6.98528	0.632748		3.93761	1.05716	2.61064	0.487833	1.27874	0.612051	2.47897	1.39548		10.1685	1.49891	9.68252	0.976773	12.3277	1.61139	9.54444	0.950276		5.52417	1.50719	5.67184	1.01451	1.2428	1.96886	5.88365	1.56565		12.8866	1.18156	11.8399	1.2025	14.9149	1.38297	8.66151	0.627852		2.46978	1.178	1.94755	1.13096	3.00578
5.75552	0.733984	3.4766	0.396307	7.8822	0.677847	7.00432	0.636427		3.956	1.06331	2.61196	0.490669	1.27903	0.615569	2.48366	1.40008		10.1774	1.50763	9.68778	0.982452	12.3432	1.62076	9.54668	0.955801		5.5278	1.51595	5.67223	1.02041	1.24551	1.98031	5.89213	1.57261		12.8979	1.18843	11.8512	1.2087	14.9575	1.39101	8.68281	0.631502		2.47187	1.18485	1.94829	1.13714	3.01221
5.80511	0.738227	3.51766	0.398598	7.88472	0.681765	7.01538	0.640106		3.95664	1.06945	2.62199	0.493505	1.27915	0.619086	2.48836	1.4139		10.1788	1.51634	9.70392	0.988131	12.351	1.63013	9.54995	0.961326		5.53515	1.52471	5.67709	1.02631	1.2481	1.99176	5.90527	1.57957		12.9286	1.1953	11.9543	1.2149	14.9879	1.39905	8.69789	0.635152		2.47299	1.1917	1.94975	1.14332	3.01636
5.96461	0.742469	3.54416	0.400889	7.88511	0.685683	7.03332	0.643785		3.96064	1.0756	2.64417	0.496341	1.27955	0.622604	2.49305	1.42311		10.1847	1.52505	9.70942	0.99381	12.3513	1.6395	9.55411	0.966851		5.54175	1.53347	5.70718	1.0322	1.24944	2.00321	5.90614	1.58653		12.9563	1.20217	11.9565	1.2211	14.9996	1.40709	8.70151	0.638803		2.48398	1.19855	1.95037	1.1495	3.02058
5.98202	0.746712	3.56247	0.40318	7.93257	0.689601	7.04863	0.647463		3.96167	1.08175	2.64803	0.499177	1.28067	0.626121	2.49775	1.43232		10.1932	1.53377	9.71306	0.999489	12.3776	1.64887	9.55545	0.972376		5.54466	1.54224	5.71034	1.0381	1.24956	2.01465	5.91086	1.59349		12.9825	1.20904	11.9904	1.2273	15.0377	1.41513	8.70268	0.642453		2.48742	1.2054	1.95302	1.15568	3.02254
6.02203	0.750955	3.60299	0.40547	7.95504	0.693519	7.06206	0.651142		3.96532	1.08789	2.65516	0.502014	1.28071	0.629639	2.50244	1.43693		10.2018	1.54248	9.71459	1.00517	12.4189	1.65823	9.56116	0.977901		5.54758	1.551	5.71053	1.044	1.25041	2.0261	5.91445	1.60045		13.0612	1.21591	12.0093	1.2335	15.0506	1.42317	8.71515	0.646103		2.48829	1.21225	1.9548	1.16186	3.02522
6.03239	0.755197	3.61726	0.407761	7.95566	0.697438	7.07549	0.654821		3.97456	1.09404	2.65912	0.50485	1.28095	0.633156	2.50714	1.45535		10.2025	1.5512	9.71542	1.01085	12.5181	1.6676	9.57701	0.983425		5.55384	1.55976	5.71481	1.0499	1.25211	2.03755	5.94696	1.6074		13.0718	1.22278	12.187	1.2397	15.0883	1.43121	8.77059	0.649754		2.4904	1.21909	1.95488	1.16804	3.02939
6.05855	0.75944	3.62042	0.410052	7.97592	0.701356	7.0976	0.6585		3.98993	1.10018	2.66136	0.507686	1.28111	0.636674	2.51183	1.46456		10.2058	1.55991	9.72256	1.01653	12.5495	1.67697	9.58744	0.98895		5.56309	1.56852	5.71709	1.0558	1.25253	2.04899	5.95003	1.61436		13.0845	1.22965	12.2429	1.24589	15.0926	1.43925	8.77265	0.653404		2.49046	1.22594	1.96034	1.17422	3.02974
6.14224	0.763683	3.69169	0.412343	7.98085	0.705274	7.10075	0.662179		3.99534	1.10633	2.67149	0.510522	1.28118	0.640191	2.51653	1.46917		10.2191	1.56863	9.72911	1.0222	12.5613	1.68634	9.60688	0.994475		5.5665	1.57729	5.73892	1.0617	1.25449	2.06044	5.96649	1.62132		13.1174	1.23652	12.2478	1.25209	15.0957	1.44729	8.77481	0.657054		2.49142	1.23279	1.97304	1.1804	3.03476
6.15686	0.767925	3.69415	0.414634	7.98769	0.709192	7.10797	0.665857		4.00022	1.11248	2.67602	0.513359	1.28143	0.643709	2.52122	1.48759		10.2265	1.57734	9.73205	1.02788	12.6097	1.69571	9.60996	1		5.56967	1.58605	5.75214	1.06759	1.25481	2.07189	5.9791	1.62828		13.1381	1.24339	12.2542	1.25829	15.1252	1.45533	8.79416	0.660705		2.49286	1.23964	1.97928	1.18658	3.04012
6.20404	0.772168	3.7035	0.416924	7.99693	0.71311	7.11585	0.669536		4.00228	1.11862	2.67889	0.516195	1.2816	0.647226	2.52592	1.4968		10.2449	1.58606	9.73309	1.03356	12.6436	1.70508	9.62447	1.00552		5.58741	1.59481	5.75262	1.07349	1.25482	2.08333	5.98252	1.63524		13.1712	1.25026	12.2619	1.27069	15.1285	1.46338	8.79574	0.664355		2.49546	1.24649	1.98074	1.19276	3.04071
6.25252	0.776411	3.71441	0.419215	7.99755	0.717028	7.12761	0.673215		4.00617	1.12477	2.68112	0.521867	1.28174	0.650744	2.53531	1.52443		10.2495	1.59477	9.73605	1.03924	12.6546	1.71445	9.64468	1.01105		5.60217	1.60358	5.75509	1.07939	1.25503	2.09478	5.98333	1.6422		13.1771	1.25713	12.3795	1.27689	15.1322	1.47142	8.81726	0.668005		2.49669	1.25334	1.98272	1.19894	3.04128
6.25867	0.780653	3.74192	0.421506	7.9982	0.720947	7.12942	0.676894		4.02006	1.13092	2.68388	0.524704	1.28287	0.654261	2.5447	1.54746		10.2636	1.60349	9.7383	1.04492	12.6687	1.72381	9.66091	1.01657		5.61047	1.61234	5.76087	1.08529	1.25712	2.10623	5.98491	1.64915		13.1875	1.264	12.3971	1.28308	15.1724	1.47946	8.82214	0.671655		2.49687	1.26019	1.98346	1.20512	3.04337
6.28036	0.784896	3.74976	0.423797	8.02825	0.724865	7.12957	0.680572		4.02827	1.13706	2.69242	0.52754	1.283	0.657779	2.54939	1.55207		10.2682	1.6122	9.74026	1.0506	12.7161	1.73318	9.66828	1.0221		5.61301	1.6211	5.76924	1.09119	1.25735	2.11767	6.00067	1.65611		13.2035	1.27087	12.5012	1.28928	15.1804	1.4875	8.86692	0.675306		2.49883	1.26704	1.98432	1.2113	3.05568
6.32061	0.789139	3.75468	0.426088	8.02962	0.728783	7.12992	0.684251		4.02861	1.14321	2.69402	0.530376	1.28329	0.661297	2.55409	1.56128		10.2883	1.62092	9.75957	1.05628	12.7377	1.74255	9.67115	1.02762		5.62571	1.62986	5.77213	1.09709	1.25809	2.12912	6.00107	1.66307		13.2267	1.27774	12.5216	1.29548	15.1919	1.49554	8.87412	0.678956		2.50036	1.27389	1.98479	1.21748	3.05572
6.33909	0.793381	3.76011	0.428378	8.03264	0.732701	7.16257	0.68793		4.02927	1.14935	2.69499	0.533212	1.28366	0.664814	2.55878	1.5797		10.2928	1.62963	9.76457	1.06196	12.832	1.75192	9.68609	1.03315		5.62947	1.63863	5.77467	1.10298	1.25846	2.14057	6.01107	1.67003		13.241	1.28461	12.5412	1.30168	15.2245	1.50358	8.87427	0.682606		2.50409	1.28073	1.98654	1.22366	3.05753
6.39436	0.797624	3.77709	0.430669	8.04083	0.736619	7.17616	0.691609		4.03394	1.1555	2.70105	0.536049	1.28378	0.668332	2.56289	1.5843		10.2959	1.63834	9.76529	1.06764	12.8377	1.76129	9.70425	1.03867		5.63544	1.64739	5.77829	1.10888	1.25937	2.15201	6.01417	1.67699		13.2541	1.29147	12.6024	1.30788	15.227	1.51162	8.89759	0.686257		2.50439	1.28758	1.99256	1.22984	3.07747
6.41719	0.801867	3.80484	0.43296	8.0423	0.740538	7.18049	0.695287		4.03669	1.16165	2.70168	0.538885	1.28411	0.671849	2.56348	1.58891		10.2983	1.64706	9.77071	1.07331	12.8753	1.77066	9.70629	1.0442		5.64602	1.65615	5.78172	1.11478	1.26017	2.16346	6.01461	1.68395		13.2665	1.29834	12.6351	1.31408	15.2465	1.51966	8.90957	0.689907		2.50563	1.29443	1.99329	1.23602	3.08888
6.44935	0.806109	3.83312	0.435251	8.05705	0.744456	7.18342	0.698966		4.03676	1.16779	2.70179	0.541721	1.28546	0.675367	2.56817	1.59812		10.3141	1.65577	9.7746	1.07899	12.8968	1.78003	9.70638	1.04972		5.64823	1.66491	5.78865	1.12068	1.26164	2.17491	6.01875	1.69091		13.2945	1.30521	12.6988	1.32647	15.2484	1.5277	8.91292	0.693557		2.50747	1.30128	1.99472	1.2422	3.09068
6.51097	0.810352	3.92569	0.437542	8.05862	0.748374	7.18905	0.702645		4.03828	1.17394	2.70464	0.544557	1.28717	0.678884	2.57287	1.60733		10.3158	1.66449	9.77511	1.08467	12.9285	1.78939	9.71398	1.05525		5.65594	1.67368	5.78942	1.12658	1.26195	2.18636	6.02581	1.69786		13.2978	1.31208	12.7495	1.33267	15.2493	1.53574	8.92974	0.697208		2.50826	1.30813	1.99586	1.24838	3.09377
6.51961	0.814595	3.94308	0.439832	8.06418	0.752292	7.20076	0.706324		4.03958	1.18009	2.70683	0.547393	1.28761	0.682402	2.57663	1.61194		10.3229	1.6732	9.78239	1.09035	12.9347	1.79876	9.73279	1.06077		5.66688	1.68244	5.7925	1.13248	1.26364	2.1978	6.047	1.70482		13.3914	1.31895	12.7788	1.33887	15.2669	1.54378	8.94997	0.700858		2.51156	1.31498	1.99711	1.25456	3.09903
6.52185	0.818838	3.95625	0.442123	8.0658	0.75621	7.21159	0.710003		4.04764	1.18623	2.70787	0.55023	1.28801	0.685919	2.57756	1.61654		10.3237	1.68192	9.78882	1.09603	12.9548	1.80813	9.78393	1.0663		5.66989	1.6912	5.79631	1.13837	1.26367	2.20925	6.04745	1.71178		13.4383	1.32582	12.815	1.34507	15.2964	1.55182	8.96393	0.704508		2.51243	1.32183	1.99811	1.26074	3.09955
6.5338	0.82308	4.12384	0.444414	8.07749	0.760129	7.21324	0.713681		4.04802	1.19238	2.71503	0.553066	1.28982	0.689437	2.58226	1.62575		10.3403	1.69063	9.79457	1.10171	12.9563	1.8175	9.80449	1.07182		5.66992	1.69996	5.79674	1.14427	1.26638	2.2207	6.04841	1.71874		13.4529	1.33269	12.8193	1.35127	15.3016	1.55986	8.97352	0.708158		2.51667	1.32868	2.00109	1.26692	3.10158
6.55234	0.827323	4.29405	0.446705	8.0837	0.764047	7.22312	0.71736		4.05972	1.19852	2.72276	0.555902	1.29018	0.692954	2.58565	1.63036		10.3475	1.69935	9.79476	1.10739	12.9604	1.82687	9.80467	1.07735		5.68551	1.70873	5.80482	1.15017	1.26658	2.23214	6.04963	1.7257		13.5127	1.33956	12.8432	1.35747	15.3072	1.5679	8.98675	0.711809		2.52094	1.33552	2.0021	1.2731	3.10588
6.57847	0.831566	4.32445	0.448995	8.09532	0.767965	7.22399	0.721039		4.06285	1.20467	2.7346	0.558738	1.29018	0.696472	2.58695	1.63497		10.349	1.70806	9.80267	1.11307	13.0291	1.83624	9.81228	1.08287		5.69532	1.71749	5.81548	1.15607	1.26722	2.24359	6.05108	1.73266		13.5555	1.34643	12.8761	1.36366	15.3378	1.57594	8.99077	0.715459		2.52215	1.34237	2.00294	1.27928	3.10743
6.68481	0.835808	4.37979	0.451286	8.09682	0.771883	7.22906	0.724718		4.07059	1.21082	2.73635	0.561575	1.29123	0.699989	2.58884	1.63957		10.3582	1.71678	9.80894	1.11875	13.0744	1.84561	9.84509	1.0884		5.70264	1.72625	5.81649	1.16197	1.26805	2.25504	6.05561	1.73961		13.5719	1.3533	12.9267	1.36986	15.3425	1.58398	9.03191	0.719109		2.52899	1.34922	2.00967	1.28546	3.11071
6.74968	0.840051	4.38292	0.453577	8.1024	0.775801	7.22991	0.728396		4.08023	1.21696	2.74941	0.564411	1.29138	0.703507	2.59165	1.64878		10.3641	1.72549	9.81381	1.12443	13.0816	1.85497	9.84734	1.09392		5.70503	1.73502	5.81651	1.16787	1.26847	2.26648	6.06271	1.74657		13.5833	1.36017	12.94	1.37606	15.3465	1.59202	9.03984	0.72276		2.52979	1.35607	2.01133	1.29164	3.1157
6.76802	0.844294	4.3831	0.455868	8.10965	0.779719	7.23862	0.732075		4.08968	1.22311	2.75258	0.567247	1.29146	0.707025	2.60104	1.6626		10.369	1.7342	9.82164	1.1301	13.1055	1.86434	9.85277	1.09945		5.70743	1.74378	5.81787	1.17376	1.26938	2.27793	6.06587	1.75353		13.6148	1.36704	12.941	1.38226	15.3528	1.60006	9.04327	0.72641		2.53519	1.36292	2.0115	1.29782	3.12369
6.78793	0.848536	4.44689	0.458159	8.11101	0.783638	7.25019	0.735754		4.09127	1.22926	2.75339	0.570083	1.29233	0.710542	2.60407	1.6672		10.3733	1.74292	9.84242	1.13578	13.1339	1.87371	9.85315	1.10497		5.70803	1.75254	5.82064	1.17966	1.26955	2.28938	6.0698	1.76049		13.6436	1.37391	12.9648	1.38846	15.3604	1.6081	9.05176	0.73006		2.53796	1.36977	2.01491	1.304	3.12476
6.78936	0.852779	4.45225	0.460449	8.1294	0.787556	7.25507	0.739433		4.09344	1.2354	2.75837	0.57292	1.29342	0.71406	2.61043	1.68563		10.3786	1.75163	9.84299	1.14146	13.1511	1.88308	9.85488	1.1105		5.71124	1.7613	5.82114	1.18556	1.27002	2.30082	6.07205	1.76745		13.6521	1.38078	12.968	1.39466	15.3655	1.61615	9.06324	0.733711		2.53982	1.37662	2.01607	1.31018	3.12635
6.86255	0.857022	4.51483	0.46274	8.14614	0.791474	7.2562	0.743112		4.12007	1.24155	2.76101	0.575756	1.29423	0.717577	2.61512	1.69484		10.3848	1.76035	9.85	1.14714	13.1612	1.89245	9.858	1.11602		5.71138	1.77007	5.82614	1.19146	1.27153	2.31227	6.07289	1.77441		13.6627	1.38765	12.9712	1.40086	15.3863	1.62419	9.06636	0.737361		2.54279	1.38347	2.01679	1.31636	3.12966
6.87702	0.861264	4.72494	0.465031	8.14742	0.795392	7.27223	0.74679		4.12384	1.2477	2.76338	0.578592	1.29582	0.72813	2.61982	1.70865		10.3905	1.76906	9.86323	1.15282	13.2326	1.90182	9.86737	1.12155		5.71517	1.77883	5.83172	1.19736	1.2721	2.32372	6.07401	1.78137		13.667	1.39452	13.0263	1.40705	15.3906	1.63223	9.07642	0.741011		2.55205	1.39032	2.0172	1.32254	3.13358
6.87857	0.865507	4.83507	0.467322	8.15238	0.79931	7.27863	0.750469		4.12598	1.25384	2.78165	0.581428	1.29727	0.731647	2.62451	1.71786		10.3928	1.77778	9.8696	1.1585	13.2394	1.91119	9.8815	1.12707		5.71606	1.78759	5.84893	1.20326	1.27326	2.33516	6.07671	1.78832		13.7048	1.40139	13.0595	1.41325	15.3957	1.64027	9.08161	0.744661		2.55498	1.39716	2.01722	1.32872	3.13494
6.90253	0.86975	4.87531	0.469613	8.15669	0.803229	7.28116	0.754148		4.1274	1.25999	2.78788	0.584265	1.29759	0.735165	2.62921	1.72247		10.4003	1.78649	9.87183	1.16418	13.2434	1.92055	9.88921	1.1326		5.71759	1.79635	5.85246	1.20915	1.27604	2.34661	6.08524	1.79528		13.7079	1.40826	13.1015	1.41945	15.3985	1.64831	9.10779	0.748312		2.55752	1.40401	2.01912	1.3349	3.1378
6.97852	0.873992	4.9835	0.471903	8.16109	0.807147	7.293	0.757827		4.12919	1.26613	2.78996	0.587101	1.29984	0.738682	2.6339	1.73629		10.4022	1.79521	9.87607	1.16986	13.2482	1.92992	9.89662	1.13812		5.71891	1.80512	5.85323	1.21505	1.27722	2.35806	6.11111	1.80224		13.7279	1.41513	13.1133	1.42565	15.405	1.65635	9.10963	0.751962		2.55943	1.41086	2.01934	1.34108	3.14003
6.99248	0.878235	5.10967	0.474194	8.16367	0.811065	7.3002	0.761505		4.14334	1.27228	2.7913	0.589937	1.30077	0.7422	2.64329	1.75471		10.4041	1.80392	9.88414	1.17554	13.3062	1.93929	9.90358	1.14365		5.71956	1.81388	5.85624	1.22095	1.27831	2.36951	6.13584	1.8092		13.7639	1.422	13.1409	1.43185	15.4243	1.66439	9.10987	0.755612		2.56467	1.41771	2.02042	1.34726	3.14075
6.99255	0.882478	5.16419	0.476485	8.16568	0.814983	7.31431	0.765184		4.14988	1.27843	2.79568	0.592773	1.30112	0.745717	2.64799	1.75931		10.4263	1.81264	9.88591	1.18121	13.3351	1.94866	9.91365	1.14917		5.72986	1.82264	5.85642	1.22685	1.27924	2.38095	6.13629	1.81616		13.7685	1.42887	13.1456	1.43805	15.4266	1.67243	9.11995	0.759263		2.5662	1.42456	2.02818	1.35344	3.14147
7.08838	0.88672	5.18813	0.478776	8.1785	0.818901	7.31658	0.768863		4.15845	1.28457	2.79949	0.59561	1.30158	0.749235	2.65268	1.76853		10.4287	1.82135	9.9045	1.18689	13.3467	1.95803	9.9278	1.1547		5.7314	1.83141	5.85655	1.23275	1.28034	2.3924	6.1422	1.82312		13.8131	1.43574	13.2057	1.44424	15.4467	1.68047	9.12147	0.762913		2.56757	1.43141	2.03515	1.35962	3.14278
7.1016	0.890963	5.2207	0.481067	8.17873	0.82282	7.31727	0.772542		4.1602	1.29072	2.80102	0.598446	1.30218	0.752752	2.66065	1.77313		10.4356	1.83007	9.90985	1.19257	13.3875	1.9674	9.94106	1.16022		5.73428	1.84017	5.85691	1.23865	1.28181	2.40385	6.14541	1.83007		13.8251	1.4426	13.2114	1.45044	15.4489	1.68851	9.12165	0.766563		2.57054	1.43826	2.03688	1.3658	3.14459
7.10368	0.895206	5.31535	0.483357	8.18273	0.826738	7.32524	0.77622		4.16219	1.29687	2.80161	0.601282	1.30462	0.75627	2.66207	1.79155		10.4496	1.83878	9.9099	1.19825	13.4204	1.97677	9.95584	1.16575		5.74656	1.84893	5.85698	1.24454	1.28347	2.41529	6.15309	1.83703		13.8452	1.44947	13.2265	1.45664	15.4644	1.69655	9.13647	0.770214		2.57098	1.44511	2.03967	1.37198	3.14616
7.10803	0.899448	5.34435	0.485648	8.19442	0.830656	7.32719	0.779899		4.16332	1.30301	2.80419	0.604118	1.30503	0.759788	2.66677	1.79616		10.4504	1.84749	9.91158	1.20393	13.4265	1.98613	9.97082	1.17127		5.74801	1.85769	5.85886	1.25044	1.28451	2.42674	6.16367	1.84399		13.8693	1.45634	13.2363	1.46284	15.4832	1.70459	9.13848	0.773864		2.57249	1.45196	2.04113	1.37816	3.14782
7.13782	0.903691	5.38805	0.487939	8.2046	0.834574	7.33656	0.783578		4.16952	1.30916	2.80516	0.606954	1.30521	0.766823	2.67616	1.80537		10.4517	1.85621	9.91481	1.20961	13.5085	1.9955	9.97368	1.1768		5.76575	1.86646	5.86189	1.25634	1.28475	2.43819	6.176	1.85095		13.871	1.46321	13.3083	1.46904	15.5057	1.71263	9.14817	0.777514		2.57379	1.4588	2.05188	1.38434	3.16421
7.19217	0.907934	5.41172	0.49023	8.22044	0.838492	7.35301	0.787257		4.17877	1.3153	2.8104	0.609791	1.30934	0.77034	2.67772	1.80998		10.4667	1.86492	9.91552	1.21529	13.5358	2.00487	9.98118	1.18232		5.78045	1.87522	5.86435	1.26224	1.28655	2.44963	6.18211	1.85791		13.8844	1.47008	13.3325	1.47524	15.5085	1.72067	9.15046	0.781164		2.57678	1.46565	2.05446	1.39052	3.16489
7.19819	0.912176	5.41392	0.492521	8.22471	0.84241	7.35459	0.790936		4.1789	1.32145	2.81651	0.612627	1.30941	0.773858	2.68085	1.81458		10.4836	1.87364	9.9159	1.22097	13.5695	2.01424	9.9818	1.18785		5.78311	1.88398	5.86775	1.26814	1.28795	2.46108	6.18273	1.86487		13.8848	1.47695	13.378	1.48144	15.5208	1.72871	9.15134	0.784815		2.57755	1.4725	2.05622	1.3967	3.16729
7.22866	0.916419	5.4576	0.494811	8.23225	0.846329	7.36488	0.794614		4.18888	1.3276	2.82727	0.615463	1.30966	0.777375	2.68555	1.8284		10.5016	1.88235	9.92281	1.22665	13.5799	2.02361	9.99703	1.19337		5.79228	1.89274	5.87311	1.27404	1.28819	2.47253	6.18366	1.87183		13.909	1.48382	13.4053	1.48763	15.5347	1.73675	9.1759	0.788465		2.58109	1.47935	2.05713	1.40288	3.17716
7.22887	0.920662	5.48332	0.497102	8.23257	0.850247	7.36872	0.798293		4.19014	1.33374	2.83262	0.618299	1.30991	0.78441	2.69024	1.84221		10.5093	1.89107	9.93356	1.23232	13.5959	2.03298	10.02	1.1989		5.80872	1.90151	5.8868	1.27993	1.28846	2.48397	6.18786	1.87878		13.9175	1.49069	13.4172	1.49383	15.5507	1.74479	9.17625	0.792115		2.58758	1.4862	2.06239	1.40906	3.17762
7.27701	0.924905	5.48828	0.499393	8.24725	0.854165	7.39073	0.801972		4.19029	1.33989	2.83971	0.621136	1.31247	0.787928	2.69963	1.86064		10.5105	1.89978	9.93914	1.238	13.627	2.04235	10.0324	1.20442		5.81226	1.91027	5.88942	1.28583	1.2903	2.49542	6.19289	1.88574		13.9405	1.49756	13.4274	1.50003	15.5853	1.75283	9.18817	0.795766		2.59112	1.49305	2.06652	1.41524	3.19042
7.34704	0.929147	5.52362	0.501684	8.26076	0.858083	7.39452	0.805651		4.19437	1.34604	2.85049	0.623972	1.31419	0.791445	2.70433	1.86985		10.517	1.9085	9.93916	1.24368	13.6523	2.05171	10.0518	1.20994		5.83255	1.91903	5.89067	1.29173	1.29122	2.50687	6.1953	1.8927		13.9455	1.50443	13.4435	1.50623	15.5979	1.76087	9.19985	0.799416		2.59205	1.4999	2.06697	1.42142	3.19278
7.40243	0.93339	5.59541	0.503975	8.27456	0.862001	7.39935	0.809329		4.19481	1.35218	2.85073	0.626808	1.3146	0.794963	2.70902	1.87445		10.5273	1.91721	9.9394	1.24936	13.6788	2.06108	10.0548	1.21547		5.83963	1.9278	5.91113	1.29763	1.29131	2.51832	6.20252	1.89966		13.9695	1.5113	13.464	1.51863	15.6033	1.76892	9.20729	0.803066		2.59474	1.50675	2.06888	1.4276	3.19658
7.41134	0.937633	5.69694	0.506265	8.27938	0.86592	7.40757	0.813008		4.20169	1.35833	2.85421	0.629644	1.315	0.79848	2.71372	1.88827		10.5317	1.92593	9.94364	1.25504	13.6862	2.07045	10.059	1.22099		5.84895	1.93656	5.91561	1.30353	1.29146	2.52976	6.20456	1.90662		13.9941	1.51817	13.4711	1.53102	15.624	1.77696	9.21425	0.806717		2.59492	1.51359	2.07147	1.43378	3.19684
7.43278	0.941875	5.7216	0.508556	8.28016	0.869838	7.41124	0.816687		4.22183	1.36447	2.85918	0.632481	1.31514	0.801998	2.71841	1.9113		10.5356	1.93464	9.95095	1.26072	13.7156	2.07982	10.0619	1.22652		5.85344	1.94532	5.92139	1.30943	1.29212	2.54121	6.21763	1.91358		14.0231	1.52504	13.4766	1.53722	15.6254	1.785	9.22794	0.810367		2.59806	1.52044	2.07183	1.43996	3.19794
7.47071	0.946118	5.72306	0.510847	8.28688	0.873756	7.41808	0.820366		4.23123	1.37062	2.86551	0.635317	1.31549	0.805515	2.72311	1.9159		10.5709	1.94336	9.95099	1.2664	13.7306	2.08919	10.0636	1.23204		5.85972	1.95408	5.92235	1.31532	1.29363	2.55266	6.2178	1.92053		14.0322	1.53191	13.4929	1.54342	15.6649	1.79304	9.23871	0.814017		2.59939	1.52729	2.07997	1.44614	3.19803
7.50689	0.950361	5.74583	0.513138	8.29339	0.877674	7.43404	0.824044		4.24193	1.37677	2.87437	0.638153	1.31582	0.809033	2.7278	1.92972		10.5825	1.95207	9.96324	1.27208	13.7554	2.09856	10.0665	1.23757		5.86139	1.96285	5.92437	1.32122	1.29429	2.5641	6.21797	1.92749		14.0448	1.53878	13.5002	1.54962	15.6652	1.80108	9.26117	0.817667		2.60039	1.53414	2.08185	1.45232	3.2012
7.52674	0.954603	5.78257	0.515428	8.29665	0.881592	7.44621	0.827723		4.2562	1.38291	2.87757	0.640989	1.31623	0.812551	2.7325	1.93893		10.5968	1.96078	9.98105	1.27776	13.7808	2.10793	10.0704	1.24309		5.86752	1.97161	5.9434	1.32712	1.29456	2.57555	6.21798	1.93445		14.0501	1.54565	13.532	1.55582	15.6937	1.80912	9.30191	0.821318		2.60605	1.54099	2.09455	1.4585	3.20302
7.55476	0.958846	5.78518	0.517719	8.29833	0.885511	7.45893	0.831402		4.2564	1.38906	2.88101	0.643826	1.31855	0.816068	2.73719	1.94814		10.597	1.9695	9.98896	1.28343	13.7826	2.11729	10.0869	1.24862		5.87152	1.98037	5.95091	1.33302	1.29769	2.587	6.22123	1.94141		14.0979	1.55252	13.5416	1.56202	15.6972	1.81716	9.31429	0.824968		2.61244	1.54784	2.09463	1.46468	3.20461
7.58193	0.963089	5.83496	0.52001	8.30964	0.889429	7.46296	0.835081		4.2607	1.39521	2.88186	0.646662	1.31891	0.819586	2.74189	1.97577		10.6207	1.97821	9.99002	1.28911	13.7842	2.12666	10.0944	1.25414		5.87502	1.98913	5.96054	1.33892	1.29851	2.59844	6.22479	1.94837		14.1077	1.55939	13.551	1.56821	15.7253	1.8252	9.35309	0.828618		2.61438	1.55469	2.09469	1.47086	3.20607
7.59301	0.967331	5.85165	0.522301	8.31165	0.893347	7.46387	0.83876		4.26373	1.40135	2.88221	0.649498	1.31947	0.823103	2.75128	1.98499		10.6406	1.98693	10.0013	1.29479	13.7847	2.13603	10.0947	1.25967		5.88845	1.9979	5.96191	1.34482	1.29854	2.60989	6.22671	1.95533		14.1237	1.56626	13.6096	1.57441	15.7549	1.83324	9.35536	0.832269		2.61632	1.56154	2.09577	1.47704	3.2069
7.60339	0.971574	5.8679	0.524592	8.32372	0.897265	7.46528	0.842438		4.26419	1.4075	2.89628	0.652334	1.31973	0.826621	2.75597	1.9942		10.6446	1.99564	10.0066	1.30047	13.7991	2.1454	10.1048	1.26519		5.8908	2.00666	5.96333	1.35071	1.29876	2.62134	6.24321	1.96229		14.1239	1.57313	13.6132	1.58681	15.7727	1.84128	9.35624	0.835919		2.61705	1.56839	2.09975	1.48322	3.21329
7.61907	0.975817	5.88436	0.526882	8.33794	0.901183	7.46632	0.846117		4.26941	1.41364	2.91143	0.65517	1.32048	0.830138	2.76067	2.02644		10.6642	2.00436	10.0082	1.30615	13.8025	2.15477	10.1077	1.27072		5.89091	2.01542	5.96364	1.35661	1.30262	2.63278	6.24349	1.96924		14.1244	1.58	13.6156	1.59301	15.7953	1.84932	9.36962	0.839569		2.61742	1.57523	2.10687	1.4894	3.21361
7.62142	0.980059	5.89517	0.529173	8.34135	0.905101	7.46672	0.849796		4.27331	1.41979	2.92516	0.658007	1.32052	0.833656	2.76536	2.04946		10.6946	2.01307	10.0108	1.31183	13.8077	2.16414	10.1097	1.27624		5.89521	2.02419	5.97135	1.36251	1.30336	2.64423	6.27413	1.9762		14.1277	1.58687	13.619	1.59921	15.8034	1.85736	9.37084	0.84322		2.6225	1.58208	2.11018	1.49558	3.22048
7.63049	0.984302	5.94815	0.531464	8.34495	0.90902	7.46737	0.853475		4.28471	1.42594	2.92659	0.660843	1.32087	0.837173	2.77006	2.07249		10.6951	2.02179	10.0166	1.31751	13.8093	2.17351	10.1202	1.28177		5.89685	2.03295	5.97369	1.36841	1.30505	2.65568	6.28063	1.98316		14.1711	1.59373	13.6278	1.60541	15.8073	1.8654	9.37724	0.84687		2.62676	1.58893	2.11458	1.50176	3.22422
7.66418	0.988545	5.98761	0.533755	8.34703	0.912938	7.47692	0.857153		4.28707	1.43208	2.92702	0.663679	1.32254	0.840691	2.77475	2.08631		10.7199	2.0305	10.0262	1.32319	13.8154	2.18287	10.1223	1.28729		5.90424	2.04171	5.97445	1.37431	1.30545	2.66712	6.2845	1.99012		14.1893	1.6006	13.6388	1.6116	15.8082	1.87344	9.37899	0.85052		2.63434	1.59578	2.1167	1.50794	3.22671
7.66732	0.992787	5.99682	0.536046	8.34969	0.916856	7.48171	0.860832		4.28754	1.43823	2.93392	0.669352	1.3238	0.844208	2.77945	2.10934		10.7218	2.03922	10.0297	1.32887	13.8202	2.19224	10.1224	1.29282		5.90919	2.05047	5.97542	1.38021	1.30705	2.67857	6.28548	1.99708		14.1954	1.60747	13.6542	1.6178	15.8236	1.88148	9.39717	0.85417		2.63904	1.60263	2.11785	1.51412	3.22923
7.67386	0.99703	5.99951	0.538336	8.37062	0.920774	7.48497	0.864511		4.29376	1.44438	2.93566	0.672188	1.32399	0.847726	2.78884	2.11855		10.7257	2.04793	10.0302	1.33454	13.8544	2.20161	10.1347	1.29834		5.9123	2.05924	5.97744	1.3861	1.30708	2.69002	6.29049	2.00404		14.2049	1.61434	13.6566	1.624	15.8346	1.88952	9.40155	0.857821		2.63908	1.60948	2.1182	1.5203	3.24263
7.70209	1.00127	6.00524	0.540627	8.37521	0.924692	7.49486	0.86819		4.29616	1.45052	2.93921	0.675024	1.32411	0.851243	2.79353	2.14157		10.7342	2.05664	10.0366	1.34022	13.8697	2.21098	10.1373	1.30387		5.91704	2.068	5.98484	1.392	1.30741	2.70147	6.29247	2.01099		14.2104	1.62121	13.7169	1.6302	15.8407	1.89756	9.40618	0.861471		2.64112	1.61633	2.12182	1.52648	3.24808
7.70914	1.00552	6.00531	0.542918	8.37683	0.928611	7.49644	0.871868		4.30051	1.45667	2.94659	0.67786	1.32542	0.854761	2.80292	2.16		10.7418	2.06536	10.0408	1.3459	13.8711	2.22035	10.1407	1.30939		5.92391	2.07676	6.00431	1.3979	1.30818	2.71291	6.29559	2.01795		14.2161	1.62808	13.7198	1.6364	15.8447	1.9056	9.41714	0.865121		2.64345	1.62318	2.12238	1.53266	3.24853
7.72481	1.00976	6.04951	0.545209	8.3891	0.932529	7.49746	0.875547		4.30282	1.46281	2.94746	0.680697	1.32594	0.858279	2.80762	2.16921		10.7594	2.07407	10.0468	1.35158	13.8984	2.22972	10.1443	1.31492		5.92472	2.08552	6.00889	1.4038	1.30871	2.72436	6.2996	2.02491		14.2192	1.63495	13.7295	1.6426	15.8753	1.91364	9.42073	0.868772		2.64634	1.63003	2.12253	1.53884	3.25077
7.72612	1.014	6.07648	0.5475	8.38999	0.936447	7.50055	0.879226		4.30406	1.46896	2.95189	0.683533	1.32644	0.861796	2.81231	2.18763		10.7623	2.08279	10.0481	1.35726	13.9134	2.23909	10.1466	1.32044		5.9388	2.09429	6.01584	1.4097	1.30902	2.73581	6.30551	2.03187		14.228	1.64182	13.7413	1.64879	15.8873	1.92169	9.42365	0.872422		2.64795	1.63687	2.1246	1.54502	3.25342
7.74749	1.01824	6.17318	0.54979	8.39791	0.940365	7.50127	0.882905		4.30655	1.47511	2.96068	0.686369	1.32741	0.865314	2.81701	2.20605		10.7644	2.0915	10.059	1.36294	13.9317	2.24845	10.1624	1.32597		5.94418	2.10305	6.03018	1.4156	1.30981	2.74725	6.32778	2.03883		14.2326	1.64869	13.752	1.65499	15.8894	1.92973	9.44099	0.876072		2.64817	1.64372	2.12497	1.5512	3.25395
7.76103	1.02249	6.21837	0.552081	8.3998	0.944283	7.50177	0.886584		4.30693	1.48125	2.96721	0.689205	1.32816	0.868831	2.8217	2.21066		10.7701	2.10022	10.0615	1.36862	13.967	2.25782	10.1634	1.33149		5.94837	2.11181	6.05207	1.42149	1.31006	2.7587	6.33404	2.04579		14.2335	1.65556	13.8077	1.66119	15.8916	1.93777	9.44295	0.879723		2.65105	1.65057	2.13098	1.55738	3.25558
7.77513	1.02673	6.21993	0.554372	8.40418	0.948202	7.5111	0.890262		4.30795	1.4874	2.98356	0.692042	1.32873	0.872349	2.82426	2.21526		10.7835	2.10893	10.0648	1.3743	13.9734	2.26719	10.1643	1.33702		5.94968	2.12057	6.07188	1.42739	1.31207	2.77015	6.33825	2.05275		14.236	1.66243	13.8216	1.67359	15.8972	1.94581	9.44892	0.883373		2.65194	1.65742	2.13215	1.56356	3.25765
7.77913	1.03097	6.23288	0.556663	8.40734	0.95212	7.51519	0.893941		4.31355	1.49355	2.98473	0.694878	1.32897	0.875866	2.8264	2.22447		10.7892	2.11765	10.0653	1.37998	13.9736	2.27656	10.1909	1.34254		5.95032	2.12934	6.07265	1.43329	1.31245	2.78159	6.33859	2.0597		14.2361	1.6693	13.8228	1.67979	15.8996	1.95385	9.4511	0.887023		2.65409	1.66427	2.13822	1.56974	3.26242
7.79688	1.03521	6.306	0.558954	8.42282	0.956038	7.52476	0.89762		4.32021	1.49969	2.98567	0.697714	1.33022	0.879384	2.83109	2.23368		10.7929	2.12636	10.0811	1.38566	13.9971	2.28593	10.1956	1.34807		5.95474	2.1381	6.0792	1.43919	1.31278	2.79304	6.3458	2.06666		14.2407	1.67617	13.8304	1.69218	15.9117	1.96189	9.47971	0.890673		2.65441	1.67112	2.13901	1.57592	3.26589
7.84056	1.03946	6.32408	0.561244	8.42523	0.959956	7.52712	0.901299		4.32409	1.50584	2.98851	0.70055	1.33054	0.882901	2.83579	2.2429		10.815	2.13508	10.0835	1.39133	14.0215	2.2953	10.2185	1.35359		5.95606	2.14686	6.11207	1.44509	1.3157	2.80449	6.35264	2.07362		14.2416	1.68304	13.837	1.69838	15.9133	1.96993	9.48588	0.894324		2.6569	1.67797	2.14013	1.5821	3.27011
7.84484	1.0437	6.32973	0.563535	8.44279	0.963874	7.53546	0.904977		4.32462	1.51199	2.99085	0.703386	1.33069	0.886419	2.84048	2.27974		10.8181	2.14379	10.1045	1.39701	14.0252	2.30467	10.2213	1.35912		5.97459	2.15563	6.11762	1.45099	1.31658	2.81593	6.3546	2.08058		14.2438	1.68991	13.8821	1.71078	15.919	1.97797	9.48606	0.897974		2.6591	1.68482	2.14139	1.58828	3.27087
7.87372	1.04794	6.38465	0.565826	8.4466	0.967792	7.5541	0.908656		4.33123	1.51813	2.99322	0.706223	1.33287	0.889936	2.84518	2.28435		10.8195	2.15251	10.1067	1.40269	14.0269	2.31403	10.2243	1.36464		5.97572	2.16439	6.11785	1.45688	1.3173	2.82738	6.36606	2.08754		14.2441	1.69678	13.905	1.71698	15.924	1.98601	9.49748	0.901624		2.66018	1.69166	2.14272	1.59446	3.27441
7.8742	1.05218	6.45141	0.568117	8.44727	0.971711	7.56137	0.912335		4.33776	1.52428	2.99666	0.709059	1.33308	0.893454	2.84987	2.29356		10.8293	2.16122	10.11	1.40837	14.0336	2.3234	10.2259	1.37017		5.97677	2.17315	6.12484	1.46278	1.31733	2.83883	6.3669	2.0945		14.2496	1.70365	13.9126	1.72318	15.9257	1.99405	9.52711	0.905275		2.66042	1.69851	2.14629	1.60064	3.27451
7.89606	1.05643	6.51232	0.570408	8.45703	0.975629	7.56815	0.916014		4.3408	1.53042	2.99701	0.711895	1.33437	0.896971	2.85457	2.30277		10.8322	2.16993	10.1106	1.41405	14.0444	2.33277	10.2384	1.37569		5.9886	2.18191	6.12603	1.46868	1.31741	2.85027	6.37565	2.10145		14.2771	1.71052	13.9215	1.72937	15.9356	2.00209	9.52798	0.908925		2.66172	1.70536	2.15002	1.60682	3.27635
7.90199	1.06067	6.51932	0.572698	8.45754	0.979547	7.57526	0.919692		4.34193	1.53657	3.00179	0.714731	1.33454	0.900489	2.85926	2.30737		10.8586	2.17865	10.115	1.41973	14.0762	2.34214	10.2433	1.38122		5.99467	2.19068	6.12759	1.47458	1.31895	2.86172	6.3761	2.10841		14.2843	1.71739	13.96	1.74177	15.9421	2.01013	9.52947	0.912575		2.66396	1.71221	2.15422	1.613	3.27637
7.92251	1.06491	6.5311	0.574989	8.45766	0.983465	7.57763	0.923371		4.34395	1.54272	3.0025	0.717568	1.33491	0.904006	2.86396	2.33961		10.8628	2.18736	10.115	1.42541	14.1022	2.35151	10.2454	1.38674		5.99597	2.19944	6.13122	1.48048	1.31933	2.87317	6.37655	2.11537		14.2848	1.72426	13.985	1.74797	15.9435	2.01817	9.54007	0.916226		2.66495	1.71906	2.15513	1.61918	3.27684
7.93366	1.06916	6.577	0.57728	8.46154	0.987383	7.58459	0.92705		4.34418	1.54886	3.00826	0.720404	1.33525	0.907524	2.87335	2.35343		10.864	2.19608	10.1161	1.43109	14.1289	2.36088	10.2479	1.39227		6.01205	2.2082	6.13498	1.48637	1.32046	2.88462	6.377	2.12233		14.3334	1.73113	13.9956	1.75417	15.9512	2.02621	9.54207	0.919876		2.66592	1.72591	2.15622	1.62536	3.27727
7.9392	1.0734	6.58327	0.579571	8.47554	0.991302	7.58651	0.930729		4.34508	1.55501	3.01042	0.72324	1.33604	0.911042	2.87804	2.36264		10.8744	2.20479	10.1387	1.43677	14.1848	2.37025	10.2635	1.39779		6.01459	2.21696	6.13515	1.49227	1.32073	2.89606	6.37986	2.12929		14.3544	1.738	13.9978	1.76657	15.9606	2.03425	9.56822	0.923526		2.66734	1.73276	2.16113	1.63154	3.28174
7.95627	1.07764	6.58818	0.581861	8.47609	0.99522	7.58984	0.934408		4.34512	1.56116	3.01161	0.726076	1.33607	0.914559	2.88274	2.37646		10.9143	2.21351	10.1501	1.44244	14.2236	2.37961	10.2638	1.40331		6.01633	2.22573	6.13753	1.49817	1.32077	2.90751	6.3855	2.13625		14.3553	1.74487	14.0278	1.77276	15.9644	2.04229	9.56831	0.927176		2.67105	1.73961	2.16137	1.63772	3.28268
7.95714	1.08188	6.60225	0.584152	8.49279	0.999138	7.59237	0.938086		4.34896	1.5673	3.01833	0.728913	1.33724	0.918077	2.8881	2.38106		10.922	2.22222	10.1565	1.44812	14.2749	2.38898	10.2722	1.40884		6.0278	2.23449	6.14343	1.50407	1.3213	2.91896	6.39322	2.14321		14.3813	1.75173	14.0392	1.77896	15.9876	2.05033	9.56842	0.930827		2.67419	1.74646	2.16241	1.6439	3.28297
7.96706	1.08613	6.62444	0.586443	8.49713	1.00306	7.59704	0.941765		4.3516	1.57345	3.02	0.731749	1.33732	0.921594	2.89213	2.39027		10.9353	2.23094	10.1575	1.4538	14.2864	2.39835	10.2798	1.41436		6.03107	2.24325	6.14686	1.50997	1.32137	2.9304	6.40001	2.15016		14.405	1.7586	14.0822	1.78516	15.9934	2.05837	9.60327	0.934477		2.67682	1.7533	2.16248	1.65008	3.2893
7.97235	1.09037	6.62464	0.588734	8.49741	1.00697	7.61786	0.945444		4.35862	1.57959	3.02085	0.734585	1.33776	0.925112	2.89682	2.39948		10.9416	2.23965	10.1605	1.45948	14.403	2.40772	10.2834	1.41989		6.0317	2.25202	6.16889	1.51587	1.32343	2.94185	6.40093	2.15712		14.4064	1.76547	14.0842	1.79756	15.995	2.06641	9.61531	0.938127		2.67791	1.76015	2.16273	1.65626	3.29001
7.97516	1.09461	6.62765	0.591025	8.50187	1.01089	7.62777	0.949123		4.35916	1.58574	3.03011	0.737421	1.33947	0.928629	2.90152	2.4087		10.9448	2.24837	10.1892	1.46516	14.4134	2.41709	10.2855	1.42541		6.03196	2.26078	6.19183	1.52176	1.32475	2.9533	6.40124	2.16408		14.4177	1.77234	14.1053	1.80376	15.9989	2.07446	9.62592	0.941778		2.68588	1.767	2.17433	1.66244	3.3021
7.97612	1.09885	6.65285	0.593315	8.50252	1.01481	7.63413	0.952801		4.36098	1.59189	3.04571	0.740258	1.33979	0.932147	2.90279	2.4133		10.9633	2.25708	10.19	1.47084	14.4271	2.42646	10.3214	1.43094		6.03668	2.26954	6.19658	1.52766	1.32542	2.96474	6.40553	2.17104		14.4354	1.77921	14.1227	1.80995	16.0007	2.0825	9.63799	0.945428		2.68872	1.77385	2.17522	1.66862	3.30216
7.97859	1.1031	6.6943	0.595606	8.50707	1.01873	7.63693	0.95648		4.36695	1.59803	3.05772	0.743094	1.33999	0.935664	2.90621	2.43172		10.9675	2.2658	10.1901	1.47652	14.5028	2.43583	10.3301	1.43646		6.03721	2.2783	6.19666	1.53356	1.32573	2.97619	6.40876	2.178		14.4423	1.78608	14.1316	1.81615	16.0087	2.09054	9.63954	0.949078		2.68936	1.7807	2.17598	1.6748	3.30676
7.98067	1.10734	6.74586	0.597897	8.51554	1.02265	7.64331	0.960159		4.37094	1.60418	3.05838	0.74593	1.34083	0.939182	2.91091	2.45936		10.9715	2.27451	10.1902	1.4822	14.505	2.44519	10.3533	1.44199		6.04354	2.28707	6.20315	1.53946	1.32629	2.98764	6.40971	2.18496		14.495	1.79295	14.1562	1.82235	16.0328	2.09858	9.65537	0.952729		2.69905	1.78755	2.17809	1.68098	3.30732
7.9866	1.11158	6.77151	0.600188	8.53109	1.02657	7.65632	0.963838		4.37942	1.61033	3.0616	0.748766	1.34313	0.942699	2.9156	2.47778		10.981	2.28322	10.1965	1.48788	14.5551	2.45456	10.354	1.44751		6.0465	2.29583	6.20722	1.54536	1.32677	2.99908	6.42069	2.19191		14.5471	1.79982	14.1573	1.83475	16.0342	2.10662	9.66482	0.956379		2.70095	1.7944	2.18073	1.68716	3.30899
7.9892	1.11583	6.77673	0.602479	8.53178	1.03048	7.65745	0.967516		4.38044	1.61647	3.06191	0.751602	1.34429	0.946217	2.9203	2.48699		10.9828	2.29194	10.2024	1.49355	14.594	2.46393	10.3643	1.45304		6.04824	2.30459	6.2081	1.55126	1.32811	3.01053	6.42481	2.19887		14.5514	1.80669	14.1603	1.84095	16.0349	2.11466	9.67306	0.960029		2.71115	1.80125	2.18169	1.69334	3.30931
8.00778	1.12007	6.78163	0.604769	8.53297	1.0344	7.67323	0.971195		4.38158	1.62262	3.0624	0.754439	1.34747	0.949734	2.92499	2.49159		10.9844	2.30065	10.2035	1.49923	14.5962	2.4733	10.3776	1.45856		6.04885	2.31335	6.21274	1.55715	1.32822	3.02198	6.43036	2.20583		14.5596	1.81356	14.1738	1.84715	16.0375	2.1227	9.68849	0.96368		2.71424	1.8081	2.18846	1.69952	3.31044
8.00847	1.12431	6.78431	0.60706	8.54111	1.03832	7.67797	0.974874		4.38593	1.63491	3.06941	0.757275	1.34836	0.953252	2.93908	2.50541		10.9909	2.30937	10.2054	1.50491	14.6133	2.48267	10.3829	1.46409		6.06153	2.32212	6.21968	1.56305	1.32834	3.03342	6.43759	2.21279		14.6018	1.82043	14.1777	1.85334	16.0511	2.13074	9.69657	0.96733		2.71643	1.81494	2.19007	1.7057	3.31187
8.01926	1.12855	6.79406	0.609351	8.54597	1.04224	7.68204	0.978553		4.38661	1.64106	3.07571	0.760111	1.3485	0.956769	2.94052	2.51002		10.9938	2.31808	10.2089	1.51059	14.6564	2.49204	10.3969	1.46961		6.07237	2.33088	6.22572	1.56895	1.32876	3.04487	6.45159	2.21975		14.651	1.8273	14.1805	1.85954	16.053	2.13878	9.72263	0.97098		2.72143	1.82179	2.19141	1.71188	3.31224
8.02927	1.1328	6.79863	0.611642	8.54851	1.04616	7.69175	0.982232		4.38897	1.6472	3.09237	0.762947	1.34876	0.960287	2.94377	2.51923		11.0125	2.3268	10.2127	1.51627	14.6733	2.50141	10.4095	1.47514		6.0834	2.33964	6.24679	1.57485	1.32958	3.05632	6.46193	2.22671		14.6521	1.83417	14.1966	1.87194	16.0595	2.14682	9.75203	0.97463		2.72411	1.82864	2.19167	1.71806	3.31565
8.03362	1.13704	6.80716	0.613933	8.55064	1.05007	7.69393	0.98591		4.39807	1.65335	3.10934	0.765784	1.34948	0.963805	2.94847	2.54226		11.0371	2.33551	10.2161	1.52195	14.7057	2.51077	10.4305	1.48066		6.08341	2.34841	6.25677	1.58075	1.33003	3.06777	6.46225	2.23367		14.6529	1.84104	14.2027	1.87814	16.0629	2.15486	9.75583	0.978281		2.72677	1.83549	2.19576	1.72424	3.31569
8.04246	1.14128	6.85555	0.616223	8.55669	1.05399	7.69443	0.989589		4.39812	1.6595	3.1168	0.76862	1.35015	0.967322	2.95316	2.54686		11.0626	2.34423	10.231	1.52763	14.7222	2.52014	10.441	1.48619		6.09264	2.35717	6.26907	1.58665	1.33523	3.07921	6.48002	2.24062		14.6606	1.84791	14.2128	1.89053	16.071	2.1629	9.77535	0.981931		2.72943	1.84234	2.19647	1.73042	3.31844
8.06146	1.14552	6.86514	0.618514	8.55903	1.05791	7.70298	0.993268		4.40581	1.66564	3.11708	0.771456	1.35061	0.97084	2.95786	2.56068		11.0701	2.35294	10.2328	1.53331	14.7307	2.52951	10.4477	1.49171		6.09328	2.36593	6.27019	1.59254	1.33639	3.09066	6.48358	2.24758		14.6704	1.85478	14.2157	1.90293	16.073	2.17094	9.77615	0.985581		2.73025	1.84919	2.20118	1.7366	3.31865
8.06364	1.14977	6.86731	0.620805	8.55949	1.06183	7.70841	0.996947		4.40922	1.67179	3.1181	0.774292	1.35099	0.974357	2.96255	2.56989		11.0965	2.36166	10.2478	1.53899	14.7394	2.53888	10.4593	1.49724		6.10738	2.37469	6.27975	1.59844	1.33679	3.10211	6.48903	2.25454		14.6731	1.86165	14.2388	1.91533	16.0814	2.17898	9.7813	0.989232		2.73405	1.85604	2.20481	1.74278	3.31999
8.06641	1.15401	6.87671	0.623096	8.56602	1.06575	7.71732	1.00063		4.41154	1.67793	3.11824	0.777129	1.35135	0.977875	2.96725	2.58371		11.1048	2.37037	10.259	1.54466	14.7481	2.54825	10.4713	1.50276		6.11625	2.38346	6.28336	1.60434	1.33717	3.11355	6.48915	2.2615		14.6898	1.86852	14.2419	1.92153	16.0886	2.18702	9.78137	0.992882		2.73558	1.86289	2.21046	1.74896	3.32321
8.07407	1.15825	6.88884	0.625387	8.56673	1.06967	7.72052	1.0043		4.41322	1.68408	3.11845	0.779965	1.35239	0.981392	2.97194	2.59292		11.1078	2.37908	10.2861	1.55034	14.7491	2.55762	10.4726	1.50829		6.12779	2.39222	6.28723	1.61024	1.33718	3.125	6.48979	2.26846		14.6951	1.87539	14.2721	1.92773	16.0914	2.19506	9.78193	0.996532		2.73671	1.86973	2.21887	1.75514	3.32373
8.07429	1.16249	6.90308	0.627677	8.57897	1.07358	7.72105	1.00798		4.41447	1.69023	3.12128	0.782801	1.35258	0.98491	2.97664	2.60673		11.1117	2.3878	10.2863	1.55602	14.7571	2.56699	10.4904	1.51381		6.13797	2.40098	6.30129	1.61614	3.7556	3.13645	6.51912	2.27542		14.7108	1.88226	14.2724	1.94012	16.0914	2.2031	9.78197	1.00018		2.73758	1.87658	2.22462	1.76133	3.32587
8.07596	1.16674	6.9451	0.629968	8.57956	1.0775	7.73454	1.01166		4.41453	1.69637	3.12324	0.785637	1.35331	0.988427	2.98133	2.61594		11.1178	2.39651	10.2876	1.5617	14.7654	2.57635	10.493	1.51934		6.13875	2.40974	6.30413	1.62204	3.76661	3.14789	6.5201	2.28237		14.7208	1.88913	14.2733	1.94632	16.1011	2.21114	9.7914	1.00383		2.73763	1.88343	2.2253	1.76751	3.32667
8.10416	1.17098	6.96384	0.632259	8.58229	1.08142	7.73835	1.01534		4.42034	1.70252	3.12862	0.788474	1.35354	0.991945	2.98603	2.64358		11.1197	2.40523	10.297	1.56738	14.7681	2.58572	10.5073	1.52486		6.1396	2.41851	6.30704	1.62793	3.76965	3.15934	6.52991	2.28933		14.7242	1.896	14.3272	1.95252	16.1029	2.21918	9.79624	1.00748		2.73818	1.89028	2.22553	1.77369	3.33119
8.10715	1.17522	6.97471	0.63455	8.58395	1.08534	7.73965	1.01902		4.42278	1.70867	3.13111	0.79131	1.35428	0.995462	2.99072	2.65739		11.1296	2.41394	10.3011	1.57306	14.7695	2.59509	10.513	1.53039		6.14039	2.42727	6.3227	1.63383	3.77324	3.17079	6.53111	2.29629		14.7505	1.90286	14.3354	1.96492	16.1032	2.22723	9.82365	1.01113		2.73989	1.89713	2.229	1.77987	3.33499
8.12544	1.17947	6.97717	0.636841	8.58712	1.08926	7.7464	1.0227		4.42334	1.71481	3.14371	0.794146	1.35641	0.99898	2.99542	2.662		11.1322	2.42266	10.3063	1.57874	14.7949	2.60446	10.5243	1.53591		6.14156	2.43603	6.32931	1.63973	3.77686	3.18223	6.53334	2.30325		14.7527	1.90973	14.343	1.97112	16.1126	2.23527	9.82472	1.01478		2.74176	1.90398	2.23036	1.78605	3.33519
8.13254	1.18371	6.98675	0.639131	8.59167	1.09317	7.75127	1.02638		4.42475	1.72096	3.1462	0.796982	1.35686	1.0025	2.99792	2.66661		11.1542	2.43137	10.3145	1.58442	14.8471	2.61383	10.5278	1.54144		6.15679	2.44479	6.33317	1.64563	3.7778	3.19368	6.53749	2.31021		14.7851	1.9166	14.3463	1.97731	16.1172	2.24331	9.83962	1.01843		2.74409	1.91083	2.2324	1.79223	3.33663
8.13902	1.18795	6.98977	0.641422	8.59169	1.09709	7.7539	1.03006		4.42983	1.72711	3.15177	0.799818	1.35747	1.00601	3.00011	2.67121		11.1615	2.44009	10.3199	1.5901	14.8489	2.6232	10.5292	1.54696		6.16501	2.45356	6.3423	1.65153	3.78224	3.20513	6.53779	2.31717		14.7969	1.92347	14.3563	1.98351	16.118	2.25135	9.84143	1.02208		2.74619	1.91768	2.23442	1.79841	3.33728
8.14211	1.19219	7.04763	0.643713	8.60026	1.10101	7.76011	1.03373		4.43463	1.73325	3.15544	0.802655	1.35888	1.00953	3.00481	2.69424		11.1689	2.4488	10.3246	1.59577	14.8493	2.63257	10.5309	1.55249		6.16546	2.46232	6.34257	1.65743	3.79173	3.21658	6.53904	2.32412		14.798	1.93034	14.3584	1.99591	16.1327	2.25939	9.85597	1.02573		2.74817	1.92453	2.23592	1.80459	3.33747
8.14359	1.19644	7.06629	0.646004	8.60324	1.10493	7.76202	1.03741		4.43588	1.7394	3.15567	0.805491	1.35895	1.01305	3.0095	2.71727		11.1838	2.45752	10.3265	1.60145	14.8507	2.64193	10.5402	1.55801		6.16724	2.47108	6.34293	1.66332	3.79561	3.22802	6.54346	2.33108		14.8034	1.93721	14.3673	2.00211	16.1343	2.26743	9.86883	1.02938		2.74849	1.93137	2.23831	1.81077	3.33851
8.15472	1.20068	7.07011	0.648295	8.60432	1.10885	7.76355	1.04109		4.44445	1.74554	3.15666	0.808327	1.36012	1.01657	3.0142	2.74029		11.1979	2.46623	10.3271	1.60713	14.9098	2.6513	10.5524	1.56354		6.17489	2.47985	6.34309	1.66922	3.81012	3.23947	6.54731	2.33804		14.8235	1.94408	14.3906	2.00831	16.1347	2.27547	9.86939	1.03304		2.75266	1.93822	2.24004	1.81695	3.34123
8.1608	1.20492	7.07187	0.650585	8.60623	1.11277	7.76752	1.04477		4.4475	1.75169	3.15831	0.811163	1.36028	1.02009	3.01889	2.75872		11.2167	2.47495	10.3287	1.61281	14.9286	2.66067	10.5624	1.56906		6.17895	2.48861	6.35005	1.67512	3.81255	3.25092	6.54788	2.345		14.8254	1.95095	14.4009	2.0145	16.1394	2.28351	9.87882	1.03669		2.75601	1.94507	2.25527	1.82313	3.34249
8.1661	1.20916	7.07923	0.652876	8.61214	1.11668	7.77065	1.04845		4.45758	1.75784	3.16435	0.814	1.36079	1.0236	3.02359	2.76332		11.2233	2.48366	10.3333	1.61849	14.9396	2.67004	10.5779	1.57459		6.18002	2.49737	6.37937	1.68102	3.83701	3.26236	6.55517	2.35196		14.845	1.95782	14.41	2.0269	16.1465	2.29155	9.88416	1.04034		2.75723	1.95192	2.25949	1.82931	3.34535
8.17499	1.21341	7.08239	0.655167	8.61387	1.1206	7.77238	1.05213		4.46415	1.76398	3.16778	0.816836	1.36134	1.02712	3.02828	2.77253		11.2401	2.49237	10.3342	1.62417	14.9886	2.67941	10.5816	1.58011		6.18327	2.50613	6.38231	1.68692	3.84135	3.27381	6.5567	2.35892		14.8528	1.96469	14.4156	2.0331	16.1467	2.29959	9.88477	1.04399		2.75778	1.95877	2.26097	1.83549	3.34614
8.17507	1.21765	7.11234	0.657458	8.61685	1.12452	7.77655	1.05581		4.46616	1.77013	3.1705	0.819672	1.36155	1.03064	3.03298	2.78174		11.2491	2.50109	10.3343	1.62985	15.0032	2.68878	10.5938	1.58564		6.19119	2.5149	6.38546	1.69282	3.84161	3.28526	6.57489	2.36588		14.8629	1.97156	14.4168	2.0455	16.1658	2.30763	9.88781	1.04764		2.75796	1.96562	2.26529	1.84167	3.34615
8.18222	1.22189	7.1136	0.659748	8.63283	1.12844	7.79227	1.05949		4.46746	1.77628	3.17192	0.822508	1.36295	1.03416	3.04237	2.79095		11.2521	2.5098	10.335	1.63553	15.0057	2.69815	10.5989	1.59116		6.19821	2.52366	6.39139	1.69871	3.8564	3.2967	6.5756	2.37283		14.874	1.97843	14.4195	2.0517	16.1761	2.31567	9.89762	1.05129		2.76074	1.97247	2.26744	1.84785	3.3463
8.2245	1.22613	7.13085	0.662039	8.64065	1.13236	7.79726	1.06316		4.46955	1.78242	3.18424	0.825345	1.36314	1.03767	3.04706	2.79556		11.2553	2.51852	10.35	1.64121	15.014	2.70751	10.6012	1.59669		6.1983	2.53242	6.40521	1.70461	3.85771	3.30815	6.57757	2.37979		14.8853	1.9853	14.4397	2.05789	16.1794	2.32371	9.8996	1.05494		2.76769	1.97932	2.27242	1.85403	3.34817
8.22752	1.23038	7.14918	0.66433	8.64208	1.13627	7.79927	1.06684		4.47013	1.78857	3.19153	0.828181	1.36322	1.04119	3.05176	2.80477		11.2689	2.52723	10.3582	1.64689	15.0594	2.71688	10.6016	1.60221		6.19853	2.54118	6.40689	1.71051	3.86006	3.3196	6.57778	2.38675		14.8971	1.99217	14.4432	2.06409	16.1799	2.33175	9.90105	1.05859		2.77355	1.98617	2.27491	1.86021	3.35082
8.28297	1.23462	7.22101	0.666621	8.6427	1.14019	7.8009	1.07052		4.47751	1.79471	3.19182	0.831017	1.36488	1.04471	3.05645	2.80938		11.2731	2.53595	10.361	1.65256	15.0621	2.72625	10.6126	1.60773		6.19947	2.54995	6.41267	1.71641	3.86681	3.33104	6.58065	2.39371		14.9027	1.99904	14.4552	2.07029	16.1811	2.33979	9.92929	1.06224		2.7748	1.99301	2.29048	1.86639	3.351
8.28326	1.23886	7.22518	0.668912	8.64545	1.14411	7.8038	1.0742		4.48028	1.80086	3.19689	0.833853	1.36549	1.04823	3.06115	2.8324		11.2742	2.54466	10.3623	1.65824	15.0718	2.73562	10.6161	1.61326		6.20861	2.55871	6.41526	1.72231	3.87414	3.34249	6.58315	2.40067		14.9116	2.00591	14.4693	2.07649	16.2054	2.34783	9.93553	1.06589		2.77603	1.99986	2.2905	1.87257	3.35197
8.28472	1.24311	7.24557	0.671202	8.65317	1.14803	7.80565	1.07788		4.4816	1.80701	3.20532	0.83669	1.36611	1.05174	3.07054	2.84622		11.2767	2.55338	10.369	1.66392	15.0984	2.74499	10.6193	1.61878		6.20871	2.56747	6.41983	1.72821	3.88997	3.35394	6.58432	2.40763		14.9182	2.01278	14.4806	2.08269	16.2123	2.35587	9.95845	1.06954		2.77806	2.00671	2.29096	1.87875	3.35652
8.28477	1.24735	7.27574	0.673493	8.65464	1.15195	7.80621	1.08156		4.48457	1.81315	3.20804	0.839526	1.36709	1.05526	3.07523	2.87385		11.281	2.56209	10.3798	1.6696	15.1505	2.75436	10.626	1.62431		6.21372	2.57624	6.44311	1.7341	3.8912	3.36538	6.59027	2.41458		14.9194	2.01965	14.4862	2.09508	16.2157	2.36391	9.95944	1.07319		2.7787	2.01356	2.29165	1.88493	3.35885
8.28732	1.25159	7.32011	0.675784	8.65614	1.15587	7.80662	1.08524		4.49012	1.8193	3.21603	0.842362	1.36834	1.05878	3.07596	2.87846		11.2841	2.57081	10.3817	1.67528	15.1595	2.76372	10.6284	1.62983		6.21751	2.585	6.45983	1.74	3.90135	3.37683	6.59176	2.42154		14.9316	2.02652	14.502	2.10748	16.2237	2.37195	9.96868	1.07684		2.78114	2.02041	2.29884	1.89111	3.36006
8.29729	1.25583	7.33325	0.678075	8.6601	1.15978	7.80965	1.08892		4.49199	1.82545	3.22813	0.845198	1.37025	1.0623	3.07993	2.90149		11.2868	2.57952	10.3847	1.68096	15.1639	2.77309	10.6287	1.63536		6.22866	2.59376	6.46045	1.7459	3.90565	3.38828	6.60867	2.4285		14.9326	2.03339	14.5416	2.11368	16.2339	2.38	9.98347	1.08049		2.78329	2.02726	2.30482	1.89729	3.36281
8.30455	1.26008	7.33611	0.680366	8.66028	1.1637	7.81018	1.09259		4.49478	1.83159	3.23841	0.848034	1.37094	1.06581	3.08462	2.90609		11.2918	2.58824	10.3887	1.68664	15.1757	2.78246	10.6595	1.64088		6.23033	2.60252	6.46322	1.7518	3.91005	3.39973	6.61053	2.43546		14.9371	2.04026	14.554	2.11988	16.2375	2.38804	10.0075	1.08414		2.78763	2.03411	2.30648	1.90347	3.36395
8.31322	1.26432	7.34335	0.682656	8.67184	1.16762	7.81245	1.09627		4.50846	1.83774	3.24652	0.850871	1.37216	1.06933	3.08932	2.91991		11.3017	2.59695	10.4019	1.69232	15.1822	2.79183	10.6641	1.64641		6.24332	2.61129	6.46968	1.7577	3.91891	3.41117	6.61162	2.44242		14.9407	2.04713	14.5551	2.13228	16.2401	2.39608	10.0168	1.08779		2.78822	2.04096	2.30676	1.90965	3.3668
8.32137	1.26856	7.34404	0.684947	8.67919	1.17154	7.81327	1.09995		4.51169	1.84388	3.24686	0.853707	1.37237	1.07285	3.08994	2.92452		11.3069	2.60566	10.4043	1.698	15.1823	2.8012	10.6746	1.65193		6.25515	2.62005	6.47234	1.7636	3.91909	3.42262	6.61328	2.44938		14.9586	2.05399	14.5931	2.14467	16.241	2.40412	10.0197	1.09144		2.79096	2.0478	2.30683	1.91583	3.3737
8.32849	1.2728	7.34534	0.687238	8.68896	1.17546	7.8198	1.10363		4.51657	1.85003	3.2538	0.856543	1.37249	1.07637	3.09401	2.94754		11.3107	2.61438	10.405	1.70367	15.1831	2.81057	10.6755	1.65746		6.25866	2.62881	6.47698	1.76949	3.91999	3.43407	6.61724	2.45634		14.9629	2.06086	14.6014	2.15087	16.2498	2.41216	10.0273	1.09509		2.79257	2.05465	2.30776	1.92201	3.37397
8.33704	1.27705	7.34675	0.689529	8.69075	1.17937	7.82059	1.10731		4.52188	1.85618	3.25452	0.859379	1.3734	1.07988	3.09871	2.95675		11.3114	2.62309	10.4132	1.70935	15.198	2.81994	10.6758	1.66298		6.26341	2.63757	6.47822	1.77539	3.93022	3.44551	6.62207	2.46329		14.9795	2.06773	14.6058	2.16327	16.2557	2.4202	10.0305	1.09874		2.7932	2.0615	2.30897	1.92819	3.37401
8.33813	1.28129	7.3525	0.69182	8.69171	1.18329	7.82321	1.11099		4.52243	1.86232	3.26809	0.862216	1.37361	1.0834	3.1081	2.97057		11.3118	2.63181	10.4382	1.71503	15.218	2.8293	10.6763	1.66851		6.26639	2.64634	6.48192	1.78129	3.93394	3.45696	6.62913	2.47025		15.0046	2.0746	14.6179	2.17566	16.2562	2.42824	10.0464	1.10239		2.79467	2.06835	2.30904	1.93437	3.37443
8.34916	1.28553	7.35473	0.69411	8.69267	1.18721	7.82486	1.11467		4.52672	1.86847	3.27014	0.865052	1.37363	1.08692	3.1083	2.97518		11.3216	2.64052	10.4493	1.72071	15.3244	2.83867	10.6802	1.67403		6.26771	2.6551	6.48267	1.78719	3.94335	3.46841	6.63004	2.47721		15.0097	2.08147	14.6195	2.18186	16.2591	2.43628	10.0498	1.10604		2.79538	2.0752	2.31211	1.94055	3.37614
8.3509	1.28978	7.3597	0.696401	8.69765	1.19113	7.82559	1.11835		4.53431	1.87462	3.27172	0.867888	1.37443	1.09044	3.11279	2.97978		11.3238	2.64924	10.4615	1.72639	15.3257	2.84804	10.6805	1.67956		6.26787	2.66386	6.48524	1.79309	3.94768	3.47985	6.63166	2.48417		15.011	2.08834	14.6356	2.18806	16.2627	2.44432	10.0538	1.10969		2.79701	2.08205	2.31395	1.94673	3.382
8.38147	1.29402	7.36465	0.698692	8.70181	1.19505	7.82651	1.12202		4.53724	1.88076	3.27889	0.870724	1.37477	1.09395	3.11749	2.98439		11.3323	2.65795	10.4638	1.73207	15.3412	2.85741	10.6843	1.68508		6.28189	2.67263	6.4869	1.79899	3.95016	3.4913	6.63478	2.49113		15.0114	2.09521	14.6445	2.20046	16.2704	2.45236	10.0913	1.11334		2.79706	2.0889	2.31426	1.95291	3.38686
8.38197	1.29826	7.3672	0.700983	8.70845	1.19897	7.8271	1.1257		4.53846	1.88691	3.27933	0.873561	1.37486	1.09747	3.11877	2.98899		11.3513	2.66667	10.4683	1.73775	15.3453	2.86678	10.6862	1.69061		6.28618	2.68139	6.48698	1.80488	3.95876	3.50275	6.63548	2.49809		15.0136	2.10208	14.6526	2.21286	16.2725	2.4604	10.1071	1.11699		2.7982	2.09575	2.31714	1.95909	3.38719
8.38783	1.3025	7.37614	0.703274	8.70848	1.20288	7.83188	1.12938		4.53978	1.89305	3.28369	0.876397	1.375	1.10099	3.12218	3.01202		11.3588	2.67538	10.4695	1.74343	15.3749	2.87615	10.6888	1.69613		6.2882	2.69015	6.49156	1.81078	3.96865	3.51419	6.6409	2.50504		15.0192	2.10895	14.6542	2.21905	16.2776	2.46844	10.1164	1.12064		2.80196	2.1026	2.31802	1.96527	3.38787
8.38994	1.30675	7.39432	0.705564	8.71138	1.2068	7.8375	1.13306		4.54002	1.8992	3.28733	0.879233	1.37619	1.10451	3.12688	3.01663		11.3774	2.6841	10.4733	1.74911	15.3889	2.88552	10.6962	1.70166		6.28943	2.69891	6.50119	1.81668	3.98907	3.52564	6.66185	2.512		15.0275	2.11582	14.7015	2.22525	16.2796	2.47648	10.1166	1.12429		2.80741	2.10944	2.31933	1.97145	3.39049
8.3913	1.31099	7.40447	0.707855	8.71185	1.21072	7.84332	1.13674		4.54077	1.90535	3.29184	0.882069	1.37999	1.10802	3.13007	3.02123		11.3954	2.69281	10.4796	1.75478	15.4081	2.89488	10.6985	1.70718		6.29745	2.70768	6.51194	1.82258	3.99135	3.53709	6.66661	2.51896		15.0339	2.12269	14.7067	2.23145	16.3152	2.48452	10.1293	1.12794		2.80814	2.11629	2.32366	1.97763	3.39197
8.4122	1.31523	7.41276	0.710146	8.7169	1.21464	7.84701	1.14042		4.54098	1.91149	3.29896	0.884906	1.38021	1.11154	3.13157	3.03965		11.4153	2.70153	10.4905	1.76046	15.4526	2.90425	10.713	1.71271		6.29774	2.71644	6.51615	1.82848	3.99987	3.54853	6.6763	2.52592		15.0368	2.12956	14.7074	2.24385	16.3189	2.49256	10.1327	1.13159		2.80878	2.12314	2.32406	1.98381	3.39249
8.41632	1.31947	7.41485	0.712437	8.7337	1.21856	7.85137	1.1441		4.54516	1.91764	3.29906	0.887742	1.38033	1.11506	3.13627	3.05808		11.4218	2.71024	10.4995	1.76614	15.4527	2.91362	10.7197	1.71823		6.29908	2.7252	6.51974	1.83438	4.00187	3.55998	6.67905	2.53288		15.0556	2.13643	14.7317	2.25624	16.3199	2.5006	10.1373	1.13524		2.81374	2.12999	2.3279	1.98999	3.39527
8.41835	1.32372	7.41959	0.714728	8.73534	1.22247	7.85519	1.14778		4.55821	1.92379	3.30781	0.890578	1.38087	1.11858	3.14096	3.06729		11.4561	2.71895	10.5004	1.77182	15.4985	2.92299	10.7217	1.72376		6.29913	2.73396	6.52443	1.84027	4.00221	3.57143	6.67996	2.53984		15.0776	2.1433	14.7363	2.26244	16.3216	2.50864	10.1586	1.13889		2.81381	2.13684	2.33058	1.99617	3.40113
8.41943	1.32796	7.45873	0.717018	8.73683	1.22639	7.85854	1.15145		4.55942	1.92993	3.31457	0.893414	1.38169	1.12209	3.14566	3.07189		11.4608	2.72767	10.5022	1.7775	15.5047	2.93236	10.7369	1.72928		6.3001	2.74273	6.53741	1.84617	4.00384	3.58288	6.67999	2.5468		15.0782	2.15017	14.7752	2.27484	16.3233	2.51668	10.1632	1.14254		2.81427	2.14369	2.33119	2.00235	3.40215
8.42197	1.3322	7.46389	0.719309	8.73844	1.23031	7.85978	1.15513		4.55971	1.93608	3.31458	0.89625	1.38515	1.12561	3.15035	3.10413		11.468	2.73638	10.5207	1.78318	15.5317	2.94173	10.7653	1.73481		6.3042	2.75149	6.54171	1.85207	4.00683	3.59432	6.6831	2.55375		15.0842	2.15704	14.7815	2.28724	16.3271	2.52472	10.1845	1.14619		2.81459	2.15054	2.33245	2.00853	3.40406
8.43886	1.33644	7.47273	0.7216	8.75085	1.23423	7.86355	1.15881		4.56316	1.94222	3.31665	0.899087	1.38524	1.12913	3.15505	3.11795		11.471	2.7451	10.5229	1.78886	15.536	2.9511	10.7791	1.74033		6.30662	2.76025	6.5467	1.85797	4.01384	3.60577	6.68706	2.56071		15.0922	2.16391	14.7903	2.29344	16.3286	2.53277	10.1859	1.14984		2.81541	2.15739	2.33347	2.01471	3.40816
8.44685	1.34069	7.47657	0.723891	8.75182	1.23815	7.86596	1.16249		4.56408	1.94837	3.32031	0.901923	1.38548	1.13265	3.15684	3.12255		11.4809	2.75381	10.5302	1.79454	15.5546	2.96046	10.7965	1.74586		6.30868	2.76902	6.54839	1.86387	4.02059	3.61722	6.69396	2.56767		15.1016	2.17078	14.8104	2.29963	16.3312	2.54081	10.189	1.1535		2.82195	2.16424	2.33473	2.02089	3.40828
8.45014	1.34493	7.47955	0.726181	8.75568	1.24207	7.87636	1.16617		4.56419	1.95452	3.32852	0.904759	1.38638	1.13616	3.15974	3.12716		11.4867	2.76253	10.5345	1.80022	15.5558	2.96983	10.8066	1.75138		6.31635	2.77778	6.56366	1.86977	4.03504	3.62866	6.69689	2.57463		15.109	2.17765	14.8222	2.30583	16.3325	2.54885	10.1936	1.15715		2.82598	2.17108	2.33491	2.02707	3.40853
8.45073	1.34917	7.48206	0.728472	8.76908	1.24598	7.8788	1.16985		4.56695	1.96066	3.33192	0.907595	1.38661	1.13968	3.16444	3.14558		11.4974	2.77124	10.5383	1.80589	15.5625	2.9792	10.8109	1.75691		6.321	2.78654	6.56537	1.87566	4.03964	3.64011	6.70456	2.58159		15.1113	2.18452	14.8552	2.31823	16.3353	2.55689	10.2008	1.1608		2.82628	2.17793	2.33642	2.03325	3.41043
8.45465	1.35342	7.50695	0.730763	8.77088	1.2499	7.87901	1.17353		4.56889	1.96681	3.33221	0.910432	1.3884	1.1432	3.16913	3.1594		11.5132	2.77996	10.5387	1.81157	15.5781	2.98857	10.8211	1.76243		6.32439	2.7953	6.57197	1.88156	4.04075	3.65156	6.70811	2.58855		15.1115	2.19139	14.8664	2.32443	16.3391	2.56493	10.2077	1.16445		2.8281	2.18478	2.33714	2.03943	3.41325
8.45521	1.35766	7.50985	0.733054	8.77566	1.25382	7.88242	1.17721		4.56945	1.97296	3.33647	0.913268	1.38906	1.14672	3.17383	3.17321		11.5204	2.78867	10.5395	1.81725	15.5792	2.99794	10.8426	1.76796		6.32574	2.80407	6.57563	1.88746	4.05045	3.663	6.70843	2.5955		15.1167	2.19826	14.8696	2.33683	16.3412	2.57297	10.2137	1.1681		2.83104	2.19163	2.33749	2.04561	3.41552
8.45772	1.3619	7.5477	0.735345	8.7767	1.25774	7.88855	1.18089		4.56971	1.9791	3.338	0.916104	1.39036	1.15023	3.17771	3.17782		11.5269	2.79739	10.5395	1.82293	15.603	3.00731	10.8513	1.77348		6.32738	2.81283	6.59506	1.89336	4.05189	3.67445	6.71457	2.60246		15.1251	2.20512	14.8776	2.34922	16.3418	2.58101	10.2162	1.17175		2.83137	2.19848	2.34028	2.05179	3.41773
8.46767	1.36614	7.55044	0.737635	8.78519	1.26166	7.89127	1.18456		4.57497	1.98525	3.33988	0.91894	1.3919	1.15375	3.17852	3.19164		11.5372	2.8061	10.5546	1.82861	15.6333	3.01668	10.8546	1.77901		6.33133	2.82159	6.59566	1.89926	4.05202	3.6859	6.71741	2.60942		15.1465	2.21199	14.8786	2.35542	16.344	2.58905	10.2265	1.1754		2.83733	2.20533	2.34088	2.05797	3.41979
8.46897	1.37039	7.55058	0.739926	8.79025	1.26557	7.89176	1.18824		4.5765	1.9914	3.34107	0.921777	1.39255	1.15727	3.18322	3.19624		11.5394	2.81481	10.5567	1.83429	15.6676	3.02604	10.8737	1.78453		6.34326	2.83035	6.60157	1.90516	4.05251	3.69734	6.72235	2.61638		15.1472	2.21886	14.8824	2.36782	16.3482	2.59709	10.2337	1.17905		2.8384	2.21218	2.342	2.06415	3.42061
8.47945	1.37463	7.55908	0.742217	8.79246	1.26949	7.89304	1.19192		4.57734	1.99754	3.34145	0.924613	1.39258	1.16079	3.18791	3.21466		11.5493	2.82353	10.5569	1.83997	15.6726	3.03541	10.8943	1.79006		6.34699	2.83912	6.62798	1.91105	4.05357	3.70879	6.72912	2.62334		15.1487	2.22573	14.8843	2.38021	16.3614	2.60513	10.2343	1.1827		2.84095	2.21903	2.34226	2.07033	3.42654
8.48375	1.37887	7.5611	0.744508	8.79837	1.27341	7.89374	1.1956		4.57873	2.00369	3.34222	0.927449	1.39414	1.1643	3.19261	3.2423		11.5674	2.83224	10.5617	1.84565	15.6743	3.04478	10.9059	1.79558		6.34823	2.84788	6.64133	1.91695	4.06762	3.72024	6.73638	2.6303		15.1612	2.2326	14.8919	2.39261	16.3726	2.61317	10.2429	1.18635		2.84101	2.22587	2.35069	2.07651	3.42792
8.49332	1.38311	7.58037	0.746799	8.79853	1.27733	7.89687	1.19928		4.57908	2.00983	3.34233	0.930285	1.39491	1.16782	3.1973	3.26072		11.5743	2.84096	10.5679	1.85133	15.6771	3.05415	10.9123	1.8011		6.34843	2.85664	6.6422	1.92285	4.06914	3.73168	6.74114	2.63726		15.1733	2.23947	14.8953	2.39881	16.3729	2.62121	10.2489	1.19		2.84191	2.23272	2.35088	2.08269	3.42931
8.49334	1.38736	7.58543	0.749089	8.80174	1.28125	7.89859	1.20296		4.58666	2.01598	3.34388	0.933122	1.3952	1.17134	3.202	3.27454		11.5785	2.84967	10.5689	1.857	15.6972	3.06352	10.9283	1.80663		6.35103	2.8654	6.64519	1.92875	4.07097	3.74313	6.74146	2.64421		15.1921	2.24634	14.8969	2.40501	16.3799	2.62925	10.2532	1.19365		2.84345	2.23957	2.35303	2.08887	3.43021
8.4956	1.3916	7.59881	0.75138	8.81411	1.28517	7.90446	1.20664		4.5941	2.02213	3.34931	0.935958	1.39669	1.17486	3.20669	3.27914		11.5786	2.85839	10.5699	1.86268	15.7053	3.07289	10.9363	1.81215		6.35118	2.87417	6.65669	1.93465	4.07908	3.75458	6.74338	2.65117		15.1927	2.25321	14.9045	2.41121	16.3861	2.63729	10.2575	1.1973		2.84571	2.24642	2.36062	2.09505	3.43138
8.49767	1.39584	7.60593	0.753671	8.82349	1.28908	7.9112	1.21032		4.59519	2.02827	3.37259	0.938794	1.39718	1.17837	3.21139	3.29296		11.5852	2.8671	10.5717	1.86836	15.7489	3.08226	10.9497	1.81768		6.35855	2.88293	6.6683	1.94055	4.07978	3.76603	6.7447	2.65813		15.1937	2.26008	14.9057	2.41741	16.3877	2.64533	10.2649	1.20095		2.8533	2.25327	2.36109	2.10123	3.43233
8.49785	1.40008	7.62304	0.755962	8.83287	1.293	7.9131	1.21399		4.60472	2.03442	3.37314	0.94163	1.39731	1.18189	3.21608	3.30217		11.5917	2.87582	10.5823	1.87404	15.7652	3.09162	10.951	1.8232		6.35964	2.89169	6.6797	1.94644	4.08583	3.77747	6.75798	2.66509		15.195	2.26695	14.9269	2.4236	16.3934	2.65337	10.2723	1.2046		2.85423	2.26012	2.3628	2.10741	3.4325
8.50008	1.40433	7.62978	0.758253	8.83597	1.29692	7.91756	1.21767		4.6057	2.04057	3.37342	0.944467	1.40003	1.18541	3.22078	3.30677		11.5928	2.88453	10.5831	1.87972	15.7721	3.10099	10.9848	1.82873		6.36044	2.90046	6.68014	1.95234	4.08612	3.78892	6.7602	2.67205		15.2198	2.27382	14.9301	2.4298	16.4047	2.66141	10.2724	1.20825		2.85624	2.26697	2.36331	2.11359	3.43797
8.50052	1.40857	7.63066	0.760543	8.83738	1.30084	7.92263	1.22135		4.60911	2.04671	3.37523	0.947303	1.40015	1.18893	3.22437	3.31138		11.6157	2.89325	10.5881	1.8854	15.8002	3.11036	10.9894	1.83425		6.36132	2.90922	6.68198	1.95824	4.09901	3.80037	6.76151	2.67901		15.2239	2.28069	14.948	2.4422	16.4063	2.66945	10.2736	1.2119		2.8567	2.27382	2.36504	2.11977	3.44094
8.50309	1.41281	7.66104	0.762834	8.83807	1.30476	7.92341	1.22503		4.61073	2.05286	3.38728	0.950139	1.40226	1.19244	3.22452	3.31599		11.622	2.90196	10.5927	1.89108	15.8145	3.11973	11.0021	1.83978		6.36312	2.91798	6.68687	1.96414	4.09926	3.81181	6.77054	2.68596		15.2244	2.28756	14.9692	2.4484	16.4116	2.67749	10.2778	1.21555		2.85788	2.28067	2.36661	2.12595	3.44123
8.52371	1.41706	7.66356	0.765125	8.83999	1.30867	7.92556	1.22871		4.63029	2.059	3.3936	0.952975	1.40289	1.19596	3.22547	3.33441		11.6293	2.91068	10.6	1.89676	15.8363	3.1291	11.0106	1.8453		6.36717	2.92674	6.68979	1.97004	4.10051	3.82326	6.78432	2.69292		15.2324	2.29443	14.9928	2.46079	16.4162	2.68554	10.2782	1.2192		2.85826	2.28751	2.36693	2.13213	3.44186
8.52916	1.4213	7.66435	0.767416	8.84288	1.31259	7.92653	1.23239		4.63363	2.06515	3.40106	0.955811	1.40381	1.21003	3.22655	3.33901		11.6388	2.91939	10.6007	1.90244	15.8365	3.13847	11.0156	1.85083		6.37194	2.93551	6.69914	1.97593	4.1023	3.83471	6.82076	2.69988		15.2414	2.3013	14.9954	2.47319	16.42	2.69358	10.2901	1.22285		2.8588	2.29436	2.36714	2.13831	3.44207
8.53288	1.42554	7.66544	0.769707	8.84385	1.31651	7.93183	1.23607		4.63397	2.0713	3.40184	0.958648	1.40432	1.21355	3.23017	3.35744		11.6724	2.9281	10.6066	1.90812	15.8784	3.14784	11.017	1.85635		6.37807	2.94427	6.70361	1.98183	4.1152	3.84615	6.82541	2.70684		15.2597	2.30817	15.0147	2.48559	16.4226	2.70162	10.2928	1.2265		2.85964	2.30121	2.3675	2.14449	3.44635
8.5406	1.42978	7.6681	0.771997	8.84491	1.32043	7.94277	1.23975		4.63683	2.07744	3.40267	0.961484	1.40444	1.21707	3.23486	3.37586		11.6815	2.93682	10.6225	1.91379	15.8802	3.1572	11.0171	1.86188		6.38377	2.95303	6.7055	1.98773	4.12222	3.8576	6.82732	2.7138		15.2672	2.31504	15.0166	2.49799	16.4266	2.70966	10.3067	1.23015		2.85967	2.30806	2.37	2.15067	3.44851
8.54455	1.43403	7.68173	0.774288	8.8555	1.32435	7.944	1.24342		4.63759	2.08359	3.40552	0.96432	1.40533	1.22058	3.23812	3.38046		11.7038	2.94553	10.6295	1.91947	15.8888	3.16657	11.0175	1.8674		6.39013	2.96179	6.71507	1.99363	4.12976	3.86905	6.8294	2.72076		15.2729	2.32191	15.0187	2.51038	16.4294	2.7177	10.3225	1.2338		2.86154	2.31491	2.37024	2.15685	3.4512
8.54781	1.43827	7.69487	0.776579	8.8557	1.32827	7.95027	1.2471		4.64152	2.08974	3.41141	0.967156	1.40733	1.2241	3.23956	3.40349		11.7234	2.95425	10.6319	1.92515	15.935	3.17594	11.0586	1.87293		6.39738	2.97056	6.71787	1.99953	4.13047	3.88049	6.82947	2.72772		15.295	2.32878	15.024	2.51658	16.4411	2.72574	10.3326	1.23745		2.86158	2.32176	2.37314	2.16303	3.45218
8.54973	1.44251	7.70001	0.77887	8.85731	1.33218	7.95088	1.25078		4.64167	2.09588	3.41871	0.969993	1.40807	1.22762	3.24425	3.4081		11.7301	2.96296	10.6331	1.93083	15.9959	3.18531	11.0795	1.87845		6.39855	2.97932	6.72097	2.00543	4.13741	3.89194	6.83103	2.73467		15.3005	2.33565	15.0249	2.52278	16.4418	2.73378	10.3352	1.2411		2.86262	2.32861	2.37422	2.16921	3.45462
8.55371	1.44675	7.70467	0.781161	8.8588	1.3361	7.95208	1.25446		4.64245	2.10203	3.42716	0.972829	1.4085	1.23114	3.24895	3.42191		11.7492	2.97168	10.638	1.93651	16.0251	3.19468	11.0879	1.88398		6.40313	2.98808	6.72226	2.01132	4.14696	3.90339	6.83558	2.74163		15.305	2.34252	15.0252	2.52898	16.4435	2.74182	10.3688	1.24475		2.86598	2.33546	2.3751	2.17539	3.45888
8.55685	1.451	7.72415	0.783451	8.86092	1.34002	7.9523	1.25814		4.64414	2.10817	3.42906	0.975665	1.40983	1.23465	3.25364	3.43112		11.7689	2.98039	10.6385	1.94219	16.0461	3.20405	11.089	1.8895		6.40372	2.99685	6.72519	2.01722	4.15208	3.91484	6.84085	2.74859		15.3087	2.34939	15.0565	2.54137	16.4542	2.74986	10.4177	1.2484		2.86959	2.34231	2.37968	2.18157	3.46025
8.55779	1.45524	7.72987	0.785742	8.86812	1.34394	7.95656	1.26182		4.65388	2.11432	3.43812	0.978501	1.41127	1.23817	3.25834	3.45415		11.7706	2.98911	10.6472	1.94787	16.0961	3.21342	11.1004	1.89503		6.40541	3.00561	6.72524	2.02312	4.15456	3.92628	6.84222	2.75555		15.3209	2.35625	15.0601	2.54757	16.4549	2.7579	10.43	1.25205		2.87199	2.34915	2.38008	2.18775	3.46063
8.5581	1.45948	7.73737	0.788033	8.8725	1.34786	7.96038	1.2655		4.65659	2.12047	3.43894	0.981338	1.41579	1.24169	3.26303	3.45876		11.7715	2.99782	10.6504	1.95355	16.1121	3.22278	11.1364	1.90055		6.40951	3.01437	6.73564	2.02902	4.15956	3.93773	6.85523	2.76251		15.3224	2.36312	15.0603	2.55997	16.455	2.76594	10.4374	1.2557		2.87937	2.356	2.38029	2.19393	3.46606
8.56068	1.46373	7.74613	0.790324	8.88209	1.35177	7.96242	1.26918		4.66366	2.12661	3.44473	0.984174	1.41661	1.24521	3.27242	3.47257		11.7953	3.00654	10.6589	1.95923	16.1143	3.23215	11.144	1.90608		6.41947	3.02313	6.7418	2.03492	4.18758	3.94918	6.85835	2.76947		15.3318	2.36999	15.0664	2.56617	16.4576	2.77398	10.4399	1.25935		2.88255	2.36285	2.38289	2.20011	3.46918
8.5611	1.46797	7.74667	0.792614	8.89345	1.35569	7.96305	1.27285		4.67107	2.13276	3.45103	0.98701	1.41789	1.24872	3.27712	3.491		11.8065	3.01525	10.6686	1.9649	16.1503	3.24152	11.1442	1.9116		6.42445	3.0319	6.74693	2.04082	4.18862	3.96062	6.86307	2.77642		15.3358	2.37686	15.0691	2.57237	16.4693	2.78202	10.4528	1.263		2.88316	2.3697	2.38406	2.20629	3.46926
8.57254	1.47221	7.7471	0.794905	8.89641	1.35961	7.96843	1.27653		4.67132	2.13891	3.45127	0.989846	1.41885	1.25224	3.28181	3.52323		11.8175	3.02397	10.6751	1.97058	16.1575	3.25089	11.1491	1.91713		6.42594	3.04066	6.74855	2.04671	4.21255	3.97207	6.86318	2.78338		15.3363	2.38373	15.0741	2.57857	16.4705	2.79006	10.4616	1.26665		2.88422	2.37655	2.3883	2.21247	3.47978
8.57395	1.47645	7.75753	0.797196	8.90016	1.36353	7.96909	1.28021		4.67216	2.14505	3.4549	0.992683	1.4204	1.25576	3.28651	3.54166		11.821	3.03268	10.6764	1.97626	16.1634	3.26026	11.1492	1.92265		6.42631	3.04942	6.75384	2.05261	4.21456	3.98352	6.86599	2.79034		15.3444	2.3906	15.0768	2.58476	16.471	2.7981	10.4936	1.2703		2.88482	2.3834	2.38838	2.21865	3.48462
8.58017	1.4807	7.75979	0.799487	8.90026	1.36745	7.97137	1.28389		4.67412	2.1512	3.45959	0.995519	1.4216	1.25928	3.2912	3.55547		11.8367	3.04139	10.6794	1.98194	16.1825	3.26963	11.1534	1.92818		6.42907	3.05818	6.76322	2.05851	4.21594	3.99496	6.8725	2.7973		15.3445	2.39747	15.0824	2.59716	16.4717	2.80614	10.4998	1.27396		2.88671	2.39025	2.38971	2.22483	3.48477
8.5899	1.48494	7.76184	0.801778	8.9026	1.37137	7.97329	1.28757		4.67436	2.15734	3.47349	0.998355	1.4238	1.2628	3.2959	3.5785		11.8419	3.05011	10.6799	1.98762	16.1918	3.279	11.1575	1.9337		6.42935	3.06695	6.7749	2.06441	4.23008	4.00641	6.87769	2.80426		15.3622	2.40434	15.0833	2.60956	16.4804	2.81418	10.5024	1.27761		2.88855	2.3971	2.39135	2.23101	3.48658
8.59151	1.48918	7.77882	0.804068	8.9057	1.37528	7.97569	1.29125		4.68089	2.16349	3.48265	1.00119	1.42476	1.26631	3.30059	3.58771		11.8511	3.05882	10.6801	1.9933	16.2488	3.28836	11.196	1.93923		6.43356	3.07571	6.77971	2.07031	4.2383	4.01786	6.88359	2.81122		15.3661	2.41121	15.0852	2.62195	16.4811	2.82222	10.5055	1.28126		2.89037	2.40394	2.39735	2.23719	3.48799
8.59834	1.49342	7.78895	0.806359	8.91315	1.3792	7.97731	1.29493		4.68963	2.16964	3.4876	1.00403	1.42528	1.26983	3.30529	3.59232		11.8523	3.06754	10.6918	1.99898	16.2651	3.29773	11.2	1.94475		6.43769	3.08447	6.78791	2.07621	4.24431	4.0293	6.88471	2.81818		15.3719	2.41808	15.0889	2.62815	16.485	2.83026	10.5228	1.28491		2.89059	2.41079	2.40383	2.24337	3.48989
8.61578	1.49767	7.79364	0.80865	8.91394	1.38312	7.98163	1.29861		4.69134	2.17578	3.48979	1.00686	1.42551	1.27335	3.30998	3.59692		11.8532	3.07625	10.692	2.00466	16.3303	3.3071	11.2056	1.95028		6.45165	3.09324	6.79546	2.0821	4.2501	4.04075	6.88543	2.82513		15.3825	2.42495	15.0956	2.63435	16.4852	2.83831	10.5282	1.28856		2.89298	2.41764	2.40592	2.24955	3.49325
8.61948	1.50191	7.79542	0.810941	8.92524	1.38704	7.98567	1.30228		4.69319	2.18193	3.50128	1.0097	1.42687	1.27687	3.31468	3.60613		11.8557	3.08497	10.6954	2.01034	16.3324	3.31647	11.2078	1.9558		6.45355	3.102	6.80736	2.088	4.25483	4.0522	6.88663	2.83209		15.3839	2.43182	15.0998	2.64675	16.4962	2.84635	10.5395	1.29221		2.89346	2.42449	2.40798	2.25573	3.5025
8.62544	1.50615	7.79663	0.813232	8.92553	1.39096	7.99483	1.30596		4.69319	2.18808	3.50567	1.01254	1.42765	1.28038	3.31937	3.62456		11.8717	3.09368	10.7032	2.01601	16.3376	3.32584	11.2111	1.96133		6.46425	3.11076	6.81725	2.0939	4.27897	4.06364	6.88849	2.83905		15.3858	2.43869	15.1023	2.65295	16.5125	2.85439	10.5529	1.29586		2.894	2.43134	2.40866	2.26191	3.50307
8.62759	1.51039	7.79791	0.815522	8.93026	1.39488	7.99612	1.30964		4.69583	2.19422	3.50747	1.01537	1.42783	1.2839	3.32407	3.65219		11.876	3.1024	10.7111	2.02169	16.3417	3.33521	11.2167	1.96685		6.46729	3.11952	6.83002	2.0998	4.2801	4.07509	6.89379	2.84601		15.3862	2.44556	15.1072	2.66534	16.5169	2.86243	10.5754	1.29951		2.89411	2.43819	2.40874	2.26809	3.50492
8.63272	1.51464	7.8037	0.817813	8.93138	1.39879	7.99913	1.31332		4.70535	2.20037	3.51042	1.01821	1.42858	1.28742	3.32876	3.6568		11.8993	3.11111	10.7122	2.02737	16.3558	3.34458	11.2201	1.97238		6.46816	3.12829	6.8312	2.1057	4.28712	4.08654	6.90409	2.85297		15.4133	2.45243	15.1091	2.67154	16.5205	2.87047	10.578	1.30316		2.89851	2.44504	2.4096	2.27427	3.51255
8.64025	1.51888	7.80941	0.820104	8.93209	1.40271	8.00226	1.317		4.71047	2.20652	3.51812	1.02104	1.42979	1.29094	3.33346	3.66601		11.9035	3.11983	10.7194	2.03305	16.3568	3.35394	11.2276	1.9779		6.46912	3.13705	6.83995	2.1116	4.29054	4.09799	6.91549	2.85993		15.4153	2.4593	15.114	2.67774	16.523	2.87851	10.5793	1.30681		2.90083	2.45189	2.41537	2.28045	3.51334
8.64772	1.52312	7.81215	0.822395	8.94029	1.40663	8.00611	1.32068		4.71114	2.21266	3.51933	1.02388	1.4331	1.29445	3.33815	3.68443		11.9147	3.12854	10.7197	2.03873	16.3831	3.36331	11.2277	1.98343		6.46945	3.14581	6.84577	2.11749	4.29502	4.10943	6.92124	2.86688		15.4295	2.46617	15.1453	2.68394	16.5274	2.88655	10.5795	1.31046		2.90177	2.45874	2.41723	2.28663	3.51709
8.64877	1.52737	7.81477	0.824686	8.94253	1.41055	8.01036	1.32436		4.71185	2.21881	3.52336	1.02672	1.43327	1.29797	3.34285	3.70746		11.9158	3.13725	10.7203	2.04441	16.41	3.37268	11.2363	1.98895		6.47497	3.15457	6.85206	2.12339	4.29652	4.12088	6.92181	2.87384		15.4392	2.47304	15.1543	2.69014	16.5286	2.89459	10.5822	1.31411		2.90325	2.46558	2.41766	2.29281	3.51811
8.64889	1.53161	7.82857	0.826976	8.94354	1.41447	8.02168	1.32804		4.71626	2.22495	3.52436	1.02955	1.43337	1.30149	3.34754	3.72588		11.9203	3.14597	10.7249	2.05009	16.4274	3.38205	11.2363	1.99448		6.47611	3.16334	6.85656	2.12929	4.30043	4.13233	6.92692	2.8808		15.4558	2.47991	15.1603	2.69634	16.5395	2.90263	10.5857	1.31776		2.90325	2.47243	2.42191	2.29899	3.51983
8.65049	1.53585	7.83517	0.829267	8.94537	1.41838	8.02243	1.33171		4.71896	2.2311	3.52483	1.03239	1.43364	1.30501	3.35224	3.73509		11.9208	3.15468	10.735	2.05577	16.4275	3.39142	11.2375	2		6.47714	3.1721	6.86968	2.13519	4.30786	4.14377	6.92878	2.88776		15.4571	2.48678	15.1867	2.70254	16.5431	2.91067	10.5881	1.32141		2.90417	2.47928	2.4227	2.30517	3.52207
8.66361	1.54009	7.84224	0.831558	8.94574	1.4223	8.02373	1.33539		4.72141	2.23725	3.53161	1.03523	1.43373	1.30852	3.35693	3.76733		11.9212	3.1634	10.738	2.06145	16.4293	3.40079	11.2441	2.00552		6.47836	3.18086	6.88873	2.14109	4.31393	4.15522	6.94312	2.89472		15.4627	2.49365	15.2019	2.71493	16.5455	2.91871	10.6074	1.32506		2.90436	2.48613	2.42403	2.31135	3.52231
8.66991	1.54434	7.84679	0.833849	8.94684	1.42622	8.02807	1.33907		4.7216	2.24339	3.5333	1.03806	1.43403	1.31204	3.35887	3.77193		11.9219	3.17211	10.7383	2.06712	16.486	3.41016	11.2656	2.01105		6.47856	3.18962	6.89084	2.14699	4.33232	4.16667	6.94467	2.90168		15.4741	2.50052	15.2029	2.72113	16.546	2.92675	10.6138	1.32871		2.90455	2.49298	2.42618	2.31753	3.52444
8.67694	1.54858	7.85417	0.83614	8.94859	1.43014	8.033	1.34275		4.72704	2.24954	3.5368	1.0409	1.43417	1.31556	3.36163	3.79496		11.9221	3.18083	10.7514	2.0728	16.4943	3.41952	11.2846	2.01657		6.48178	3.19839	6.89572	2.15288	4.34283	4.17811	6.94645	2.90864		15.4745	2.50738	15.2104	2.72733	16.546	2.93479	10.62	1.33236		2.90839	2.49983	2.4264	2.32371	3.52565
8.67924	1.55282	7.86388	0.83843	8.95066	1.43406	8.03324	1.34643		4.72772	2.25569	3.54082	1.04373	1.43477	1.31908	3.36527	3.79957		11.929	3.18954	10.7521	2.07848	16.5165	3.42889	11.2926	2.0221		6.48378	3.20715	6.90494	2.15878	4.3458	4.18956	6.94981	2.91559		15.4761	2.51425	15.2239	2.73353	16.5707	2.94283	10.6213	1.33601		2.90962	2.50668	2.42709	2.32989	3.52658
8.68887	1.55706	7.87334	0.840721	8.96022	1.43798	8.03746	1.35011		4.73525	2.26183	3.54111	1.04657	1.4348	1.32259	3.36632	3.80878		11.932	3.19826	10.7541	2.08416	16.5303	3.43826	11.3457	2.02762		6.48488	3.21591	6.91445	2.16468	4.35297	4.20101	6.95134	2.92255		15.4798	2.52112	15.2249	2.73973	16.5714	2.95087	10.6336	1.33966		2.9098	2.51353	2.42735	2.33607	3.52745
8.69566	1.56131	7.88227	0.843012	8.96193	1.44189	8.0524	1.35379		4.73557	2.26798	3.5439	1.04941	1.43494	1.32611	3.37102	3.81338		11.9558	3.20697	10.7548	2.08984	16.542	3.44763	11.3598	2.03315		6.48621	3.22468	6.91462	2.17058	4.36326	4.21245	6.95254	2.92951		15.4921	2.52799	15.2344	2.75212	16.5758	2.95891	10.6427	1.34331		2.91438	2.52038	2.42885	2.34225	3.52776
8.69597	1.56555	7.88902	0.845303	8.96552	1.44581	8.05732	1.35747		4.75054	2.27412	3.54488	1.05224	1.43626	1.32963	3.37571	3.84102		11.958	3.21569	10.7787	2.09552	16.5728	3.457	11.3598	2.03867		6.48839	3.23344	6.91569	2.17648	4.36949	4.2239	6.95858	2.93647		15.4997	2.53486	15.2513	2.76452	16.5771	2.96695	10.66	1.34696		2.91481	2.52722	2.42962	2.34843	3.52869
8.70754	1.56979	7.8894	0.847594	8.97052	1.44973	8.05829	1.36114		4.75359	2.28027	3.54718	1.05508	1.43645	1.33315	3.37611	3.84562		11.9582	3.2244	10.7855	2.1012	16.6161	3.46637	11.3619	2.0442		6.49145	3.2422	6.9203	2.18238	4.37006	4.23535	6.9666	2.94343		15.506	2.54173	15.2649	2.77072	16.5786	2.97499	10.6914	1.35061		2.91601	2.53407	2.43122	2.35461	3.5328
8.71369	1.57403	7.89268	0.849884	8.97166	1.45365	8.06234	1.36482		4.75459	2.28642	3.54769	1.05792	1.43887	1.33666	3.3851	3.85944		11.9644	3.23312	10.7863	2.10688	16.6318	3.47574	11.3625	2.04972		6.50688	3.25096	6.92131	2.18827	4.37683	4.24679	6.96947	2.95039		15.5069	2.5486	15.2651	2.77692	16.5858	2.98303	10.7178	1.35426		2.91755	2.54092	2.43172	2.36079	3.53488
8.71458	1.57828	7.89425	0.852175	8.97711	1.45757	8.0653	1.3685		4.75692	2.29256	3.54794	1.06075	1.43953	1.34018	3.3898	3.88247		11.972	3.24183	10.7893	2.11256	16.6324	3.4851	11.371	2.05525		6.50886	3.25973	6.93687	2.19417	4.37778	4.25824	6.97515	2.95734		15.5102	2.55547	15.2709	2.78312	16.5875	2.99108	10.7346	1.35791		2.91817	2.54777	2.43458	2.36697	3.53953
8.71962	1.58252	7.8966	0.854466	8.9777	1.46148	8.06628	1.37218		4.75739	2.29871	3.54907	1.06359	1.44073	1.3437	3.39449	3.90089		11.9733	3.25054	10.794	2.11823	16.6358	3.49447	11.3738	2.06077		6.51049	3.26849	6.94743	2.20007	4.40116	4.26969	6.98696	2.9643		15.5117	2.56234	15.2884	2.78931	16.5945	2.99912	10.7772	1.36156		2.91944	2.55462	2.43468	2.37315	3.53972
8.71963	1.58676	7.90195	0.856757	8.97846	1.4654	8.06765	1.37586		4.76092	2.30486	3.55467	1.06642	1.44096	1.34722	3.39919	3.90549		11.9785	3.25926	10.8057	2.12391	16.649	3.50384	11.3823	2.0663		6.51172	3.27725	6.94856	2.20597	4.40858	4.28114	6.99935	2.97126		15.5264	2.56921	15.2969	2.80171	16.6036	3.00716	10.7798	1.36521		2.92045	2.56147	2.44042	2.37933	3.54067
8.73831	1.59101	7.9075	0.859047	8.97945	1.46932	8.07323	1.37954		4.76108	2.311	3.55562	1.06926	1.44215	1.35073	3.40388	3.91471		11.9975	3.26797	10.8281	2.12959	16.669	3.51321	11.3842	2.07182		6.51448	3.28601	6.95241	2.21187	4.41192	4.29258	7.00357	2.97822		15.5453	2.57608	15.301	2.80791	16.605	3.0152	10.7898	1.36886		2.92274	2.56832	2.44077	2.38551	3.5419
8.74157	1.59525	7.91167	0.861338	8.98874	1.47324	8.0761	1.38322		4.76188	2.31715	3.55598	1.0721	1.44304	1.35425	3.40858	3.94234		12.028	3.27669	10.8347	2.13527	16.7324	3.52258	11.4165	2.07735		6.51513	3.29478	6.9585	2.21777	4.42142	4.30403	7.00968	2.98518		15.5466	2.58295	15.3131	2.81411	16.6076	3.02324	10.7953	1.37251		2.92402	2.57517	2.44217	2.39169	3.54265
8.74642	1.59949	7.9122	0.863629	8.98956	1.47716	8.07756	1.3869		4.76382	2.32329	3.56367	1.07493	1.4458	1.35777	3.41242	3.94694		12.0335	3.2854	10.8358	2.14095	16.74	3.53195	11.4296	2.08287		6.52699	3.30354	6.95895	2.22366	4.43729	4.31548	7.01375	2.99214		15.5509	2.58982	15.314	2.82031	16.6122	3.03128	10.7963	1.37616		2.92589	2.58201	2.44356	2.39787	3.54423
8.74908	1.60373	7.91543	0.86592	9.00195	1.48108	8.07823	1.39057		4.76595	2.32944	3.56626	1.07777	1.44595	1.36129	3.41327	3.96997		12.0462	3.29412	10.8416	2.14663	16.7992	3.54132	11.4339	2.0884		6.53028	3.3123	6.96375	2.22956	4.45895	4.32692	7.01754	2.9991		15.5563	2.59669	15.3229	2.8327	16.6177	3.03932	10.7974	1.37981		2.92719	2.58886	2.44415	2.40405	3.54447
8.75601	1.60798	7.91568	0.868211	9.00354	1.48499	8.0786	1.39425		4.76629	2.33559	3.57138	1.08061	1.44606	1.3648	3.41797	3.98379		12.0687	3.30283	10.8563	2.15231	16.8463	3.55068	11.4358	2.09392		6.53428	3.32107	6.96713	2.23546	4.47978	4.33837	7.01932	3.00605		15.5575	2.60356	15.3274	2.8451	16.6194	3.04736	10.8078	1.38346		2.92721	2.59571	2.44534	2.41023	3.54474
8.75818	1.61222	7.91611	0.870501	9.00455	1.48891	8.08328	1.39793		4.77164	2.34173	3.57528	1.08344	1.44798	1.36832	3.419	3.98839		12.0937	3.31155	10.862	2.15799	16.9112	3.56005	11.4514	2.09945		6.53782	3.32983	6.96854	2.24136	4.49841	4.34982	7.03517	3.01301		15.5739	2.61043	15.346	2.8513	16.6219	3.0554	10.814	1.38711		2.92792	2.60256	2.44978	2.41641	3.54515
8.77941	1.61646	7.91951	0.872792	9.00676	1.49283	8.08981	1.40161		4.77593	2.34788	3.57603	1.08628	1.44959	1.37184	3.42266	4.00221		12.108	3.32026	10.8743	2.16367	16.9353	3.56942	11.4567	2.10497		6.54555	3.33859	6.98	2.24726	4.50189	4.36126	7.03765	3.01997		15.5883	2.6173	15.3467	2.8575	16.6252	3.06344	10.8221	1.39076		2.92891	2.60941	2.45081	2.42259	3.54567
8.78121	1.6207	7.92011	0.875083	9.00711	1.49675	8.09001	1.40529		4.78355	2.35403	3.57757	1.08911	1.45076	1.37536	3.42736	4.01142		12.1228	3.32898	10.8907	2.16935	16.9401	3.57879	11.4773	2.1105		6.54844	3.34735	6.98244	2.25316	4.5039	4.37271	7.04681	3.02693		15.6064	2.62417	15.3595	2.86989	16.6355	3.07148	10.8248	1.39442		2.92959	2.61626	2.45107	2.42877	3.55084
8.78187	1.62495	7.92398	0.877374	9.01883	1.50067	8.09506	1.40897		4.78856	2.36017	3.57915	1.09195	1.45087	1.37887	3.43205	4.02524		12.1444	3.33769	10.8936	2.17502	16.9671	3.58816	11.4968	2.11602		6.55034	3.35612	6.98686	2.25905	4.5096	4.38416	7.04846	3.03389		15.6115	2.63104	15.368	2.88229	16.6379	3.07952	10.8265	1.39807		2.93331	2.62311	2.45136	2.43495	3.55119
8.79977	1.62919	7.92516	0.879665	9.02368	1.50458	8.10343	1.41265		4.79677	2.36632	3.57942	1.09479	1.4522	1.38239	3.43675	4.03905		12.1542	3.34641	10.9001	2.1807	16.9755	3.59753	11.5203	2.12155		6.55341	3.36488	6.98826	2.26495	4.51537	4.3956	7.05387	3.04085		15.6156	2.63791	15.3723	2.88849	16.6469	3.08756	10.8298	1.40172		2.93754	2.62996	2.45247	2.44113	3.55239
8.8003	1.63343	7.93104	0.881955	9.026	1.5085	8.1044	1.41633		4.79806	2.37246	3.58138	1.09762	1.45479	1.38591	3.44144	4.04827		12.1642	3.35512	10.9013	2.18638	16.9956	3.6069	11.5226	2.12707		6.56361	3.37364	6.99024	2.27085	4.51622	4.40705	7.05846	3.0478		15.6189	2.64478	15.3747	2.89469	16.649	3.0956	10.8303	1.40537		2.93926	2.63681	2.45272	2.44731	3.55251
8.80077	1.63768	7.94465	0.884246	9.02675	1.51242	8.10843	1.42001		4.80364	2.37861	3.58564	1.10046	1.45545	1.38943	3.44614	4.05748		12.1713	3.36383	10.9067	2.19206	17.0152	3.61626	11.5303	2.1326		6.5721	3.3824	6.99142	2.27675	4.52853	4.4185	7.06891	3.05476		15.6287	2.65165	15.3824	2.90089	16.6491	3.10364	10.8324	1.40902		2.94123	2.64365	2.4564	2.45349	3.55512
8.80143	1.64192	7.94722	0.886537	9.029	1.51634	8.11502	1.42368		4.8054	2.38476	3.58614	1.1033	1.4559	1.39294	3.44813	4.06208		12.1728	3.37255	10.9142	2.19774	17.0181	3.62563	11.5304	2.13812		6.57325	3.39117	7.01227	2.28265	4.52889	4.42995	7.07326	3.06172		15.6406	2.65851	15.3825	2.90708	16.6533	3.11168	10.8409	1.41267		2.94207	2.6505	2.45839	2.45967	3.55633
8.81298	1.64616	7.95286	0.888828	9.03489	1.52026	8.11626	1.42736		4.80719	2.3909	3.58618	1.10613	1.45597	1.39646	3.45083	4.0759		12.1818	3.38126	10.9243	2.20342	17.028	3.635	11.5388	2.14365		6.57837	3.39993	7.015	2.28855	4.54082	4.44139	7.0765	3.06868		15.6409	2.66538	15.3863	2.91948	16.6535	3.11972	10.8443	1.41632		2.94584	2.65735	2.45852	2.46586	3.55939
8.81352	1.6504	7.96144	0.891119	9.03923	1.52418	8.12491	1.43104		4.80961	2.39705	3.5905	1.10897	1.45838	1.39998	3.4552	4.0805		12.1965	3.38998	10.9295	2.2091	17.0415	3.64437	11.5433	2.14917		6.58828	3.40869	7.01519	2.29444	4.54113	4.45284	7.08741	3.07564		15.6503	2.67225	15.3889	2.92568	16.6548	3.12776	10.8456	1.41997		2.94612	2.6642	2.45962	2.47204	3.5611
8.82436	1.65465	7.96276	0.893409	9.04111	1.52809	8.12923	1.43472		4.8142	2.4032	3.59262	1.1118	1.45989	1.4035	3.45553	4.09893		12.2028	3.39869	10.9353	2.21478	17.0532	3.65374	11.5455	2.1547		6.59886	3.41746	7.01803	2.30034	4.54359	4.46429	7.08887	3.0826		15.658	2.67912	15.3948	2.93188	16.6565	3.1358	10.8486	1.42362		2.94638	2.67105	2.46003	2.47822	3.56176
8.83039	1.65889	7.96324	0.8957	9.0427	1.53201	8.14651	1.4384		4.82087	2.40934	3.59387	1.11464	1.46015	1.41405	3.45763	4.10353		12.2269	3.40741	10.937	2.22046	17.0733	3.66311	11.5486	2.16022		6.59978	3.42622	7.02448	2.30624	4.57128	4.47573	7.09252	3.08956		15.6674	2.68599	15.4167	2.94428	16.6702	3.14384	10.8818	1.42727		2.94875	2.6779	2.46026	2.4844	3.56478
8.83165	1.66313	7.96417	0.897991	9.04341	1.53593	8.14834	1.44208		4.8247	2.41549	3.6012	1.11748	1.46099	1.41757	3.46022	4.12195		12.2301	3.41612	10.9433	2.22613	17.1072	3.67248	11.5492	2.16575		6.60299	3.43498	7.02925	2.31214	4.57365	4.48718	7.09312	3.09651		15.6758	2.69286	15.418	2.95047	16.671	3.15189	10.8931	1.43092		2.94995	2.68475	2.46778	2.49058	3.56489
8.83819	1.66737	7.96632	0.900282	9.04504	1.53985	8.14985	1.44576		4.8269	2.42163	3.60569	1.12031	1.46299	1.42108	3.46492	4.13117		12.2382	3.42484	10.9438	2.23181	17.1291	3.68184	11.5798	2.17127		6.603	3.44374	7.03028	2.31804	4.57402	4.49863	7.09412	3.10347		15.6801	2.69973	15.4252	2.95667	16.6716	3.15993	10.9033	1.43457		2.95056	2.6916	2.46897	2.49676	3.56495
8.83971	1.67162	7.97508	0.902573	9.0465	1.54377	8.15261	1.44944		4.82767	2.42778	3.6119	1.12315	1.46341	1.4246	3.46903	4.13577		12.2402	3.43355	10.9439	2.23749	17.1537	3.69121	11.5934	2.1768		6.60584	3.45251	7.03215	2.32394	4.57625	4.51007	7.09912	3.11043		15.6871	2.7066	15.431	2.96907	16.6719	3.16797	10.9128	1.43822		2.95113	2.69845	2.47092	2.50294	3.56517
8.84397	1.67586	7.98908	0.904863	9.05566	1.54768	8.15397	1.45311		4.83178	2.43393	3.61232	1.12599	1.46356	1.42812	3.46961	4.15419		12.2403	3.44227	10.9441	2.24317	17.1749	3.70058	11.6045	2.18232		6.60683	3.46127	7.03476	2.32983	4.58081	4.52152	7.09958	3.11739		15.6938	2.71347	15.4362	2.97527	16.6777	3.17601	10.9145	1.44187		2.95205	2.70529	2.47236	2.50912	3.56928
8.84716	1.6801	7.98985	0.907154	9.05966	1.5516	8.15508	1.45679		4.83185	2.44007	3.61286	1.12882	1.4641	1.43164	3.47431	4.1588		12.2438	3.45098	10.9446	2.24885	17.2019	3.70995	11.6067	2.18785		6.61164	3.47003	7.04412	2.33573	4.58471	4.53297	7.10079	3.12435		15.7069	2.72034	15.443	2.98147	16.6858	3.18405	10.9149	1.44552		2.95616	2.71214	2.47318	2.5153	3.56959
8.84726	1.68434	7.99013	0.909445	9.06735	1.55552	8.16193	1.46047		4.83325	2.44622	3.6173	1.13166	1.46431	1.43515	3.479	4.17262		12.2463	3.45969	10.9519	2.25453	17.2097	3.71932	11.6267	2.19337		6.61432	3.47879	7.04717	2.34163	4.59948	4.54441	7.1018	3.13131		15.7118	2.72721	15.4537	2.98767	16.6971	3.19209	10.9149	1.44917		2.95744	2.71899	2.47438	2.52148	3.57031
8.85984	1.68859	7.99725	0.911736	9.06818	1.55944	8.16279	1.46415		4.83457	2.45237	3.61948	1.13449	1.46448	1.43867	3.4811	4.17722		12.2497	3.46841	10.9564	2.26021	17.2575	3.72869	11.6391	2.1989		6.61498	3.48756	7.05006	2.34753	4.62315	4.55586	7.10781	3.13826		15.7154	2.73408	15.4549	2.99386	16.6982	3.20013	10.9198	1.45282		2.95824	2.72584	2.48151	2.52766	3.57167
8.86512	1.69283	8.00394	0.914027	9.0764	1.56336	8.16729	1.46783		4.84187	2.45851	3.62091	1.13733	1.46464	1.44219	3.4837	4.18183		12.256	3.47712	10.9595	2.26589	17.2756	3.73806	11.6492	2.20442		6.61739	3.49632	7.05089	2.35343	4.63364	4.56731	7.10933	3.14522		15.7264	2.74095	15.4828	3.00626	16.6991	3.20817	10.9289	1.45647		2.95884	2.73269	2.48177	2.53384	3.57405
8.86739	1.69707	8.00838	0.916317	9.07738	1.56728	8.17047	1.47151		4.84395	2.46466	3.62137	1.14017	1.46765	1.44571	3.48839	4.19104		12.2638	3.48584	10.9611	2.27157	17.2878	3.74742	11.6517	2.20994		6.62701	3.50508	7.05616	2.35933	4.64238	4.57875	7.11767	3.15218		15.7283	2.74782	15.5002	3.01246	16.7003	3.21621	10.9507	1.46012		2.95927	2.73954	2.48242	2.54002	3.57421
8.88835	1.70132	8.00894	0.918608	9.08245	1.57119	8.18392	1.47519		4.84532	2.47081	3.62365	1.143	1.46862	1.44922	3.49309	4.20946		12.2806	3.49455	10.9636	2.27724	17.304	3.75679	11.6545	2.21547		6.63199	3.51385	7.0712	2.36522	4.64402	4.5902	7.11876	3.15914		15.7513	2.75469	15.5006	3.01866	16.7012	3.22425	10.9683	1.46377		2.96137	2.74639	2.48255	2.5462	3.57609
8.89744	1.70556	8.01949	0.920899	9.08777	1.57511	8.18825	1.47887		4.85415	2.47695	3.62449	1.14584	1.46863	1.45274	3.49745	4.21407		12.2881	3.50327	10.9714	2.28292	17.3575	3.76616	11.6624	2.22099		6.63233	3.52261	7.08157	2.37112	4.66611	4.60165	7.124	3.1661		15.7518	2.76156	15.5093	3.03105	16.7066	3.23229	10.9775	1.46742		2.96179	2.75324	2.48335	2.55238	3.57853
8.9015	1.7098	8.02487	0.92319	9.09689	1.57903	8.18938	1.48254		4.85897	2.4831	3.6304	1.14868	1.4689	1.45626	3.49778	4.21867		12.3018	3.51198	10.9927	2.2886	17.3636	3.77553	11.681	2.22652		6.63303	3.53137	7.08349	2.37702	4.67155	4.6131	7.12648	3.17306		15.7545	2.76843	15.5107	3.03725	16.7295	3.24033	10.9893	1.47107		2.96687	2.76008	2.48392	2.55856	3.58193
8.90865	1.71404	8.0259	0.92548	9.09749	1.58295	8.19275	1.48622		4.85929	2.48924	3.64277	1.15151	1.46923	1.45978	3.50024	4.22328		12.3258	3.5207	10.9983	2.29428	17.3661	3.7849	11.6846	2.23204		6.63981	3.54013	7.08603	2.38292	4.69202	4.62454	7.12735	3.18002		15.7589	2.7753	15.5125	3.04345	16.735	3.24837	10.9939	1.47472		2.96744	2.76693	2.48599	2.56474	3.58287
8.91233	1.71829	8.02609	0.927771	9.11023	1.58687	8.19778	1.4899		4.8599	2.49539	3.65049	1.15435	1.46954	1.46681	3.50248	4.23709		12.3271	3.52941	11.0092	2.29996	17.3761	3.79427	11.7016	2.23757		6.64156	3.5489	7.08609	2.38882	4.69665	4.63599	7.12854	3.18697		15.772	2.78217	15.515	3.04965	16.739	3.25641	10.9951	1.47837		2.96929	2.77378	2.48693	2.57092	3.58423
8.91509	1.72253	8.02701	0.930062	9.11528	1.59078	8.19789	1.49358		4.85993	2.50154	3.65083	1.15718	1.47032	1.47033	3.50717	4.2463		12.3321	3.53813	11.0109	2.30564	17.426	3.80364	11.7065	2.24309		6.64265	3.55766	7.08815	2.39472	4.70926	4.64744	7.12861	3.19393		15.776	2.78904	15.5169	3.06205	16.7399	3.26445	11.0006	1.48202		2.96934	2.78063	2.48833	2.5771	3.58484
8.91841	1.72677	8.0314	0.932353	9.11873	1.5947	8.20355	1.49726		4.86461	2.50768	3.65611	1.16002	1.47096	1.47385	3.51187	4.26933		12.3401	3.54684	11.0139	2.31132	17.4648	3.813	11.7189	2.24862		6.64885	3.56642	7.09651	2.40061	4.71019	4.65888	7.12883	3.20089		15.7964	2.79591	15.5255	3.06825	16.7405	3.27249	11.0037	1.48567		2.96967	2.78748	2.48932	2.58328	3.58532
8.9271	1.73101	8.03609	0.934644	9.12215	1.59862	8.20565	1.50094		4.86641	2.51383	3.66218	1.16286	1.47132	1.47736	3.51656	4.28775		12.3429	3.55556	11.014	2.317	17.4696	3.82237	11.721	2.25414		6.66638	3.57518	7.10367	2.40651	4.72611	4.67033	7.12922	3.20785		15.797	2.80278	15.528	3.08064	16.7442	3.28053	11.008	1.48932		2.97134	2.79433	2.49024	2.58946	3.58637
8.94609	1.73526	8.04586	0.936934	9.12243	1.60254	8.20588	1.50462		4.88341	2.51998	3.66267	1.16569	1.4718	1.48088	3.52126	4.31078		12.3438	3.56427	11.0244	2.32268	17.4795	3.83174	11.7374	2.25967		6.66684	3.58395	7.11757	2.41241	4.73066	4.68178	7.1318	3.21481		15.8143	2.80964	15.5394	3.09304	16.7499	3.28857	11.0309	1.49297		2.97179	2.80118	2.49047	2.59564	3.58931
8.94719	1.7395	8.05487	0.939225	9.12888	1.60646	8.22319	1.5083		4.88382	2.52612	3.66763	1.16853	1.47281	1.4844	3.52595	4.3246		12.344	3.57298	11.0262	2.32835	17.4818	3.84111	11.7386	2.26519		6.66711	3.59271	7.12989	2.41831	4.73446	4.69322	7.13334	3.22177		15.8271	2.81651	15.5407	3.09924	16.7536	3.29661	11.0432	1.49662		2.97455	2.80803	2.49596	2.60182	3.58987
8.9473	1.74374	8.05796	0.941516	9.1339	1.61038	8.22982	1.51197		4.88562	2.53227	3.66792	1.17137	1.47423	1.49143	3.53065	4.33841		12.3535	3.5817	11.0299	2.33403	17.4908	3.85048	11.7405	2.27072		6.66949	3.60147	7.13069	2.42421	4.74731	4.70467	7.13344	3.22872		15.8394	2.82338	15.5468	3.11163	16.7545	3.30466	11.0532	1.50027		2.98551	2.81488	2.49596	2.608	3.59187
8.94987	1.74798	8.06353	0.943807	9.13994	1.61429	8.23061	1.51565		4.88664	2.53841	3.67458	1.1742	1.47608	1.49495	3.53469	4.34302		12.3647	3.59041	11.0319	2.33971	17.5063	3.85985	11.7488	2.27624		6.67247	3.61023	7.14172	2.4301	4.76012	4.71612	7.14688	3.23568		15.844	2.83025	15.5563	3.11783	16.7563	3.3127	11.0558	1.50392		2.986	2.82172	2.49837	2.61418	3.59538
8.95016	1.75223	8.06355	0.946098	9.1485	1.61821	8.23551	1.51933		4.88749	2.54456	3.67651	1.17704	1.47696	1.49847	3.53534	4.36144		12.3655	3.59913	11.0504	2.34539	17.5131	3.86921	11.7555	2.28177		6.67247	3.619	7.15149	2.436	4.77742	4.72756	7.14859	3.24264		15.8686	2.83712	15.5664	3.12403	16.7619	3.32074	11.0688	1.50757		2.98673	2.82857	2.49919	2.62036	3.59729
8.95279	1.75647	8.06685	0.948388	9.15217	1.62213	8.24079	1.52301		4.89914	2.55071	3.67715	1.17987	1.47893	1.5055	3.54004	4.37526		12.3701	3.60784	11.0638	2.35107	17.5303	3.87858	11.7624	2.28729		6.67674	3.62776	7.15586	2.4419	4.77936	4.73901	7.15059	3.2496		15.8769	2.84399	15.5702	3.13643	16.7635	3.32878	11.0691	1.51122		2.98709	2.83542	2.50011	2.62654	3.60151
8.96628	1.76071	8.06861	0.950679	9.15471	1.62605	8.24964	1.52669		4.90389	2.55685	3.67825	1.18271	1.47905	1.50902	3.54473	4.38447		12.4016	3.61656	11.0825	2.35675	17.5399	3.88795	11.7628	2.29282		6.68079	3.63652	7.15768	2.4478	4.78576	4.75046	7.15792	3.25656		15.8784	2.85086	15.5785	3.14883	16.7651	3.33682	11.0725	1.51487		2.98916	2.84227	2.50396	2.63272	3.6028
8.97064	1.76496	8.07129	0.95297	9.16761	1.62997	8.25607	1.53037		4.90694	2.563	3.67913	1.18555	1.47958	1.51254	3.55412	4.4075		12.408	3.62527	11.0861	2.36243	17.551	3.89732	11.7812	2.29834		6.68559	3.64529	7.16064	2.4537	4.78844	4.7619	7.15903	3.26352		15.885	2.85773	15.5809	3.15502	16.7673	3.34486	11.0851	1.51853		2.99668	2.84912	2.50535	2.6389	3.60319
8.97325	1.7692	8.07469	0.955261	9.16776	1.63388	8.25651	1.53405		4.90916	2.56915	3.68293	1.18838	1.48186	1.51606	3.55732	4.4121		12.4186	3.63399	11.0969	2.36811	17.5942	3.90669	11.792	2.30387		6.68676	3.65405	7.16225	2.4596	4.78955	4.77335	7.16192	3.27048		15.8978	2.8646	15.5854	3.16742	16.7797	3.3529	11.0889	1.52218		2.9974	2.85597	2.51	2.64508	3.60432
8.97667	1.77344	8.0759	0.957552	9.16837	1.6378	8.25728	1.53773		4.91598	2.57529	3.6841	1.19122	1.48187	1.51958	3.55882	4.43513		12.4205	3.6427	11.0977	2.37379	17.6138	3.91606	11.7941	2.30939		6.68891	3.66281	7.16471	2.46549	4.79035	4.7848	7.16246	3.27743		15.9237	2.87147	15.5906	3.17362	16.7799	3.36094	11.1025	1.52583		2.99823	2.86282	2.51345	2.65126	3.60704
8.9784	1.77768	8.08081	0.959842	9.16896	1.64172	8.25817	1.5414		4.91805	2.58144	3.68435	1.19406	1.48294	1.52309	3.56351	4.43974		12.4287	3.65142	11.1097	2.37947	17.6444	3.92543	11.7994	2.31492		6.69604	3.67157	7.16963	2.47139	4.80211	4.79625	7.18001	3.28439		15.9238	2.87834	15.5926	3.17982	16.7826	3.36898	11.1062	1.52948		3.00081	2.86967	2.51433	2.65744	3.61154
8.98276	1.78193	8.08263	0.962133	9.16979	1.64564	8.26557	1.54508		4.91866	2.58758	3.68687	1.19689	1.48396	1.52661	3.56821	4.44895		12.4291	3.66013	11.1118	2.38514	17.7389	3.93479	11.8069	2.32044		6.7022	3.68034	7.17337	2.47729	4.81579	4.80769	7.18346	3.29135		15.9577	2.88521	15.5927	3.18602	16.7845	3.37702	11.1082	1.53313		3.00198	2.87652	2.51455	2.66362	3.61484
8.98712	1.78617	8.0842	0.964424	9.17241	1.64956	8.26647	1.54876		4.92044	2.59373	3.68797	1.19973	1.48417	1.53013	3.5729	4.46737		12.4337	3.66885	11.1294	2.39082	17.7761	3.94416	11.8151	2.32597		6.70814	3.6891	7.18752	2.48319	4.86054	4.81914	7.18512	3.29831		15.9666	2.89208	15.6127	3.19841	16.7976	3.38506	11.1242	1.53678		3.00314	2.88336	2.51994	2.6698	3.61557
8.98898	1.79041	8.08764	0.966715	9.17517	1.65348	8.2691	1.55244		4.92151	2.59988	3.68915	1.20256	1.48715	1.53365	3.57457	4.47198		12.4505	3.67756	11.1329	2.3965	17.8047	3.95353	11.818	2.33149		6.71352	3.69786	7.19264	2.48909	4.86497	4.83059	7.18976	3.30527		15.971	2.89895	15.6135	3.20461	16.801	3.3931	11.1335	1.54043		3.00396	2.89021	2.52108	2.67598	3.6156
9.00299	1.79465	8.08797	0.969006	9.17769	1.65739	8.2711	1.55612		4.92335	2.60602	3.69209	1.2054	1.48716	1.53716	3.5776	4.4904		12.4546	3.68627	11.147	2.40218	17.8088	3.9629	11.8303	2.33702		6.72016	3.70662	7.20711	2.49499	4.86745	4.84203	7.19145	3.31223		15.9734	2.90582	15.6311	3.21081	16.8058	3.40114	11.1582	1.54408		3.00457	2.89706	2.52681	2.68216	3.61734
9.00445	1.7989	8.08986	0.971296	9.17859	1.66131	8.27232	1.5598		4.92647	2.61217	3.69324	1.20824	1.48832	1.5442	3.58229	4.52724		12.4573	3.69499	11.1472	2.40786	17.8263	3.97227	11.8533	2.34254		6.73377	3.71539	7.20803	2.50088	4.88648	4.85348	7.19198	3.31918		15.9778	2.91269	15.6322	3.21701	16.8115	3.40918	11.177	1.54773		3.00507	2.90391	2.52712	2.68834	3.61743
9.0049	1.80314	8.09018	0.973587	9.18238	1.66523	8.27681	1.56348		4.92746	2.61832	3.7041	1.21107	1.4909	1.54772	3.58699	4.53645		12.4618	3.7037	11.1537	2.41354	17.8669	3.98164	11.8565	2.34807		6.73526	3.72415	7.20911	2.50678	4.90397	4.86493	7.19548	3.32614		15.9781	2.91956	15.638	3.22321	16.8155	3.41722	11.1815	1.55138		3.00586	2.91076	2.52718	2.69452	3.61928
9.0084	1.80738	8.09237	0.975878	9.18761	1.66915	8.27701	1.56716		4.93018	2.62446	3.70695	1.21391	1.49393	1.55123	3.59168	4.55487		12.5205	3.71242	11.1546	2.41922	17.8837	3.99101	11.8772	2.35359		6.75039	3.73291	7.21101	2.51268	4.90623	4.87637	7.19778	3.3331		15.9786	2.92643	15.6478	3.22941	16.8191	3.42526	11.1822	1.55503		3.00637	2.91761	2.53007	2.7007	3.61998
9.00982	1.81162	8.09711	0.978169	9.19442	1.67307	8.27999	1.57083		4.93541	2.63061	3.70816	1.21675	1.49414	1.55475	3.5932	4.55948		12.5282	3.72113	11.1606	2.4249	17.9164	4.00037	11.8799	2.35912		6.75454	3.74168	7.21397	2.51858	4.93296	4.88782	7.21415	3.34006		15.9814	2.9333	15.6525	3.2356	16.82	3.4333	11.1825	1.55868		3.00774	2.92446	2.5309	2.70688	3.62046
9.01997	1.81587	8.10019	0.98046	9.19464	1.67698	8.28072	1.57451		4.93712	2.63675	3.71735	1.21958	1.49574	1.55827	3.59638	4.59172		12.5285	3.72985	11.1616	2.43058	17.9466	4.00974	11.8799	2.36464		6.75585	3.75044	7.21483	2.52448	4.95087	4.89927	7.21457	3.34702		15.9817	2.94017	15.666	3.2418	16.8298	3.44134	11.1925	1.56233		3.00813	2.93131	2.53316	2.71306	3.62054
9.02393	1.82011	8.10329	0.98275	9.19923	1.6809	8.28562	1.57819		4.94203	2.6429	3.722	1.22242	1.4969	1.56179	3.60107	4.60093		12.5376	3.73856	11.1739	2.43625	17.9628	4.01911	11.8822	2.37017		6.75961	3.7592	7.22032	2.53038	4.95424	4.91071	7.21527	3.35398		15.983	2.94704	15.6707	3.248	16.8313	3.44938	11.1939	1.56598		3.00834	2.93815	2.53414	2.71924	3.62203
9.03375	1.82435	8.10433	0.985041	9.20206	1.68482	8.29112	1.58187		4.94343	2.64905	3.72457	1.22525	1.497	1.5653	3.60577	4.61014		12.5444	3.74728	11.18	2.44193	17.9669	4.02848	11.8968	2.37569		6.76897	3.76796	7.22644	2.53627	4.9881	4.92216	7.21743	3.36094		15.9907	2.95391	15.6745	3.2542	16.8374	3.45743	11.1964	1.56963		3.01241	2.945	2.53434	2.72542	3.6222
9.03497	1.8286	8.1082	0.987332	9.20614	1.68874	8.29222	1.58555		4.94382	2.65519	3.72473	1.22809	1.49771	1.56882	3.61046	4.63317		12.5452	3.75599	11.1967	2.44761	17.9816	4.03785	11.9101	2.38122		6.77795	3.77673	7.22682	2.54217	5.01093	4.93361	7.227	3.36789		15.9982	2.96077	15.682	3.2604	16.8378	3.46547	11.204	1.57328		3.01299	2.95185	2.53529	2.7316	3.62228
9.03611	1.83284	8.11237	0.989623	9.20681	1.69266	8.29302	1.58923		4.94398	2.66134	3.72777	1.23093	1.49968	1.57234	3.61127	4.63777		12.5542	3.76471	11.2146	2.45329	18.0183	4.04722	11.9455	2.38674		6.78018	3.78549	7.23444	2.54807	5.03843	4.94505	7.23243	3.37485		15.9994	2.96764	15.6859	3.27279	16.8381	3.47351	11.2135	1.57693		3.01308	2.9587	2.53656	2.73778	3.62253
9.04089	1.83708	8.11693	0.991913	9.20958	1.69658	8.29694	1.59291		4.9468	2.66749	3.73108	1.23376	1.49981	1.57586	3.61516	4.6562		12.5594	3.77342	11.2147	2.45897	18.0251	4.05659	11.9598	2.39227		6.78838	3.79425	7.23815	2.55397	5.0413	4.9565	7.23266	3.38181		16.0057	2.97451	15.689	3.27899	16.8412	3.48155	11.2216	1.58058		3.01353	2.96555	2.53872	2.74396	3.6227
9.04156	1.84132	8.12286	0.994204	9.21701	1.70049	8.30142	1.59659		4.94793	2.67363	3.7313	1.2366	1.50159	1.57937	3.61627	4.6608		12.568	3.78214	11.2166	2.46465	18.0252	4.06595	11.965	2.39779		6.78859	3.80301	7.24482	2.55987	5.07207	4.96795	7.23364	3.38877		16.0058	2.98138	15.6929	3.28519	16.844	3.48959	11.2249	1.58423		3.01369	2.9724	2.542	2.75014	3.62382
9.04694	1.84557	8.13905	0.996495	9.21802	1.70441	8.30488	1.60026		4.94867	2.67978	3.73537	1.23944	1.50297	1.58289	3.61985	4.67922		12.5908	3.79085	11.2204	2.47033	18.0391	4.07532	11.9714	2.40331		6.79609	3.81178	7.24641	2.56577	5.0988	4.9794	7.23495	3.39573		16.0064	2.98825	15.7048	3.29139	16.8466	3.49763	11.2329	1.58788		3.01403	2.97925	2.5423	2.75632	3.62468
9.04784	1.84981	8.14986	0.998786	9.21928	1.70833	8.30846	1.60394		4.95546	2.68593	3.73756	1.24227	1.50402	1.58641	3.62455	4.70686		12.5923	3.79956	11.2217	2.47601	18.0803	4.08469	11.9887	2.40884		6.79918	3.82054	7.24907	2.57166	5.10266	4.99084	7.23646	3.40269		16.0134	2.99512	15.7095	3.29759	16.8634	3.50567	11.2499	1.59153		3.01445	2.9861	2.54916	2.7625	3.62472
9.0503	1.85405	8.15002	1.00108	9.22311	1.71225	8.31179	1.60762		4.95625	2.69207	3.73851	1.24511	1.50456	1.58993	3.62924	4.72528		12.5996	3.80828	11.2236	2.48169	18.1447	4.09406	12.0114	2.41436		6.80278	3.8293	7.25309	2.57756	5.1028	5.00229	7.2386	3.40964		16.0191	3.00199	15.7231	3.30999	16.8661	3.51371	11.2639	1.59518		3.01522	2.99295	2.5511	2.76868	3.62744
9.05398	1.85829	8.1576	1.00337	9.22463	1.71617	8.31189	1.6113		4.9606	2.69822	3.74087	1.24794	1.50594	1.59344	3.63394	4.7391		12.6546	3.81699	11.2236	2.48736	18.2486	4.10343	12.0176	2.41989		6.81087	3.83807	7.25773	2.58346	5.10438	5.01374	7.24019	3.4166		16.0213	3.00886	15.7238	3.31618	16.8721	3.52175	11.269	1.59883		3.01543	2.99979	2.55264	2.77486	3.63042
9.05658	1.86254	8.15785	1.00566	9.24167	1.72008	8.31886	1.61498		4.96217	2.70436	3.74352	1.25078	1.50615	1.59696	3.63863	4.74831		12.656	3.82571	11.2314	2.49304	18.2688	4.1128	12.0189	2.42541		6.81164	3.84683	7.26067	2.58936	5.11269	5.02518	7.24098	3.42356		16.0231	3.01573	15.7278	3.32238	16.8777	3.52979	11.276	1.60248		3.01546	3.00664	2.55536	2.78104	3.63047
9.0652	1.86678	8.16243	1.00795	9.24461	1.724	8.31979	1.61866		4.96233	2.71051	3.75317	1.25362	1.50636	1.60048	3.63944	4.75291		12.6587	3.83442	11.237	2.49872	18.2726	4.12217	12.0401	2.43094		6.81186	3.85559	7.26498	2.59526	5.12178	5.03663	7.24479	3.43052		16.0319	3.0226	15.7348	3.33478	16.8781	3.53783	11.2779	1.60613		3.0161	3.01349	2.55589	2.78722	3.63166
9.07762	1.87102	8.16376	1.01024	9.24566	1.72792	8.32128	1.62234		4.96342	2.71666	3.75521	1.25645	1.5071	1.60751	3.64333	4.77134		12.7289	3.84314	11.2394	2.5044	18.2751	4.13153	12.0514	2.43646		6.81948	3.86435	7.26573	2.60116	5.12451	5.04808	7.25116	3.43748		16.0379	3.02947	15.7357	3.34098	16.8835	3.54587	11.3007	1.60978		3.01778	3.02034	2.55678	2.7934	3.63169
9.07836	1.87527	8.16422	1.01253	9.2554	1.73184	8.3244	1.62602		4.96368	2.7228	3.7606	1.25929	1.50889	1.61103	3.64519	4.77594		12.7309	3.85185	11.2473	2.51008	18.328	4.1409	12.0637	2.44199		6.82605	3.87312	7.27284	2.60705	5.15406	5.05952	7.26268	3.44444		16.0425	3.03634	15.7373	3.34718	16.8859	3.55391	11.3097	1.61343		3.01855	3.02719	2.56198	2.79958	3.6326
9.08542	1.87951	8.16483	1.01482	9.25775	1.73576	8.33156	1.6297		4.96628	2.72895	3.76089	1.26212	1.50999	1.61455	3.64785	4.78055		12.732	3.86057	11.2538	2.51576	18.3664	4.15027	12.0697	2.44751		6.82777	3.88188	7.2803	2.61295	5.15736	5.07097	7.26489	3.4514		16.0426	3.04321	15.7386	3.35338	16.8912	3.56195	11.3125	1.61708		3.02097	3.03404	2.56403	2.80576	3.63375
9.10012	1.88375	8.16559	1.01711	9.25798	1.73968	8.33531	1.63337		4.9664	2.7351	3.76907	1.26496	1.5115	1.61807	3.64802	4.78976		12.7332	3.86928	11.2644	2.52144	18.3683	4.15964	12.0703	2.45304		6.82901	3.89064	7.28363	2.61885	5.1588	5.08242	7.26631	3.45835		16.0437	3.05008	15.7573	3.35957	16.8914	3.56999	11.3139	1.62073		3.0233	3.04089	2.56648	2.81194	3.63461
9.10337	1.88799	8.16807	1.0194	9.2585	1.74359	8.33712	1.63705		4.96929	2.74124	3.77314	1.2678	1.51179	1.62158	3.65272	4.81278		12.7497	3.878	11.2661	2.52712	18.378	4.16901	12.0766	2.45856		6.82921	3.8994	7.28367	2.62475	5.17326	5.09386	7.2665	3.46531		16.0477	3.05695	15.7618	3.37197	16.8968	3.57803	11.3312	1.62438		3.02336	3.04774	2.56819	2.81812	3.63466
9.10669	1.89224	8.17585	1.02169	9.27257	1.74751	8.33832	1.64073		4.96934	2.74739	3.77585	1.27063	1.51284	1.6251	3.65741	4.8266		12.7498	3.88671	11.2743	2.5328	18.3958	4.17838	12.0794	2.46409		6.82937	3.90817	7.29093	2.63065	5.17711	5.10531	7.27155	3.47227		16.0524	3.06382	15.764	3.37817	16.9	3.58607	11.351	1.62803		3.02382	3.05459	2.56981	2.8243	3.63569
9.11001	1.89648	8.18179	1.02398	9.27571	1.75143	8.34556	1.64441		4.96965	2.75353	3.7813	1.27347	1.51649	1.63214	3.66211	4.84502		12.7502	3.89542	11.2758	2.53847	18.4069	4.18775	12.084	2.46961		6.83476	3.91693	7.29136	2.63655	5.18067	5.11676	7.27384	3.47923		16.0615	3.07069	15.766	3.38437	16.9021	3.59411	11.3536	1.63168		3.02391	3.06143	2.57097	2.83048	3.63616
9.11055	1.90072	8.18307	1.02628	9.27577	1.75535	8.34741	1.64809		4.97018	2.75968	3.78359	1.27631	1.51727	1.63565	3.66561	4.84963		12.7747	3.90414	11.2775	2.54415	18.4268	4.19711	12.0872	2.47514		6.83478	3.92569	7.29285	2.64244	5.1854	5.12821	7.27695	3.48619		16.0639	3.07756	15.766	3.39057	16.9097	3.60215	11.3605	1.63533		3.02574	3.06828	2.57507	2.83666	3.63795
9.11815	1.90496	8.1835	1.02857	9.27877	1.75927	8.34787	1.65177		4.97461	2.76583	3.78741	1.27914	1.51744	1.63917	3.6668	4.85884		12.7874	3.91285	11.2818	2.54983	18.4377	4.20648	12.1185	2.48066		6.8367	3.93445	7.29473	2.64834	5.25743	5.13965	7.28019	3.49315		16.071	3.08443	15.7795	3.39676	16.9161	3.6102	11.3753	1.63899		3.02699	3.07513	2.57702	2.84284	3.63957
9.1206	1.90921	8.18642	1.03086	9.28004	1.76318	8.3499	1.65545		4.97798	2.77197	3.78747	1.28198	1.51886	1.64269	3.6695	4.86345		12.7885	3.92157	11.2922	2.55551	18.4383	4.21585	12.1229	2.48619		6.83749	3.94322	7.29539	2.65424	5.28734	5.1511	7.28054	3.5001		16.0751	3.0913	15.7818	3.40296	16.9177	3.61824	11.4164	1.64264		3.02733	3.08198	2.57703	2.84902	3.63959
9.12287	1.91345	8.18705	1.03315	9.29011	1.7671	8.35167	1.65913		4.97827	2.77812	3.78778	1.28481	1.51959	1.64621	3.67619	4.88647		12.7985	3.93028	11.2962	2.56119	18.4502	4.22522	12.1315	2.49171		6.84032	3.95198	7.29943	2.66014	5.29996	5.16255	7.28147	3.50706		16.0753	3.09817	15.7961	3.41536	16.9206	3.62628	11.421	1.64629		3.02782	3.08883	2.5806	2.8552	3.64125
9.12788	1.91769	8.18847	1.03544	9.29395	1.77102	8.36121	1.6628		4.98059	2.78427	3.7904	1.28765	1.52013	1.64972	3.68089	4.89108		12.8035	3.939	11.3027	2.56687	18.4782	4.23459	12.147	2.49724		6.84547	3.96074	7.30325	2.66604	5.33586	5.17399	7.28856	3.51402		16.0777	3.10504	15.8031	3.42776	16.9215	3.63432	11.4231	1.64994		3.02835	3.09568	2.58077	2.86138	3.64218
9.13037	1.92193	8.18871	1.03773	9.30169	1.77494	8.36125	1.66648		4.98333	2.79041	3.79212	1.29049	1.52307	1.65324	3.68558	4.90029		12.8066	3.94771	11.3072	2.57255	18.5132	4.24396	12.1527	2.50276		6.84588	3.96951	7.30344	2.67194	5.34616	5.18544	7.29851	3.52098		16.0785	3.1119	15.8032	3.44015	16.9295	3.64236	11.4241	1.65359		3.03363	3.10253	2.59046	2.86756	3.64334
9.13549	1.92618	8.18876	1.04002	9.30659	1.77886	8.36393	1.67016		4.98444	2.79656	3.79462	1.29332	1.52361	1.65676	3.68577	4.9049		12.8105	3.95643	11.3119	2.57823	18.5398	4.25333	12.1629	2.50829		6.85351	3.97827	7.30591	2.67783	5.3528	5.19689	7.3012	3.52794		16.0874	3.11877	15.8053	3.45255	16.9297	3.6504	11.4256	1.65724		3.03585	3.10938	2.59108	2.87374	3.64675
9.13959	1.93042	8.19541	1.04231	9.30661	1.78278	8.3653	1.67384		4.98496	2.8027	3.80075	1.29616	1.52409	1.66028	3.69028	4.92792		12.8181	3.96514	11.3164	2.58391	18.6076	4.26269	12.1669	2.51381		6.85857	3.98703	7.30615	2.68373	5.38166	5.20833	7.30442	3.5349		16.0883	3.12564	15.8105	3.46495	16.9323	3.65844	11.4359	1.66089		3.03719	3.11622	2.59123	2.87992	3.6478
9.15891	1.93466	8.19659	1.0446	9.30744	1.78669	8.36625	1.67752		4.98594	2.80885	3.80687	1.299	1.52735	1.66379	3.69497	4.96016		12.8211	3.97386	11.3252	2.58958	18.6373	4.27206	12.1681	2.51934		6.86097	3.99579	7.31415	2.68963	5.40755	5.21978	7.305	3.54186		16.0893	3.13251	15.8181	3.47115	16.949	3.66648	11.4416	1.66454		3.03844	3.12307	2.59474	2.8861	3.64813
9.1619	1.93891	8.19664	1.04689	9.30803	1.79061	8.37231	1.6812		4.99364	2.815	3.80696	1.30183	1.52906	1.66731	3.69967	4.97398		12.8292	3.98257	11.3275	2.59526	18.6442	4.28143	12.1867	2.52486		6.86465	4.00456	7.32002	2.69553	5.41366	5.23123	7.31636	3.54881		16.0943	3.13938	15.8228	3.47734	16.9491	3.67452	11.4422	1.66819		3.03879	3.12992	2.59662	2.89228	3.64834
9.16511	1.94315	8.19732	1.04918	9.31027	1.79453	8.37375	1.68488		4.99786	2.82114	3.81051	1.30467	1.52998	1.67083	3.70436	4.9924		12.8337	3.99129	11.3277	2.60094	18.672	4.2908	12.2049	2.53039		6.86489	4.01332	7.32744	2.70143	5.41823	5.24267	7.31977	3.55577		16.0963	3.14625	15.8324	3.48354	16.953	3.68256	11.4584	1.67184		3.04704	3.13677	2.59901	2.89846	3.64835
9.16747	1.94739	8.19812	1.05147	9.31134	1.79845	8.37499	1.68856		5.00028	2.82729	3.8123	1.3075	1.53027	1.67435	3.71375	5.00622		12.8469	4	11.3337	2.60662	18.6759	4.30017	12.2077	2.53591		6.86858	4.02208	7.33032	2.70733	5.42284	5.25412	7.32416	3.56273		16.0985	3.15312	15.833	3.48974	16.954	3.6906	11.4621	1.67549		3.05003	3.14362	2.59969	2.90464	3.65107
9.16886	1.95163	8.20157	1.05376	9.31509	1.80237	8.37615	1.69223		5.00249	2.83344	3.81469	1.31034	1.53028	1.67786	3.71845	5.03385		12.8502	4.00871	11.3358	2.6123	18.694	4.30954	12.2132	2.54144		6.87582	4.03084	7.33044	2.71322	5.4474	5.26557	7.32543	3.56969		16.1002	3.15999	15.8346	3.50214	16.9585	3.69864	11.4739	1.67914		3.05312	3.15047	2.60275	2.91082	3.65484
9.17584	1.95588	8.21013	1.05606	9.31624	1.80628	8.39293	1.69591		5.00347	2.83958	3.81719	1.31318	1.53035	1.68138	3.72784	5.03846		12.8659	4.01743	11.3368	2.61798	18.7211	4.31891	12.2199	2.54696		6.87844	4.03961	7.33323	2.71912	5.46631	5.27701	7.32653	3.57665		16.1055	3.16686	15.8349	3.51454	16.9612	3.70668	11.492	1.68279		3.05428	3.15732	2.60383	2.917	3.65502
9.17777	1.96012	8.21021	1.05835	9.3276	1.8102	8.39372	1.69959		5.00442	2.84573	3.8179	1.31601	1.53057	1.68842	3.73253	5.05227		12.8749	4.02614	11.3412	2.62366	18.7332	4.32827	12.221	2.55249		6.88596	4.04837	7.33394	2.72502	5.48908	5.28846	7.32829	3.58361		16.1065	3.17373	15.8377	3.52073	16.9638	3.71472	11.5332	1.68644		3.05469	3.16417	2.60419	2.92318	3.66061
9.18403	1.96436	8.2109	1.06064	9.32928	1.81412	8.39387	1.70327		5.00509	2.85187	3.81837	1.31885	1.53083	1.69193	3.73723	5.06609		12.8856	4.03486	11.3422	2.62934	18.782	4.33764	12.2218	2.55801		6.89432	4.05713	7.34179	2.73092	5.50231	5.29991	7.33202	3.59056		16.113	3.1806	15.8429	3.52693	16.9686	3.72276	11.5376	1.69009		3.05492	3.17102	2.60684	2.92936	3.66107
9.18815	1.9686	8.21132	1.06293	9.3338	1.81804	8.39693	1.70695		5.00747	2.85802	3.82384	1.32169	1.53147	1.69545	3.74662	5.07069		12.8858	4.04357	11.3429	2.63502	18.7827	4.34701	12.2311	2.56354		6.89957	4.0659	7.34748	2.73682	5.53473	5.31136	7.3325	3.59752		16.1235	3.18747	15.8584	3.53313	16.9724	3.7308	11.5399	1.69374		3.05646	3.17786	2.60759	2.93554	3.66141
9.18864	1.97285	8.21157	1.06522	9.33834	1.82196	8.39717	1.71063		5.00853	2.86417	3.83	1.32452	1.5333	1.69897	3.75131	5.07991		12.8934	4.05229	11.3596	2.6407	18.8174	4.35638	12.2335	2.56906		6.90142	4.07466	7.35037	2.74272	5.53932	5.3228	7.33288	3.60448		16.1249	3.19434	15.8592	3.54553	16.9837	3.73884	11.5475	1.69739		3.05713	3.18471	2.60928	2.94172	3.66317
9.19214	1.97709	8.2198	1.06751	9.3392	1.82588	8.39725	1.71431		5.01166	2.87031	3.83226	1.32736	1.5349	1.70249	3.75601	5.09833		12.9058	4.061	11.3691	2.64637	18.8454	4.36575	12.2476	2.57459		6.91994	4.08342	7.35635	2.74861	5.55559	5.33425	7.34711	3.61144		16.1335	3.20121	15.8655	3.55173	16.9878	3.74688	11.5484	1.70104		3.0593	3.19156	2.61037	2.9479	3.66357
9.19245	1.98133	8.22233	1.0698	9.34932	1.82979	8.40003	1.71799		5.01884	2.87646	3.83396	1.33019	1.53526	1.706	3.7607	5.10293		12.9077	4.06972	11.3736	2.65205	18.8479	4.37512	12.2648	2.58011		6.93692	4.09218	7.36214	2.75451	5.5616	5.3457	7.34818	3.6184		16.136	3.20808	15.8755	3.55792	17.0007	3.75492	11.5631	1.70469		3.05971	3.19841	2.61466	2.95408	3.66397
9.19796	1.98557	8.22438	1.07209	9.35188	1.83371	8.40806	1.72166		5.02094	2.88261	3.84096	1.33303	1.53543	1.70952	3.7654	5.11675		12.9334	4.07843	11.3743	2.65773	18.9063	4.38449	12.2656	2.58564		6.94043	4.10095	7.37499	2.76041	5.59092	5.35714	7.3488	3.62536		16.1367	3.21495	15.8788	3.56412	17.0057	3.76297	11.5674	1.70834		3.06175	3.20526	2.61492	2.96026	3.66413
9.20448	1.98982	8.22467	1.07438	9.35411	1.83763	8.4109	1.72534		5.02548	2.88875	3.84411	1.33587	1.53571	1.71304	3.76749	5.12136		12.9358	4.08715	11.3829	2.66341	18.9095	4.39385	12.2798	2.59116		6.9454	4.10971	7.37724	2.76631	5.59281	5.36859	7.3544	3.63232		16.1374	3.22182	15.8917	3.57032	17.0166	3.77101	11.569	1.71199		3.06194	3.21211	2.61963	2.96644	3.66495
9.21064	1.99406	8.22514	1.07667	9.35443	1.84155	8.41264	1.72902		5.02768	2.8949	3.84526	1.3387	1.53855	1.71656	3.77009	5.13978		12.9436	4.09586	11.3832	2.66909	18.9244	4.40322	12.2859	2.59669		6.96625	4.11847	7.39767	2.77221	5.59841	5.38004	7.35621	3.63927		16.1381	3.22869	15.8948	3.57652	17.0337	3.77905	11.5731	1.71564		3.06268	3.21896	2.62215	2.97262	3.66591
9.21384	1.9983	8.23062	1.07896	9.35532	1.84547	8.41547	1.7327		5.02832	2.90104	3.84577	1.34154	1.53936	1.72007	3.77479	5.17202		12.9753	4.10458	11.387	2.67477	18.9256	4.41259	12.292	2.60221		6.96627	4.12723	7.40303	2.77811	5.61166	5.39148	7.35824	3.64623		16.145	3.23556	15.8965	3.58272	17.0338	3.78709	11.5765	1.71929		3.0644	3.22581	2.62449	2.9788	3.6665
9.21676	2.00255	8.23223	1.08125	9.35649	1.84938	8.41603	1.73638		5.02851	2.90719	3.84841	1.34721	1.53958	1.72359	3.77948	5.19965		12.9867	4.11329	11.398	2.68045	18.936	4.42196	12.2933	2.60773		6.97232	4.136	7.40372	2.784	5.61775	5.40293	7.36039	3.65319		16.145	3.24243	15.9065	3.58892	17.0363	3.79513	11.6126	1.72294		3.06811	3.23266	2.6256	2.98498	3.6675
9.21763	2.00679	8.23645	1.08355	9.35791	1.8533	8.42214	1.74006		5.03065	2.91334	3.8513	1.35005	1.53996	1.72711	3.77983	5.20426		12.9928	4.122	11.3982	2.68613	18.9768	4.43133	12.2975	2.61326		6.98024	4.14476	7.4048	2.7899	5.62136	5.41438	7.3607	3.66015		16.1648	3.2493	15.9146	3.59512	17.0399	3.80317	11.6275	1.72659		3.06855	3.2395	2.62775	2.99116	3.66839
9.22929	2.01103	8.23757	1.08584	9.3723	1.85722	8.42381	1.74374		5.03073	2.91948	3.86314	1.35288	1.54279	1.73063	3.78418	5.21807		13.0022	4.13072	11.4194	2.69181	19.0213	4.4407	12.3027	2.61878		6.98562	4.15352	7.40515	2.7958	5.6335	5.42582	7.3643	3.66711		16.1676	3.25617	15.9156	3.60751	17.0451	3.81121	11.6398	1.73024		3.06906	3.24635	2.63007	2.99734	3.67408
9.23488	2.01527	8.23793	1.08813	9.37732	1.86114	8.42495	1.74742		5.03247	2.92563	3.86704	1.35572	1.54317	1.73414	3.78887	5.24571		13.0024	4.13943	11.4257	2.69748	19.0453	4.45007	12.3154	2.62431		6.98789	4.16229	7.40739	2.8017	5.65034	5.43727	7.36884	3.67407		16.1707	3.26303	15.9187	3.61991	17.0516	3.81925	11.642	1.73389		3.0695	3.2532	2.63196	3.00352	3.67451
9.23791	2.01952	8.23992	1.09042	9.38094	1.86506	8.4279	1.75109		5.04763	2.93178	3.8689	1.35856	1.54436	1.73766	3.79357	5.25031		13.0064	4.14815	11.429	2.70316	19.0533	4.45943	12.3192	2.62983		6.98928	4.17105	7.40815	2.8076	5.66607	5.44872	7.36939	3.68102		16.1707	3.2699	15.9195	3.63231	17.0529	3.82729	11.6551	1.73754		3.07327	3.26005	2.63266	3.0097	3.67469
9.23995	2.02376	8.24014	1.09271	9.39872	1.86898	8.42913	1.75477		5.04986	2.93792	3.86921	1.36139	1.54441	1.74118	3.79785	5.25492		13.0103	4.15686	11.4296	2.70884	19.0999	4.4688	12.3198	2.63536		6.9939	4.17981	7.41305	2.8135	5.68502	5.46016	7.36948	3.68798		16.1769	3.27677	15.9228	3.6385	17.0546	3.83533	11.6713	1.74119		3.07365	3.2669	2.63294	3.01588	3.67577
9.2414	2.028	8.24148	1.095	9.39934	1.87289	8.43498	1.75845		5.05841	2.94407	3.86931	1.36423	1.54466	1.7447	3.79826	5.27334		13.0109	4.16558	11.4298	2.71452	19.1036	4.47817	12.323	2.64088		7.00019	4.18857	7.42002	2.81939	5.68677	5.47161	7.37076	3.69494		16.1806	3.28364	15.9261	3.6447	17.0626	3.84337	11.7019	1.74484		3.07895	3.27375	2.63375	3.02206	3.67652
9.24716	2.03224	8.24454	1.09729	9.40069	1.87681	8.43897	1.76213		5.06129	2.95022	3.87049	1.36707	1.54609	1.74821	3.80296	5.28716		13.0189	4.17429	11.4317	2.7202	19.1169	4.48754	12.3281	2.64641		7.00068	4.19734	7.42377	2.82529	5.70251	5.48306	7.3719	3.7019		16.1825	3.29051	15.9276	3.6571	17.0652	3.85141	11.7024	1.74849		3.07988	3.2806	2.63469	3.02824	3.67661
9.24989	2.03649	8.25211	1.09958	9.40925	1.88073	8.44396	1.76581		5.06139	2.95636	3.87327	1.3699	1.54776	1.75173	3.80765	5.29637		13.02	4.18301	11.436	2.72588	19.1989	4.49691	12.344	2.65193		7.00282	4.2061	7.43738	2.83119	5.70402	5.49451	7.37453	3.70886		16.1836	3.29738	15.9435	3.6633	17.0789	3.85945	11.7097	1.75214		3.07992	3.28745	2.63482	3.03442	3.67797
9.25363	2.04073	8.25233	1.10187	9.40939	1.88465	8.44571	1.76949		5.06165	2.96251	3.87384	1.37274	1.54829	1.75525	3.81235	5.31939		13.0296	4.19172	11.4451	2.73156	19.2115	4.50628	12.3469	2.65746		7.00517	4.21486	7.44834	2.83709	5.70561	5.50595	7.37492	3.71582		16.1843	3.30425	15.9496	3.6757	17.0828	3.86749	11.7104	1.75579		3.08036	3.29429	2.63597	3.0406	3.67914
9.2591	2.04497	8.25767	1.10416	9.41196	1.88857	8.44962	1.77317		5.0701	2.96865	3.87392	1.37557	1.54829	1.75877	3.81318	5.324		13.0429	4.20044	11.4471	2.73724	19.2163	4.51565	12.3554	2.66298		7.01228	4.22362	7.45003	2.84299	5.71441	5.5174	7.38055	3.72278		16.1879	3.31112	15.962	3.68809	17.086	3.87553	11.7245	1.75945		3.08193	3.30114	2.63831	3.04678	3.68201
9.25927	2.04922	8.26256	1.10645	9.41432	1.89248	8.45114	1.77685		5.07084	2.9748	3.87406	1.37841	1.55297	1.76228	3.81704	5.33782		13.0618	4.20915	11.4488	2.74292	19.2415	4.52501	12.3656	2.66851		7.01332	4.23239	7.45502	2.84889	5.74332	5.52885	7.38178	3.72973		16.1895	3.31799	15.9949	3.70049	17.0959	3.88357	11.7246	1.7631		3.09247	3.30799	2.64206	3.05296	3.68211
9.26395	2.05346	8.26462	1.10874	9.41721	1.8964	8.45298	1.78052		5.07249	2.98095	3.87412	1.38125	1.55378	1.7658	3.82174	5.34703		13.0679	4.21786	11.4598	2.74859	19.2482	4.53438	12.3898	2.67403		7.02039	4.24115	7.45507	2.85478	5.75956	5.54029	7.385	3.73669		16.1993	3.32486	15.9957	3.71289	17.096	3.89161	11.7656	1.76675		3.0931	3.31484	2.64239	3.05914	3.68398
9.2651	2.0577	8.26475	1.11103	9.41822	1.90032	8.45424	1.7842		5.07586	2.98709	3.87429	1.38408	1.55405	1.76932	3.82643	5.36084		13.0745	4.22658	11.4681	2.75427	19.2491	4.54375	12.3932	2.67956		7.02719	4.24991	7.46077	2.86068	5.76423	5.55174	7.38505	3.74365		16.1995	3.33173	15.996	3.71909	17.1025	3.89965	11.7966	1.7704		3.09404	3.32169	2.64317	3.06532	3.68784
9.26537	2.06194	8.26547	1.11333	9.42453	1.90424	8.46454	1.78788		5.07597	2.99324	3.8745	1.38692	1.55523	1.77284	3.83113	5.37927		13.104	4.23529	11.4785	2.75995	19.2492	4.55312	12.4065	2.68508		7.02857	4.25868	7.46134	2.86658	5.7758	5.56319	7.39486	3.75061		16.2003	3.3386	15.996	3.72528	17.1048	3.90769	11.8023	1.77405		3.09494	3.32854	2.64322	3.0715	3.69793
9.26604	2.06619	8.26663	1.11562	9.43883	1.90816	8.46594	1.79156		5.07658	2.99939	3.87781	1.38976	1.55637	1.77636	3.83355	5.38387		13.1097	4.24401	11.4803	2.76563	19.2864	4.56249	12.4083	2.69061		7.02898	4.26744	7.46523	2.87248	5.77693	5.57463	7.39807	3.75757		16.2112	3.34547	15.9961	3.73148	17.1069	3.91574	11.8204	1.7777		3.09611	3.33539	2.64874	3.07768	3.69807
9.26734	2.07043	8.26747	1.11791	9.43892	1.91208	8.47454	1.79524		5.077	3.00553	3.88054	1.39259	1.55765	1.77987	3.83582	5.4115		13.1141	4.25272	11.488	2.77131	19.2932	4.57186	12.4162	2.69613		7.03004	4.2762	7.46541	2.87838	5.81979	5.58608	7.40136	3.76453		16.2143	3.35234	15.9989	3.73768	17.1076	3.92378	11.8289	1.78135		3.09619	3.34224	2.65388	3.08386	3.69952
9.27326	2.07467	8.2693	1.1202	9.44511	1.91599	8.48227	1.79892		5.0772	3.01168	3.88198	1.39543	1.55828	1.78339	3.84052	5.42532		13.1156	4.26144	11.4895	2.77699	19.3015	4.58123	12.4231	2.70166		7.03242	4.28496	7.46682	2.88428	5.82588	5.59753	7.4078	3.77148		16.2182	3.35921	16.0057	3.75008	17.1151	3.93182	11.8324	1.785		3.09691	3.34909	2.65542	3.09004	3.70083
9.27501	2.07891	8.27308	1.12249	9.45234	1.91991	8.48421	1.8026		5.08424	3.01782	3.88537	1.39826	1.55874	1.78691	3.84521	5.43453		13.1412	4.27015	11.4896	2.78267	19.3061	4.59059	12.4296	2.70718		7.03498	4.29373	7.46722	2.89017	5.83204	5.60897	7.40805	3.77844		16.2202	3.36608	16.0066	3.75628	17.1152	3.93986	11.8505	1.78865		3.09787	3.35593	2.66548	3.09622	3.70155
9.27945	2.08316	8.2737	1.12478	9.46591	1.92383	8.48445	1.80628		5.0889	3.02397	3.88549	1.4011	1.55931	1.79043	3.84569	5.43914		13.1523	4.27887	11.4956	2.78835	19.3146	4.59996	12.4411	2.71271		7.03999	4.30249	7.47158	2.89607	5.8358	5.62042	7.40963	3.7854		16.2315	3.37295	16.0125	3.76247	17.1241	3.9479	11.8544	1.7923		3.09861	3.36278	2.666	3.1024	3.70164
9.28158	2.0874	8.2746	1.12707	9.46847	1.92775	8.48736	1.80995		5.09334	3.03012	3.88775	1.40394	1.56091	1.79394	3.84991	5.45295		13.1621	4.28758	11.4987	2.79403	19.33	4.60933	12.4422	2.71823		7.04575	4.31125	7.47926	2.90197	5.84142	5.63187	7.41044	3.79236		16.2425	3.37982	16.0206	3.76867	17.1264	3.95594	11.8544	1.79595		3.09865	3.36963	2.66652	3.10858	3.70752
9.30596	2.09164	8.27758	1.12936	9.47962	1.93167	8.49702	1.81363		5.09427	3.03626	3.88943	1.40677	1.56092	1.79746	3.8546	5.46217		13.1831	4.2963	11.499	2.7997	19.3531	4.6187	12.4445	2.72376		7.04612	4.32001	7.48737	2.90787	5.84633	5.64332	7.4107	3.79932		16.2428	3.38669	16.0225	3.77487	17.1316	3.96398	11.8626	1.7996		3.09904	3.37648	2.66669	3.11476	3.70863
9.31881	2.09588	8.27771	1.13165	9.48653	1.93558	8.50181	1.81731		5.09624	3.04241	3.89031	1.40961	1.56107	1.80098	3.85878	5.46677		13.1861	4.30501	11.5024	2.80538	19.3914	4.62807	12.4727	2.72928		7.05322	4.32878	7.48916	2.91377	5.85144	5.65476	7.41386	3.80628		16.2461	3.39356	16.0331	3.78107	17.1365	3.97202	11.8682	1.80325		3.09915	3.38333	2.66728	3.12094	3.70981
9.3192	2.10013	8.28366	1.13394	9.4956	1.9395	8.50437	1.82099		5.09777	3.04856	3.89956	1.41245	1.56469	1.8045	3.8593	5.48059		13.2002	4.31373	11.5082	2.81106	19.4842	4.63744	12.4766	2.73481		7.05412	4.33754	7.48931	2.91966	5.85702	5.66621	7.42333	3.81323		16.2555	3.40043	16.0349	3.78727	17.1437	3.98006	11.8699	1.8069		3.10017	3.39018	2.6673	3.12712	3.70991
9.3289	2.10437	8.28868	1.13623	9.502	1.94342	8.51068	1.82467		5.10259	3.0547	3.90058	1.41528	1.56556	1.80801	3.86399	5.4944		13.24	4.32244	11.5158	2.81674	19.5269	4.64681	12.4806	2.74033		7.05489	4.3463	7.48994	2.92556	5.86014	5.67766	7.42782	3.82019		16.2564	3.4073	16.0406	3.79347	17.1495	3.9881	11.8804	1.81055		3.10093	3.39703	2.6677	3.1333	3.71199
9.32978	2.10861	8.29278	1.13852	9.50297	1.94734	8.51137	1.82835		5.1037	3.06085	3.90137	1.41812	1.56565	1.81153	3.87338	5.51283		13.2439	4.33115	11.5211	2.82242	19.5318	4.65617	12.4851	2.74586		7.0577	4.35506	7.49244	2.93146	5.86164	5.6891	7.43172	3.82715		16.2569	3.41417	16.046	3.79967	17.1517	3.99614	11.8858	1.8142		3.10198	3.40388	2.6709	3.13948	3.71318
9.33372	2.11286	8.29358	1.14082	9.5041	1.95126	8.51169	1.83203		5.10379	3.06699	3.90272	1.42095	1.56695	1.81505	3.87808	5.52664		13.2474	4.33987	11.5224	2.8281	19.5399	4.66554	12.4881	2.75138		7.067	4.36383	7.50127	2.93736	5.86595	5.70055	7.43225	3.83411		16.2576	3.42103	16.0476	3.80586	17.1518	4.00418	11.8879	1.81785		3.10276	3.41073	2.67098	3.14566	3.71331
9.3355	2.1171	8.29464	1.14311	9.50494	1.95518	8.51382	1.83571		5.10889	3.07314	3.90291	1.42379	1.56775	1.81857	3.87877	5.53125		13.263	4.34858	11.5237	2.83378	19.5512	4.67491	12.5048	2.75691		7.06788	4.37259	7.50312	2.94326	5.86701	5.712	7.43728	3.84107		16.2868	3.4279	16.0477	3.81206	17.1536	4.01222	11.8893	1.8215		3.10303	3.41757	2.67381	3.15184	3.71875
9.34244	2.12134	8.29862	1.1454	9.51017	1.95909	8.51577	1.83938		5.10924	3.07929	3.91598	1.42663	1.57213	1.82208	3.88277	5.54046		13.2658	4.3573	11.5267	2.83946	19.5688	4.68428	12.5233	2.76243		7.06826	4.38135	7.50475	2.94916	5.87677	5.72344	7.43821	3.84803		16.2946	3.43477	16.0484	3.82446	17.1561	4.02026	11.8904	1.82515		3.10491	3.42442	2.67545	3.15802	3.71904
9.36393	2.12558	8.29872	1.14769	9.51747	1.96301	8.51645	1.84306		5.11006	3.08543	3.91681	1.42946	1.57283	1.8256	3.88747	5.55428		13.2694	4.36601	11.5271	2.84514	19.6202	4.69365	12.5252	2.76796		7.06849	4.39012	7.5063	2.95505	5.88063	5.73489	7.43926	3.85499		16.3207	3.44164	16.0525	3.83066	17.1605	4.0283	11.8919	1.8288		3.10745	3.43127	2.67658	3.1642	3.721
9.36796	2.12983	8.29909	1.14998	9.52244	1.96693	8.5188	1.84674		5.11015	3.09158	3.91788	1.4323	1.57321	1.82912	3.89216	5.56809		13.2698	4.37473	11.532	2.85081	19.6486	4.70302	12.5325	2.77348		7.07097	4.39888	7.50832	2.96095	5.88864	5.74634	7.44137	3.86194		16.3236	3.44851	16.0555	3.84305	17.1606	4.03634	11.8962	1.83245		3.11031	3.43812	2.67691	3.17039	3.72289
9.36956	2.13407	8.30328	1.15227	9.52801	1.97085	8.51934	1.85042		5.11042	3.09773	3.91917	1.43514	1.57421	1.83264	3.89686	5.59112		13.2781	4.38344	11.534	2.85649	19.6562	4.71239	12.563	2.77901		7.07435	4.40764	7.51525	2.96685	5.90466	5.75778	7.44658	3.8689		16.3301	3.45538	16.0558	3.84925	17.1607	4.04438	11.9013	1.8361		3.11057	3.44497	2.6772	3.17657	3.72318
9.37111	2.13831	8.30453	1.15456	9.52877	1.97477	8.52955	1.8541		5.11618	3.10387	3.92052	1.43797	1.57752	1.83967	3.90156	5.60954		13.293	4.39216	11.5402	2.86217	19.7649	4.72175	12.5647	2.78453		7.07491	4.4164	7.51734	2.97275	5.9055	5.76923	7.44687	3.87586		16.3312	3.46225	16.0568	3.86165	17.1631	4.05242	11.9293	1.83975		3.11223	3.45182	2.67973	3.18275	3.72435
9.38804	2.14255	8.30583	1.15685	9.53047	1.97869	8.53845	1.85778		5.11848	3.11002	3.92182	1.44081	1.5776	1.84319	3.90625	5.62796		13.2936	4.40087	11.566	2.86785	19.7701	4.73112	12.5675	2.79006		7.07795	4.42517	7.51957	2.97865	5.91602	5.78068	7.45271	3.88282		16.3314	3.46912	16.0657	3.87405	17.1679	4.06046	11.9321	1.8434		3.11258	3.45867	2.68025	3.18893	3.72679
9.39249	2.1468	8.30702	1.15914	9.53086	1.9826	8.53905	1.86146		5.11916	3.11616	3.92314	1.44364	1.58092	1.84671	3.91094	5.64178		13.3031	4.40959	11.5712	2.87353	19.7733	4.74049	12.5753	2.79558		7.08334	4.43393	7.52487	2.98455	5.93104	5.79212	7.4555	3.88978		16.3319	3.47599	16.0697	3.88644	17.1688	4.06851	11.9427	1.84705		3.11275	3.46552	2.68126	3.19511	3.72876
9.3977	2.15104	8.30851	1.16143	9.53136	1.98652	8.54047	1.86514		5.12171	3.12231	3.9251	1.44648	1.58133	1.85022	3.91564	5.65099		13.3087	4.4183	11.5815	2.87921	19.8657	4.74986	12.5845	2.8011		7.08678	4.44269	7.52512	2.99044	5.94842	5.80357	7.45854	3.89674		16.3443	3.48286	16.0705	3.89884	17.1734	4.07655	11.9643	1.8507		3.11379	3.47236	2.68259	3.20129	3.73201
9.40325	2.15528	8.30929	1.16372	9.53876	1.99044	8.54052	1.86882		5.12391	3.12846	3.92747	1.44932	1.58222	1.85374	3.9171	5.6556		13.3184	4.42702	11.588	2.88489	19.8759	4.75923	12.5878	2.80663		7.09029	4.45145	7.5255	2.99634	5.95454	5.81502	7.4726	3.90369		16.3449	3.48973	16.078	3.90504	17.1764	4.08459	11.9675	1.85435		3.11397	3.47921	2.68434	3.20747	3.7321
9.41397	2.15952	8.31005	1.16601	9.54133	1.99436	8.54238	1.87249		5.12838	3.1346	3.92897	1.45215	1.5839	1.85726	3.92034	5.67402		13.3203	4.43573	11.5918	2.89057	19.9291	4.7686	12.5936	2.81215		7.09695	4.46022	7.52601	3.00224	5.96423	5.82647	7.4795	3.91065		16.3477	3.4966	16.0783	3.91124	17.1801	4.09263	11.9756	1.858		3.11636	3.48606	2.68698	3.21365	3.73377
9.41589	2.16377	8.31032	1.1683	9.54399	1.99828	8.5507	1.87617		5.12843	3.14075	3.92944	1.45499	1.58414	1.86078	3.92503	5.67863		13.3305	4.44444	11.5951	2.89625	19.9521	4.77797	12.6011	2.81768		7.09811	4.46898	7.53107	3.00814	5.96439	5.83791	7.48059	3.91761		16.3478	3.50347	16.0992	3.92363	17.1955	4.10067	11.993	1.86165		3.11676	3.49291	2.69037	3.21983	3.73556
9.41607	2.16801	8.31215	1.1706	9.56155	2.00219	8.55154	1.87985		5.13047	3.1469	3.92986	1.45783	1.58442	1.86429	3.92973	5.68784		13.3364	4.45316	11.6027	2.90193	19.9556	4.78733	12.6246	2.8232		7.10145	4.47774	7.53987	3.01404	5.96827	5.84936	7.48069	3.92457		16.3514	3.51034	16.1005	3.93603	17.2	4.10871	11.9989	1.8653		3.11949	3.49976	2.69215	3.22601	3.73627
9.42056	2.17225	8.31603	1.17289	9.56292	2.00611	8.55448	1.88353		5.13237	3.15304	3.93032	1.46066	1.58572	1.86781	3.93442	5.70626		13.3388	4.46187	11.6075	2.9076	19.9755	4.7967	12.6292	2.82873		7.10641	4.48651	7.54105	3.01994	5.9711	5.86081	7.48272	3.93153		16.3532	3.51721	16.1058	3.94843	17.2041	4.11675	12.0077	1.86895		3.12106	3.50661	2.69271	3.23219	3.73723
9.43317	2.1765	8.31819	1.17518	9.57007	2.01003	8.55709	1.88721		5.13251	3.15919	3.93378	1.4635	1.58694	1.87133	3.93912	5.73389		13.3432	4.47059	11.6158	2.91328	20.0109	4.80607	12.6344	2.83425		7.11227	4.49527	7.55027	3.02583	5.98233	5.87225	7.48361	3.93849		16.3551	3.52408	16.1213	3.95463	17.2049	4.12479	12.0097	1.8726		3.12277	3.51346	2.69576	3.23837	3.73732
9.43779	2.18074	8.31886	1.17747	9.57401	2.01395	8.5589	1.89089		5.14154	3.16533	3.93631	1.46633	1.58701	1.87485	3.94381	5.7385		13.3514	4.4793	11.6185	2.91896	20.0163	4.81544	12.658	2.83978		7.11786	4.50403	7.55309	3.03173	5.99686	5.8837	7.48913	3.94545		16.3558	3.53095	16.1227	3.96702	17.21	4.13283	12.0126	1.87625		3.12478	3.52031	2.69717	3.24455	3.73751
9.44145	2.18498	8.32051	1.17976	9.57433	2.01787	8.56235	1.89457		5.14224	3.17148	3.94099	1.46917	1.58719	1.87836	3.94851	5.76613		13.3709	4.48802	11.6187	2.92464	20.0353	4.82481	12.6705	2.8453		7.11821	4.51279	7.5572	3.03763	6.00638	5.89515	7.48961	3.9524		16.3609	3.53782	16.1302	3.97322	17.2103	4.14087	12.0261	1.87991		3.12619	3.52716	2.69734	3.25073	3.74145
9.44282	2.18922	8.32053	1.18205	9.57648	2.02179	8.56728	1.89825		5.14811	3.17763	3.94389	1.47201	1.58748	1.88188	3.9532	5.78455		13.3753	4.49673	11.619	2.93032	20.0442	4.83418	12.6728	2.85083		7.12059	4.52156	7.55917	3.04353	6.0068	5.90659	7.48963	3.95936		16.3678	3.54469	16.1389	3.97942	17.2133	4.14891	12.0325	1.88356		3.12707	3.534	2.69745	3.25691	3.74211
9.44569	2.19347	8.32238	1.18434	9.57849	2.0257	8.56741	1.90192		5.15244	3.18377	3.9447	1.47484	1.58836	1.8854	3.9579	5.80298		13.3787	4.50545	11.6219	2.936	20.0457	4.84355	12.6754	2.85635		7.12153	4.53032	7.56387	3.04943	6.00721	5.91804	7.49266	3.96632		16.3698	3.55156	16.1396	3.99182	17.2182	4.15695	12.0331	1.88721		3.12708	3.54085	2.698	3.26309	3.74377
9.44716	2.19771	8.32793	1.18663	9.57969	2.02962	8.57068	1.9056		5.15477	3.18992	3.94722	1.47768	1.58945	1.88892	3.96259	5.8214		13.3829	4.51416	11.6223	2.94168	20.0845	4.85291	12.6814	2.86188		7.12167	4.53908	7.56423	3.05533	6.00771	5.92949	7.4957	3.97328		16.3851	3.55843	16.1414	3.99802	17.2224	4.16499	12.0348	1.89086		3.12732	3.5477	2.70437	3.26927	3.74493
9.44821	2.20195	8.32978	1.18892	9.58539	2.03354	8.57491	1.90928		5.1593	3.19607	3.94947	1.48052	1.58946	1.89243	3.96531	5.826		13.3949	4.52288	11.6233	2.94736	20.1132	4.86228	12.6852	2.8674		7.12388	4.54784	7.5694	3.06122	6.00975	5.94093	7.49596	3.98024		16.3853	3.5653	16.1464	4.01041	17.2244	4.17303	12.0441	1.89451		3.12777	3.55455	2.70662	3.27545	3.74542
9.45016	2.20619	8.33066	1.19121	9.59826	2.03746	8.57883	1.91296		5.16021	3.20221	3.95114	1.48335	1.58985	1.89595	3.96729	5.83982		13.4112	4.53159	11.6319	2.95304	20.1269	4.87165	12.7072	2.87293		7.12673	4.55661	7.57949	3.06712	6.01049	5.95238	7.49794	3.9872		16.3963	3.57216	16.1478	4.01661	17.2252	4.18107	12.045	1.89816		3.1285	3.5614	2.70806	3.28163	3.75215
9.45957	2.21044	8.33221	1.1935	9.60125	2.04138	8.57908	1.91664		5.1709	3.20836	3.95195	1.48619	1.5899	1.89947	3.96781	5.84442		13.4272	4.54031	11.6335	2.95871	20.1407	4.88102	12.7078	2.87845		7.1349	4.56537	7.58657	3.07302	6.01114	5.96383	7.50384	3.99415		16.3987	3.57903	16.1654	4.02281	17.2285	4.18911	12.0618	1.90181		3.12874	3.56825	2.70831	3.28781	3.75356
9.46071	2.21468	8.33386	1.19579	9.60405	2.04529	8.58098	1.92032		5.17503	3.21451	3.9643	1.48902	1.58997	1.90299	3.97198	5.85824		13.4292	4.54902	11.6365	2.96439	20.1546	4.89039	12.712	2.88398		7.13667	4.57413	7.58716	3.07892	6.01129	5.97527	7.50659	4.00111		16.4005	3.5859	16.1684	4.02901	17.2365	4.19715	12.0675	1.90546		3.13179	3.5751	2.71553	3.29399	3.75357
9.47094	2.21892	8.33667	1.19808	9.6053	2.04921	8.58403	1.924		5.17677	3.22065	3.96517	1.49186	1.59005	1.9065	3.97668	5.86745		13.4459	4.55773	11.6454	2.97007	20.2219	4.89976	12.7136	2.8895		7.14325	4.5829	7.59556	3.08482	6.01997	5.98672	7.50817	4.00807		16.4061	3.59277	16.1691	4.04141	17.2398	4.20519	12.0676	1.90911		3.13269	3.58195	2.71669	3.30017	3.75409
9.48315	2.22317	8.33869	1.20038	9.61266	2.05313	8.58481	1.92768		5.17971	3.2268	3.96859	1.4947	1.59035	1.91002	3.98137	5.88127		13.4542	4.56645	11.6474	2.97575	20.2241	4.90912	12.7168	2.89503		7.14455	4.59166	7.60533	3.09072	6.02186	5.99817	7.50919	4.01503		16.408	3.59964	16.1765	4.0538	17.2502	4.21323	12.0689	1.91276		3.1334	3.5888	2.71694	3.30635	3.75412
9.48379	2.22741	8.34136	1.20267	9.61899	2.05705	8.58554	1.93135		5.1865	3.23294	3.9699	1.49753	1.59076	1.91354	3.98607	5.88587		13.4633	4.57516	11.6702	2.98143	20.2269	4.91849	12.7222	2.90055		7.14468	4.60042	7.60763	3.09661	6.02733	6.00962	7.52585	4.02199		16.4108	3.60651	16.1888	4.06	17.2543	4.22128	12.0723	1.91641		3.13356	3.59564	2.71744	3.31253	3.75653
9.48783	2.23165	8.3467	1.20496	9.62294	2.06097	8.59357	1.93503		5.18683	3.23909	3.97232	1.50037	1.59122	1.91706	3.99076	5.9043		13.4636	4.58388	11.6706	2.98711	20.2332	4.92786	12.7248	2.90608		7.14723	4.60918	7.60782	3.10251	6.03942	6.02106	7.52722	4.02895		16.4128	3.61338	16.1891	4.0662	17.2605	4.22932	12.0845	1.92006		3.1351	3.60249	2.71808	3.31871	3.76056
9.49696	2.23589	8.35022	1.20725	9.6258	2.06489	8.6108	1.93871		5.18728	3.24524	3.98296	1.5032	1.59161	1.92409	3.99546	5.91811		13.4672	4.59259	11.6791	2.99279	20.3277	4.93723	12.7275	2.9116		7.14732	4.61795	7.61104	3.10841	6.047	6.03251	7.52866	4.03591		16.4149	3.62025	16.1954	4.0786	17.2611	4.23736	12.0861	1.92371		3.13799	3.60934	2.72255	3.32489	3.7611
9.49803	2.24014	8.35127	1.20954	9.63151	2.0688	8.61191	1.94239		5.18806	3.25138	3.98533	1.50604	1.5922	1.92761	4.00015	5.93193		13.4715	4.60131	11.6864	2.99847	20.335	4.9466	12.7291	2.91713		7.14744	4.62671	7.61152	3.11431	6.05224	6.04396	7.53025	4.04286		16.417	3.62712	16.2047	4.09099	17.2769	4.2454	12.0868	1.92736		3.13975	3.61619	2.72276	3.33107	3.76216
9.50259	2.24438	8.35147	1.21183	9.6412	2.07272	8.61251	1.94607		5.19039	3.25753	3.99016	1.50888	1.59301	1.93113	4.00485	5.95956		13.4766	4.61002	11.6885	3.00415	20.3399	4.95597	12.7319	2.92265		7.14967	4.63547	7.61288	3.12021	6.06281	6.0554	7.53245	4.04982		16.4254	3.63399	16.2077	4.10339	17.2824	4.25344	12.0934	1.93101		3.13983	3.62304	2.72444	3.33725	3.76282
9.50262	2.24862	8.35209	1.21412	9.64546	2.07664	8.61283	1.94975		5.19204	3.26368	3.9977	1.51171	1.59527	1.93464	4.00558	5.96417		13.4838	4.61874	11.6886	3.00982	20.3432	4.96534	12.7405	2.92818		7.15063	4.64423	7.62198	3.12611	6.06505	6.06685	7.5337	4.05678		16.4465	3.64086	16.2106	4.10959	17.2828	4.26148	12.0996	1.93466		3.14007	3.62989	2.72843	3.34343	3.76344
9.50623	2.25286	8.3525	1.21641	9.65416	2.08056	8.61854	1.95343		5.19484	3.26982	4.00295	1.51455	1.5967	1.93816	4.00954	5.97799		13.4901	4.62745	11.6974	3.0155	20.3994	4.9747	12.7421	2.9337		7.15358	4.653	7.62224	3.132	6.06907	6.0783	7.53584	4.06374		16.4489	3.64773	16.2144	4.11579	17.2841	4.26952	12.1175	1.93831		3.14166	3.63674	2.73101	3.34961	3.76572
9.50669	2.25711	8.35387	1.2187	9.65459	2.08448	8.62	1.95711		5.19569	3.27597	4.00411	1.51739	1.59775	1.94168	4.01161	5.98259		13.5003	4.63617	11.699	3.02118	20.4412	4.98407	12.7459	2.93923		7.15426	4.66176	7.62842	3.1379	6.07754	6.08974	7.53793	4.0707		16.4498	3.6546	16.2166	4.12818	17.2901	4.27756	12.1244	1.94196		3.14212	3.64359	2.73638	3.35579	3.76598
9.51626	2.26135	8.3557	1.22099	9.6626	2.08839	8.62191	1.96078		5.19742	3.28211	4.00543	1.52022	1.59888	1.9452	4.0128	5.9872		13.5053	4.64488	11.7149	3.02686	20.4487	4.99344	12.7475	2.94475		7.16392	4.67052	7.62876	3.1438	6.08186	6.10119	7.54087	4.07766		16.4517	3.66147	16.2247	4.14058	17.2941	4.2856	12.1376	1.94561		3.14233	3.65043	2.74435	3.36197	3.76607
9.52208	2.26559	8.35912	1.22328	9.66288	2.09231	8.6256	1.96446		5.20099	3.28826	4.00792	1.52306	1.59977	1.94871	4.01424	6.01022		13.5059	4.65359	11.7166	3.03254	20.5123	5.00281	12.7625	2.95028		7.16447	4.67928	7.6331	3.1497	6.09328	6.11264	7.55232	4.08461		16.4551	3.66834	16.2294	4.14678	17.3267	4.29364	12.1446	1.94926		3.14572	3.65728	2.74529	3.36815	3.76716
9.52286	2.26983	8.36209	1.22557	9.66404	2.09623	8.62599	1.96814		5.20238	3.29441	4.00914	1.52589	1.60094	1.95223	4.01677	6.01483		13.5092	4.66231	11.718	3.03822	20.5606	5.01218	12.7889	2.9558		7.16455	4.68805	7.63433	3.1556	6.09507	6.12408	7.55479	4.09157		16.4554	3.67521	16.2316	4.15298	17.344	4.30168	12.1459	1.95291		3.14745	3.66413	2.74717	3.37433	3.77096
9.52433	2.27408	8.36401	1.22787	9.66604	2.10015	8.62687	1.97182		5.20609	3.30055	4.01132	1.52873	1.60185	1.95575	4.01893	6.04246		13.5175	4.67102	11.7195	3.0439	20.6692	5.02155	12.8016	2.96133		7.16702	4.69681	7.63512	3.1615	6.10312	6.13553	7.5554	4.09853		16.4573	3.68208	16.2359	4.16538	17.345	4.30972	12.152	1.95656		3.14787	3.67098	2.74964	3.38051	3.7758
9.52795	2.27832	8.36856	1.23016	9.67014	2.10407	8.63154	1.9755		5.207	3.3067	4.01389	1.53157	1.60304	1.95927	4.02363	6.0701		13.5207	4.67974	11.7206	3.04958	20.6707	5.03092	12.819	2.96685		7.16955	4.70557	7.64426	3.16739	6.10833	6.14698	7.56011	4.10549		16.4581	3.68895	16.2467	4.17777	17.3525	4.31776	12.1599	1.96021		3.14865	3.67783	2.74978	3.38669	3.77916
9.52936	2.28256	8.36952	1.23245	9.67057	2.10799	8.63848	1.97918		5.20709	3.31285	4.01562	1.5344	1.60313	1.96278	4.02832	6.08391		13.5217	4.68845	11.7223	3.05526	20.6709	5.04028	12.8197	2.97238		7.17011	4.71434	7.64805	3.17329	6.14571	6.15842	7.56372	4.11245		16.4596	3.69582	16.2498	4.19017	17.3583	4.3258	12.1634	1.96386		3.14959	3.68468	2.75236	3.39287	3.7808
9.52942	2.28681	8.3744	1.23474	9.67746	2.1119	8.64357	1.98286		5.20785	3.31899	4.01817	1.53724	1.60565	1.9663	4.03125	6.08852		13.5252	4.69717	11.7284	3.06093	20.6867	5.04965	12.8246	2.9779		7.17085	4.7231	7.64903	3.17919	6.15335	6.16987	7.57046	4.11941		16.4628	3.70269	16.2564	4.19637	17.3685	4.33384	12.1758	1.96751		3.15018	3.69153	2.75288	3.39905	3.78419
9.52988	2.29105	8.37609	1.23703	9.67877	2.11582	8.64574	1.98654		5.21039	3.32514	4.01914	1.54008	1.60569	1.96982	4.03302	6.10234		13.5312	4.70588	11.7316	3.06661	20.6918	5.05902	12.8479	2.98343		7.17289	4.73186	7.65701	3.18509	6.1566	6.18132	7.57166	4.12637		16.4646	3.70956	16.2701	4.20257	17.3699	4.34188	12.1912	1.97116		3.15525	3.69838	2.75303	3.40523	3.78523
9.53675	2.29529	8.37676	1.23932	9.67881	2.11974	8.64646	1.99021		5.21291	3.33128	4.02204	1.54291	1.60651	1.97334	4.03394	6.10694		13.5438	4.7146	11.738	3.07229	20.698	5.06839	12.8488	2.98895		7.17335	4.74062	7.66127	3.19099	6.16334	6.19277	7.57346	4.13332		16.4649	3.71643	16.2705	4.20876	17.3744	4.34992	12.1969	1.97481		3.15557	3.70523	2.75347	3.41141	3.78636
9.53906	2.29953	8.3779	1.24161	9.68244	2.12366	8.6481	1.99389		5.21657	3.33743	4.0236	1.54575	1.60865	1.97685	4.03771	6.12076		13.5533	4.72331	11.74	3.07797	20.7003	5.07776	12.8515	2.99448		7.17446	4.74939	7.6625	3.19689	6.17298	6.20421	7.57826	4.14028		16.472	3.72329	16.2737	4.21496	17.3757	4.35796	12.2009	1.97846		3.15583	3.71207	2.7564	3.41759	3.78732
9.54412	2.30378	8.38438	1.2439	9.68548	2.12758	8.64923	1.99757		5.2192	3.34358	4.02694	1.54858	1.60932	1.98037	4.04241	6.12997		13.5566	4.73203	11.7479	3.08365	20.7179	5.08713	12.8562	3		7.19616	4.75815	7.67318	3.20278	6.19537	6.21566	7.57856	4.14724		16.4805	3.73016	16.2777	4.22116	17.3818	4.366	12.2662	1.98211		3.15619	3.71892	2.75661	3.42377	3.78772
9.54511	2.30802	8.38489	1.24619	9.6969	2.13149	8.64971	2.00125		5.21941	3.34972	4.02742	1.55142	1.61039	1.98389	4.0471	6.13918		13.5567	4.74074	11.7568	3.08933	20.7267	5.0965	12.8635	3.00552		7.19951	4.76691	7.67671	3.20868	6.20192	6.22711	7.58003	4.1542		16.4814	3.73703	16.2801	4.23356	17.3843	4.37405	12.3104	1.98576		3.15711	3.72577	2.75921	3.42995	3.78917
9.54657	2.31226	8.39102	1.24848	9.70014	2.13541	8.65069	2.00493		5.22659	3.35587	4.03386	1.55426	1.61051	1.98741	4.0518	6.1576		13.559	4.74946	11.7585	3.09501	20.7305	5.10586	12.8762	3.01105		7.20027	4.77567	7.68036	3.21458	6.22109	6.23855	7.58172	4.16116		16.4824	3.7439	16.2863	4.24596	17.3846	4.38209	12.3151	1.98941		3.15722	3.73262	2.76081	3.43613	3.78984
9.54727	2.3165	8.40325	1.25077	9.70684	2.13933	8.6515	2.00861		5.22984	3.36202	4.03656	1.55709	1.61102	1.99092	4.05649	6.17602		13.5723	4.75817	11.7597	3.10069	20.7341	5.11523	12.8812	3.01657		7.20063	4.78444	7.68219	3.22048	6.2486	6.25	7.58257	4.16812		16.494	3.75077	16.2899	4.25835	17.3898	4.39013	12.3298	1.99306		3.15747	3.73947	2.76144	3.44231	3.79005
9.55179	2.32075	8.40463	1.25306	9.70748	2.14325	8.6545	2.01229		5.23329	3.36816	4.03672	1.55993	1.61414	1.99444	4.06588	6.18984		13.5757	4.76688	11.7638	3.10637	20.7453	5.1246	12.8816	3.0221		7.20141	4.7932	7.68279	3.22638	6.24923	6.26145	7.59949	4.17507		16.4989	3.75764	16.2909	4.27075	17.3901	4.39817	12.3299	1.99671		3.1585	3.74632	2.76435	3.44849	3.79023
9.55224	2.32499	8.40632	1.25535	9.70848	2.14717	8.65599	2.01597		5.23993	3.37431	4.03815	1.56277	1.61465	1.99796	4.06773	6.19445		13.577	4.7756	11.7667	3.11204	20.7736	5.13397	12.8828	3.02762		7.20338	4.80196	7.68569	3.23228	6.25132	6.27289	7.60347	4.18203		16.5005	3.76451	16.2967	4.27695	17.399	4.40621	12.3343	2.00037		3.15855	3.75317	2.76513	3.45467	3.79064
9.56455	2.32923	8.41432	1.25765	9.71107	2.15109	8.6578	2.01964		5.24588	3.38045	4.04094	1.5656	1.61474	2.00148	4.07058	6.23129		13.5864	4.78431	11.7719	3.11772	20.8235	5.14334	12.8869	3.03315		7.20368	4.81073	7.68775	3.23817	6.25225	6.28434	7.60606	4.18899		16.5077	3.77138	16.3022	4.28934	17.4007	4.41425	12.3346	2.00402		3.15925	3.76002	2.76544	3.46085	3.79102
9.58674	2.33347	8.41692	1.25994	9.713	2.155	8.66225	2.02332		5.2509	3.3866	4.04378	1.56844	1.61742	2.00499	4.07527	6.2405		13.5881	4.79303	11.7731	3.1234	20.8868	5.15271	12.889	3.03867		7.2052	4.81949	7.68897	3.24407	6.25938	6.29579	7.60877	4.19595		16.5081	3.77825	16.3098	4.30174	17.4168	4.42229	12.3382	2.00767		3.15972	3.76687	2.7659	3.46703	3.79159
9.59351	2.33772	8.42013	1.26223	9.72012	2.15892	8.66671	2.027		5.25373	3.39275	4.04786	1.57127	1.61855	2.00851	4.07997	6.27274		13.5891	4.80174	11.7732	3.12908	20.9142	5.16208	12.8943	3.0442		7.20981	4.82825	7.69124	3.24997	6.25947	6.30723	7.60983	4.20291		16.5086	3.78512	16.3148	4.30794	17.4191	4.43033	12.341	2.01132		3.16237	3.77371	2.76747	3.47321	3.79223
9.59502	2.34196	8.4213	1.26452	9.72375	2.16284	8.66978	2.03068		5.25417	3.39889	4.04993	1.57411	1.61978	2.01203	4.08466	6.29577		13.5896	4.81046	11.7742	3.13476	20.9339	5.17144	12.9023	3.04972		7.21472	4.83701	7.70276	3.25587	6.26462	6.31868	7.61226	4.20987		16.5088	3.79199	16.3152	4.32034	17.4251	4.43837	12.3411	2.01497		3.16353	3.78056	2.76759	3.47939	3.79311
9.59726	2.3462	8.42571	1.26681	9.72472	2.16676	8.67222	2.03436		5.25517	3.40504	4.05066	1.57695	1.61987	2.01555	4.0853	6.30037		13.6108	4.81917	11.7812	3.14044	20.9471	5.18081	12.9255	3.05525		7.21556	4.84578	7.71115	3.26177	6.28475	6.33013	7.61828	4.21683		16.5131	3.79886	16.3175	4.33273	17.4361	4.44641	12.3568	2.01862		3.165	3.78741	2.76801	3.48557	3.79328
9.59739	2.35045	8.43339	1.2691	9.72669	2.17068	8.67375	2.03804		5.2593	3.41119	4.05301	1.57978	1.62012	2.01907	4.08936	6.30498		13.6565	4.82789	11.7821	3.14612	20.9579	5.19018	12.9396	3.06077		7.21604	4.85454	7.71233	3.26767	6.28799	6.34158	7.62472	4.22378		16.5152	3.80573	16.3324	4.34513	17.4402	4.45445	12.3586	2.02227		3.16869	3.79426	2.76846	3.49175	3.79778
9.60464	2.35469	8.43438	1.27139	9.73114	2.17459	8.67517	2.04172		5.26083	3.41733	4.05332	1.58262	1.62095	2.02258	4.09161	6.30958		13.6618	4.8366	11.7946	3.1518	21.0066	5.19955	12.9399	3.0663		7.22003	4.8633	7.72099	3.27356	6.28852	6.35302	7.62932	4.23074		16.5163	3.8126	16.3376	4.35133	17.443	4.46249	12.3614	2.02592		3.16976	3.80111	2.76907	3.49793	3.7978
9.60786	2.35893	8.43481	1.27368	9.73307	2.17851	8.6771	2.0454		5.26244	3.42348	4.06176	1.58546	1.62161	2.0261	4.09405	6.32801		13.6681	4.84532	11.7972	3.15748	21.0192	5.20892	12.9418	3.07182		7.22087	4.87206	7.72651	3.27946	6.2918	6.36447	7.63031	4.2377		16.5177	3.81947	16.338	4.35753	17.4579	4.47053	12.3699	2.02957		3.17039	3.80796	2.7701	3.50411	3.79981
9.61672	2.36317	8.43655	1.27597	9.73545	2.18243	8.67953	2.04907		5.2655	3.42963	4.06359	1.58829	1.62228	2.02962	4.10344	6.33722		13.6747	4.85403	11.7991	3.16316	21.0643	5.21829	12.9451	3.07735		7.22917	4.88083	7.72664	3.28536	6.29853	6.37592	7.63997	4.24466		16.5215	3.82634	16.3404	4.36992	17.4624	4.47857	12.3722	2.03322		3.17236	3.81481	2.77357	3.51029	3.80276
9.62881	2.36742	8.43747	1.27826	9.7368	2.18635	8.68532	2.05275		5.26553	3.43577	4.06398	1.59113	1.62348	2.03314	4.11171	6.34182		13.6773	4.86275	11.8176	3.16883	21.0689	5.22766	12.9453	3.08287		7.24328	4.88959	7.72747	3.29126	6.30823	6.38736	7.64181	4.25162		16.5315	3.83321	16.3429	4.37612	17.4663	4.48661	12.3743	2.03687		3.17243	3.82166	2.7747	3.51647	3.80325
9.64155	2.37166	8.43967	1.28055	9.74539	2.19027	8.68709	2.05643		5.26576	3.44192	4.06839	1.59396	1.62447	2.04017	4.11283	6.35103		13.6859	4.87146	11.8212	3.17451	21.09	5.23702	12.9582	3.0884		7.2461	4.89835	7.74059	3.29716	6.33905	6.39881	7.64636	4.25858		16.5327	3.84008	16.3472	4.38232	17.4694	4.49465	12.3807	2.04052		3.17697	3.8285	2.77646	3.52265	3.80689
9.65032	2.3759	8.44082	1.28284	9.74959	2.19419	8.69062	2.06011		5.26638	3.44806	4.07131	1.5968	1.62504	2.04369	4.11753	6.37867		13.687	4.88017	11.8235	3.18019	21.1257	5.24639	12.9595	3.09392		7.24612	4.90712	7.7422	3.30306	6.34876	6.41026	7.65053	4.26553		16.5354	3.84695	16.3568	4.39472	17.4707	4.50269	12.3953	2.04417		3.18078	3.83535	2.77754	3.52883	3.80711
9.67369	2.38014	8.4435	1.28514	9.75205	2.1981	8.69259	2.06379		5.2718	3.45421	4.07666	1.59964	1.62566	2.04721	4.11906	6.38327		13.6981	4.88889	11.8272	3.18587	21.147	5.25576	12.9612	3.09945		7.25744	4.91588	7.74402	3.30895	6.35672	6.4217	7.65177	4.27249		16.5356	3.85382	16.3764	4.40092	17.4729	4.51073	12.4027	2.04782		3.18141	3.8422	2.78027	3.53501	3.81041
9.67489	2.38439	8.44386	1.28743	9.7539	2.20202	8.69346	2.06747		5.27795	3.46036	4.07897	1.60247	1.62738	2.05072	4.12222	6.39248		13.6999	4.8976	11.8294	3.19155	21.1542	5.26513	12.9691	3.10497		7.25931	4.92464	7.74667	3.31485	6.36021	6.43315	7.66065	4.27945		16.5387	3.86069	16.3852	4.41331	17.4843	4.51877	12.4053	2.05147		3.18722	3.84905	2.78037	3.54119	3.81066
9.67591	2.38863	8.44529	1.28972	9.76888	2.20594	8.69594	2.07115		5.27812	3.4665	4.08114	1.60815	1.62904	2.05424	4.12692	6.39709		13.7067	4.90632	11.8318	3.19723	21.1552	5.2745	12.9874	3.1105		7.26236	4.9334	7.74964	3.32075	6.36312	6.4446	7.66876	4.28641		16.5438	3.86756	16.3859	4.42571	17.4881	4.52682	12.4055	2.05512		3.18837	3.8559	2.78165	3.54737	3.81376
9.68065	2.39287	8.44561	1.29201	9.771	2.20986	8.69631	2.07483		5.27955	3.47265	4.0819	1.61098	1.63155	2.05776	4.13161	6.41091		13.7185	4.91503	11.8328	3.20291	21.165	5.28387	12.9971	3.11602		7.2637	4.94217	7.76343	3.32665	6.36375	6.45604	7.66914	4.29337		16.544	3.87442	16.389	4.43811	17.493	4.53486	12.4155	2.05877		3.18892	3.86275	2.78487	3.55355	3.81383
9.68166	2.39711	8.44732	1.2943	9.77329	2.21378	8.69911	2.0785		5.2801	3.4788	4.08208	1.61382	1.63301	2.06128	4.13631	6.42933		13.7195	4.92375	11.8355	3.20859	21.1686	5.29324	13.004	3.12155		7.27193	4.95093	7.76399	3.33255	6.36425	6.46749	7.6798	4.30033		16.5455	3.88129	16.3898	4.45051	17.497	4.5429	12.4157	2.06242		3.1914	3.8696	2.78904	3.55973	3.8149
9.68358	2.40136	8.44892	1.29659	9.77569	2.21769	8.69992	2.08218		5.28492	3.48494	4.08607	1.61665	1.63355	2.06479	4.13952	6.43393		13.7559	4.93246	11.8505	3.21427	21.183	5.3026	13.0042	3.12707		7.27268	4.95969	7.76602	3.33845	6.37237	6.47894	7.68156	4.30729		16.5478	3.88816	16.3907	4.4567	17.5115	4.55094	12.4189	2.06607		3.19339	3.87645	2.79025	3.56591	3.81885
9.68428	2.4056	8.44968	1.29888	9.77711	2.22161	8.70583	2.08586		5.29049	3.49109	4.0866	1.61949	1.63649	2.06831	4.14059	6.43854		13.7572	4.94118	11.8613	3.21994	21.1909	5.31197	13.0291	3.1326		7.27852	4.96845	7.76632	3.34434	6.38274	6.49038	7.6823	4.31424		16.5517	3.89503	16.3928	4.4629	17.5123	4.55898	12.4213	2.06972		3.19342	3.8833	2.7915	3.57209	3.81887
9.68449	2.40984	8.45245	1.30117	9.7794	2.22553	8.70707	2.08954		5.29787	3.49723	4.09103	1.62233	1.63712	2.07183	4.141	6.48459		13.771	4.94989	11.8868	3.22562	21.2047	5.32134	13.0291	3.13812		7.28497	4.97722	7.76739	3.35024	6.38303	6.50183	7.68269	4.3212		16.5537	3.9019	16.4074	4.4691	17.5258	4.56702	12.4489	2.07337		3.1966	3.89014	2.79254	3.57827	3.82079
9.68566	2.41409	8.45271	1.30346	9.78527	2.22945	8.7099	2.09322		5.30172	3.50338	4.09248	1.62516	1.63767	2.07535	4.14184	6.4892		13.7722	4.95861	11.8878	3.2313	21.215	5.33071	13.0367	3.14365		7.28756	4.98598	7.77522	3.35614	6.38864	6.51328	7.68331	4.32816		16.5558	3.90877	16.4106	4.4753	17.5278	4.57506	12.4631	2.07702		3.19817	3.89699	2.79409	3.58445	3.82132
9.69536	2.41833	8.4547	1.30575	9.78529	2.23337	8.71122	2.0969		5.30202	3.50953	4.09318	1.628	1.63856	2.08238	4.1457	6.49381		13.7941	4.96732	11.9004	3.23698	21.2399	5.34008	13.0459	3.14917		7.2906	4.99474	7.78	3.36204	6.39201	6.52473	7.69338	4.33512		16.5602	3.91564	16.4224	4.4815	17.5374	4.5831	12.4709	2.08067		3.19951	3.90384	2.79559	3.59063	3.82223
9.70122	2.42257	8.45952	1.30804	9.79207	2.23729	8.71332	2.10058		5.30619	3.51567	4.09802	1.63084	1.63914	2.0859	4.14672	6.49841		13.8124	4.97603	11.9143	3.24266	21.2434	5.34945	13.0485	3.1547		7.29176	5.00351	7.78344	3.36794	6.39504	6.53617	7.69714	4.34208		16.5625	3.92251	16.4232	4.49389	17.5413	4.59114	12.4888	2.08432		3.19963	3.91069	2.79707	3.59681	3.82322
9.70356	2.42681	8.4596	1.31033	9.79669	2.2412	8.72346	2.10426		5.30703	3.52182	4.10079	1.63367	1.63978	2.08942	4.15039	6.51683		13.8235	4.98475	11.9173	3.24834	21.2761	5.35882	13.0838	3.16022		7.29462	5.01227	7.78469	3.37384	6.39938	6.54762	7.6977	4.34904		16.5658	3.92938	16.4274	4.50009	17.5503	4.59918	12.5023	2.08797		3.20034	3.91754	2.79713	3.60299	3.82931
9.70392	2.43106	8.45965	1.31262	9.79704	2.24512	8.72626	2.10794		5.30807	3.52797	4.10178	1.63651	1.64068	2.09293	4.15405	6.52144		13.8294	4.99346	11.9256	3.25402	21.2933	5.36818	13.0935	3.16575		7.29989	5.02103	7.79268	3.37973	6.40231	6.55907	7.69796	4.35599		16.5717	3.93625	16.429	4.50629	17.5518	4.60722	12.5261	2.09162		3.20108	3.92439	2.80013	3.60917	3.82952
9.7044	2.4353	8.46019	1.31492	9.79935	2.24904	8.73125	2.11161		5.30858	3.53411	4.10617	1.63934	1.64133	2.09645	4.15509	6.54907		13.8371	5.00218	11.9288	3.2597	21.3031	5.37755	13.0983	3.17127		7.30122	5.02979	7.79346	3.38563	6.40963	6.57051	7.69829	4.36295		16.5747	3.94312	16.4511	4.51249	17.5522	4.61526	12.5292	2.09527		3.2065	3.93124	2.80766	3.61535	3.83052
9.70727	2.43954	8.46039	1.31721	9.80573	2.25296	8.73319	2.11529		5.30985	3.54026	4.11397	1.64218	1.64614	2.09997	4.15978	6.56289		13.8398	5.01089	11.9293	3.26538	21.306	5.38692	13.0997	3.1768		7.30314	5.03856	7.79348	3.39153	6.42407	6.58196	7.7002	4.36991		16.576	3.94999	16.453	4.51869	17.5624	4.6233	12.5392	2.09892		3.20816	3.93809	2.80841	3.62153	3.83226
9.70849	2.44378	8.46989	1.3195	9.80699	2.25688	8.74574	2.11897		5.31014	3.5464	4.11915	1.64502	1.64678	2.10349	4.1658	6.56749		13.8487	5.01961	11.9344	3.27105	21.3137	5.39629	13.1002	3.18232		7.30612	5.04732	7.79811	3.39743	6.43181	6.59341	7.70169	4.37687		16.5769	3.95686	16.4556	4.52489	17.5632	4.63134	12.5432	2.10257		3.21021	3.94494	2.80911	3.62771	3.83452
9.71025	2.44803	8.47311	1.32179	9.80723	2.26079	8.74874	2.12265		5.31929	3.55255	4.12316	1.64785	1.64708	2.107	4.16917	6.5721		13.8498	5.02832	11.9428	3.27673	21.337	5.40566	13.1043	3.18785		7.31288	5.05608	7.80021	3.40333	6.45096	6.60485	7.70228	4.38383		16.579	3.96373	16.4572	4.53109	17.567	4.63938	12.5432	2.10622		3.21101	3.95178	2.80941	3.63389	3.83491
9.71034	2.45227	8.4763	1.32408	9.80846	2.26471	8.74978	2.12633		5.32023	3.5587	4.12469	1.65069	1.64746	2.11052	4.17387	6.58592		13.8629	5.03704	11.9455	3.28241	21.3514	5.41503	13.1137	3.19337		7.32421	5.06484	7.81259	3.40922	6.46937	6.6163	7.70297	4.39079		16.587	3.9706	16.4637	4.54348	17.5731	4.64742	12.545	2.10987		3.21308	3.95863	2.80944	3.64007	3.83603
9.71527	2.45651	8.47957	1.32637	9.80848	2.26863	8.75203	2.13001		5.32068	3.56484	4.12516	1.65353	1.64886	2.11404	4.17539	6.59052		13.8916	5.04575	11.9503	3.28809	21.5352	5.4244	13.1137	3.1989		7.32466	5.07361	7.81473	3.41512	6.46966	6.62775	7.70453	4.39775		16.5882	3.97747	16.4672	4.54968	17.5746	4.65546	12.5535	2.11352		3.21444	3.96548	2.81097	3.64625	3.8382
9.71697	2.46076	8.48274	1.32866	9.80851	2.27255	8.75252	2.13369		5.32436	3.57099	4.12731	1.65636	1.65129	2.11756	4.17856	6.60434		13.8968	5.05447	11.9503	3.29377	21.5758	5.43376	13.1168	3.20442		7.32489	5.08237	7.82041	3.42102	6.4726	6.63919	7.70579	4.4047		16.5914	3.98434	16.4744	4.55588	17.5762	4.6635	12.5547	2.11717		3.21626	3.97233	2.81101	3.65243	3.83836
9.72113	2.465	8.48564	1.33095	9.82151	2.27647	8.75287	2.13737		5.32721	3.57714	4.12946	1.6592	1.65244	2.12107	4.18326	6.60894		13.9468	5.06318	11.9564	3.29945	21.6096	5.44313	13.125	3.20994		7.32682	5.09113	7.82355	3.42692	6.47592	6.65064	7.70724	4.41166		16.6034	3.99121	16.4865	4.56208	17.5807	4.67154	12.5608	2.12082		3.21652	3.97918	2.81575	3.65861	3.83927
9.7253	2.46924	8.48582	1.33324	9.82151	2.28039	8.75797	2.14104		5.3287	3.58328	4.13289	1.66203	1.65256	2.12459	4.18795	6.62276		13.9545	5.0719	11.9699	3.30513	21.6191	5.4525	13.1365	3.21547		7.32709	5.09989	7.82761	3.43282	6.47975	6.66209	7.70881	4.41862		16.6035	3.99808	16.4885	4.56828	17.585	4.67959	12.5697	2.12448		3.21747	3.98603	2.81613	3.66479	3.84296
9.72996	2.47348	8.49033	1.33553	9.82231	2.2843	8.75946	2.14472		5.33027	3.58943	4.13756	1.66487	1.65264	2.12811	4.19265	6.63197		13.9586	5.08061	11.9706	3.31081	21.6242	5.46187	13.1653	3.22099		7.33088	5.10866	7.83679	3.43872	6.49044	6.67353	7.70905	4.42558		16.6039	4.00495	16.4962	4.58067	17.5924	4.68763	12.5754	2.12813		3.21869	3.99288	2.81734	3.67097	3.84538
9.73302	2.47773	8.49058	1.33782	9.82295	2.28822	8.76022	2.1484		5.3328	3.59557	4.14068	1.66771	1.65429	2.13163	4.19734	6.65039		13.974	5.08932	11.9709	3.31649	21.6332	5.47124	13.1992	3.22652		7.33264	5.11742	7.84107	3.44461	6.4944	6.68498	7.71846	4.43254		16.6042	4.01182	16.5012	4.58687	17.6198	4.69567	12.5754	2.13178		3.21903	3.99973	2.81783	3.67715	3.84804
9.75578	2.48197	8.49535	1.34011	9.82357	2.29214	8.76121	2.15208		5.33376	3.60172	4.14418	1.67054	1.65441	2.13514	4.20204	6.66882		13.9759	5.09804	11.974	3.32216	21.6411	5.48061	13.204	3.23204		7.33381	5.12618	7.84399	3.45051	6.52359	6.69643	7.72458	4.4395		16.6059	4.01869	16.5017	4.59307	17.6584	4.70371	12.5801	2.13543		3.21988	4.00657	2.81958	3.68333	3.84815
9.75619	2.48621	8.49558	1.3424	9.82666	2.29606	8.7662	2.15576		5.33505	3.60787	4.14536	1.67338	1.65655	2.13866	4.20673	6.68724		13.984	5.10675	11.9778	3.32784	21.6522	5.48998	13.2062	3.23757		7.33795	5.13495	7.84702	3.45641	6.52755	6.70788	7.72868	4.44645		16.6067	4.02555	16.5028	4.59927	17.6601	4.71175	12.5898	2.13908		3.22022	4.01342	2.81966	3.68951	3.85026
9.75786	2.49045	8.49572	1.3447	9.83003	2.29998	8.76888	2.15944		5.33699	3.61401	4.14572	1.67622	1.65734	2.14218	4.21143	6.69645		13.9929	5.11547	11.979	3.33352	21.6542	5.49934	13.2136	3.24309		7.34704	5.14371	7.84725	3.46231	6.53281	6.71932	7.72936	4.45341		16.6067	4.03242	16.5127	4.60547	17.6624	4.71979	12.5929	2.14273		3.22243	4.02027	2.82049	3.69569	3.85174
9.77013	2.4947	8.49836	1.34699	9.8309	2.30389	8.77101	2.16312		5.34287	3.62016	4.14661	1.67905	1.65812	2.1457	4.21612	6.71487		14.0013	5.12418	11.9798	3.3392	21.7261	5.50871	13.2254	3.24862		7.35245	5.15247	7.8495	3.46821	6.55155	6.73077	7.73	4.46037		16.6136	4.03929	16.5145	4.61786	17.6677	4.72783	12.5993	2.14638		3.22357	4.02712	2.82312	3.70187	3.85268
9.77413	2.49894	8.49995	1.34928	9.8342	2.30781	8.77136	2.1668		5.34327	3.62631	4.15266	1.68189	1.66014	2.14921	4.22082	6.72408		14.0221	5.1329	11.9843	3.34488	21.7543	5.51808	13.2339	3.25414		7.36448	5.16123	7.85851	3.47411	6.56059	6.74222	7.73067	4.46733		16.6183	4.04616	16.5162	4.63026	17.6966	4.73587	12.6052	2.15003		3.22955	4.03397	2.82362	3.70805	3.8561
9.77744	2.50318	8.50043	1.35157	9.84264	2.31173	8.77321	2.17047		5.34625	3.63245	4.15315	1.68472	1.66167	2.15273	4.22551	6.75632		14.0359	5.14161	11.9863	3.35056	21.7578	5.52745	13.2393	3.25967		7.36708	5.17	7.8602	3.48	6.56508	6.75366	7.73683	4.47429		16.6195	4.05303	16.5284	4.63646	17.6996	4.74391	12.6069	2.15368		3.23156	4.04082	2.82603	3.71423	3.85968
9.78041	2.50742	8.50072	1.35386	9.84787	2.31565	8.78032	2.17415		5.35561	3.6386	4.15335	1.68756	1.66203	2.15625	4.23021	6.77474		14.0371	5.15033	11.9885	3.35624	21.7611	5.53682	13.2642	3.26519		7.36868	5.17876	7.86038	3.4859	6.5712	6.76511	7.74003	4.48125		16.6303	4.0599	16.5307	4.64886	17.7044	4.75195	12.6076	2.15733		3.23202	4.04767	2.82751	3.72041	3.86206
9.7827	2.51167	8.50082	1.35615	9.8545	2.31957	8.78629	2.17783		5.35865	3.64474	4.1555	1.6904	1.665	2.15977	4.2349	6.78856		14.0381	5.15904	11.9897	3.36192	21.7744	5.54619	13.267	3.27072		7.36974	5.18752	7.86119	3.4918	6.58173	6.77656	7.74396	4.48821		16.6445	4.06677	16.5308	4.65505	17.7104	4.75999	12.6248	2.16098		3.23218	4.05452	2.82879	3.72659	3.86359
9.78556	2.51591	8.50186	1.35844	9.8587	2.32349	8.7865	2.18151		5.3601	3.65089	4.15568	1.69323	1.66523	2.16328	4.2396	6.80698		14.0488	5.16776	11.9992	3.3676	21.8319	5.55556	13.2929	3.27624		7.38082	5.19628	7.86157	3.4977	6.58465	6.788	7.74522	4.49516		16.6527	4.07364	16.5396	4.66745	17.7135	4.76803	12.6319	2.16463		3.23417	4.06137	2.82904	3.73277	3.86372
9.79076	2.52015	8.50216	1.36073	9.8604	2.3274	8.7876	2.18519		5.36286	3.65704	4.15766	1.69607	1.66541	2.1668	4.24221	6.81159		14.0559	5.17647	12.0027	3.37328	21.8528	5.56492	13.3118	3.28177		7.38229	5.20505	7.8644	3.5036	6.59279	6.79945	7.74712	4.50212		16.6685	4.08051	16.5405	4.67365	17.729	4.77607	12.6386	2.16828		3.23439	4.06821	2.83038	3.73895	3.86472
9.79296	2.5244	8.50274	1.36302	9.86431	2.33132	8.7895	2.18887		5.36771	3.66318	4.15824	1.70174	1.66673	2.17384	4.24274	6.81619		14.0559	5.18519	12.0076	3.37895	21.8554	5.57429	13.3192	3.28729		7.38745	5.21381	7.86754	3.5095	6.59503	6.8109	7.74957	4.50908		16.6797	4.08738	16.542	4.67985	17.7311	4.78411	12.6392	2.17193		3.23453	4.07506	2.83096	3.74513	3.86577
9.80291	2.52864	8.50369	1.36531	9.86473	2.33524	8.79174	2.19255		5.37298	3.66933	4.1604	1.70458	1.66701	2.17735	4.24429	6.8254		14.0587	5.1939	12.0175	3.38463	21.8601	5.58366	13.3209	3.29282		7.39121	5.22257	7.87515	3.51539	6.59601	6.82234	7.76099	4.51604		16.6803	4.09425	16.5441	4.69225	17.7434	4.79215	12.6482	2.17558		3.235	4.08191	2.83541	3.75131	3.86583
9.80605	2.53288	8.50423	1.3676	9.86767	2.33916	8.79287	2.19623		5.37351	3.67548	4.16774	1.70741	1.66734	2.18087	4.24722	6.83001		14.0634	5.20261	12.0266	3.39031	21.8658	5.59303	13.324	3.29834		7.39223	5.23134	7.87531	3.52129	6.60139	6.83379	7.76113	4.523		16.6997	4.10112	16.5463	4.69844	17.7693	4.80019	12.6625	2.17923		3.23522	4.08876	2.83676	3.75749	3.8669
9.80663	2.53712	8.50547	1.36989	9.87111	2.34308	8.79303	2.1999		5.37382	3.68162	4.16918	1.71025	1.67139	2.18439	4.24899	6.85304		14.0719	5.21133	12.0279	3.39599	21.8661	5.6024	13.3322	3.30387		7.39469	5.2401	7.88602	3.52719	6.60634	6.84524	7.76288	4.52996		16.7059	4.10799	16.5464	4.70464	17.7842	4.80823	12.6718	2.18288		3.23556	4.09561	2.83804	3.76367	3.86815
9.80929	2.54137	8.50835	1.37219	9.87434	2.34699	8.79415	2.20358		5.37459	3.68777	4.17044	1.71592	1.67142	2.18791	4.25368	6.86685		14.0731	5.22004	12.0305	3.40167	21.9267	5.61177	13.3327	3.30939		7.39997	5.24886	7.89139	3.53309	6.61821	6.85668	7.76815	4.53691		16.7165	4.11486	16.5528	4.71704	17.7853	4.81627	12.6752	2.18653		3.23588	4.10246	2.83911	3.76985	3.86887
9.81304	2.54561	8.50857	1.37448	9.88018	2.35091	8.79571	2.20726		5.376	3.69392	4.17145	1.71876	1.67176	2.19142	4.2574	6.87146		14.0757	5.22876	12.0341	3.40735	21.9404	5.62114	13.3329	3.31492		7.40109	5.25762	7.89174	3.53899	6.61907	6.86813	7.77591	4.54387		16.7188	4.12173	16.5543	4.72944	17.7865	4.82431	12.6801	2.19018		3.23595	4.10931	2.83958	3.77603	3.87078
9.82035	2.54985	8.50918	1.37677	9.88196	2.35483	8.79652	2.21094		5.37759	3.70006	4.17318	1.7216	1.67789	2.19494	4.25838	6.88528		14.0877	5.23747	12.0386	3.41303	21.9506	5.6305	13.334	3.32044		7.41117	5.26639	7.89543	3.54489	6.63465	6.87958	7.77675	4.55083		16.7205	4.1286	16.5543	4.74183	17.7923	4.83236	12.7004	2.19383		3.23705	4.11616	2.84115	3.78221	3.87253
9.8229	2.55409	8.50995	1.37906	9.88234	2.35875	8.80524	2.21462		5.37913	3.70621	4.17441	1.72443	1.67988	2.19846	4.26307	6.89449		14.0907	5.24619	12.0448	3.41871	21.9732	5.63987	13.3486	3.32597		7.41486	5.27515	7.89709	3.55078	6.63561	6.89103	7.77921	4.55779		16.7233	4.13547	16.5573	4.74803	17.7929	4.8404	12.7128	2.19748		3.23726	4.12301	2.84474	3.78839	3.87258
9.82812	2.55834	8.51028	1.38135	9.88483	2.36267	8.80556	2.2183		5.38359	3.71235	4.17494	1.72727	1.68005	2.20198	4.26777	6.9083		14.0941	5.2549	12.0529	3.42439	22.0258	5.64924	13.3681	3.33149		7.41578	5.28391	7.89953	3.55668	6.63607	6.90247	7.78526	4.56475		16.7245	4.14234	16.5588	4.76043	17.816	4.84844	12.7155	2.20113		3.23796	4.12985	2.84688	3.79457	3.87485
9.83859	2.56258	8.51174	1.38364	9.88956	2.36659	8.80851	2.22198		5.3865	3.7185	4.17855	1.7301	1.68343	2.20549	4.26975	6.91291		14.1041	5.26362	12.058	3.43006	22.0351	5.65861	13.3696	3.33702		7.41791	5.29267	7.90363	3.56258	6.6371	6.91392	7.78818	4.57171		16.7283	4.14921	16.5592	4.76663	17.8338	4.85648	12.7434	2.20478		3.23808	4.1367	2.84874	3.80075	3.87539
9.84008	2.56682	8.51897	1.38593	9.89176	2.3705	8.81576	2.22566		5.38703	3.72465	4.18227	1.73294	1.68358	2.20901	4.2701	6.91751		14.1064	5.27233	12.0646	3.43574	22.0694	5.66798	13.3797	3.34254		7.41927	5.30144	7.90742	3.56848	6.63843	6.92537	7.79324	4.57867		16.7298	4.15608	16.5616	4.77283	17.8476	4.86452	12.7451	2.20843		3.23842	4.14355	2.84936	3.80693	3.8756
9.84167	2.57106	8.5193	1.38822	9.89624	2.37442	8.82785	2.22933		5.38784	3.73079	4.18354	1.73578	1.68551	2.21605	4.27246	6.92673		14.11	5.28105	12.0646	3.44142	22.0702	5.67735	13.3808	3.34807		7.42514	5.3102	7.90878	3.57438	6.63852	6.93681	7.79507	4.58562		16.7357	4.16295	16.5688	4.77902	17.869	4.87256	12.7568	2.21208		3.2388	4.1504	2.85331	3.81311	3.87837
9.84249	2.57531	8.51948	1.39051	9.90104	2.37834	8.82787	2.23301		5.38821	3.73694	4.18693	1.73861	1.6857	2.21956	4.273	6.93133		14.1116	5.28976	12.0785	3.4471	22.0773	5.68672	13.3819	3.35359		7.42572	5.31896	7.91843	3.58028	6.64172	6.94826	7.80066	4.59258		16.7358	4.16982	16.579	4.78522	17.9053	4.8806	12.7757	2.21573		3.2426	4.15725	2.8565	3.81929	3.8789
9.84309	2.57955	8.52099	1.3928	9.9103	2.38226	8.83055	2.23669		5.38855	3.74309	4.18833	1.74145	1.68583	2.22308	4.27716	6.95896		14.115	5.29847	12.0786	3.45278	22.0867	5.69608	13.3948	3.35912		7.42676	5.32773	7.92465	3.58617	6.64172	6.95971	7.80362	4.59954		16.7367	4.17668	16.5805	4.79142	17.9073	4.88864	12.7803	2.21938		3.24351	4.1641	2.85994	3.82547	3.8822
9.84461	2.58379	8.52411	1.39509	9.91491	2.38618	8.83436	2.24037		5.39121	3.74923	4.18889	1.74428	1.6875	2.2266	4.28185	6.9866		14.1402	5.30719	12.084	3.45846	22.0921	5.70545	13.4297	3.36464		7.42791	5.33649	7.92893	3.59207	6.64459	6.97115	7.80364	4.6065		16.7447	4.18355	16.581	4.79762	17.9147	4.89668	12.785	2.22303		3.24451	4.17095	2.86199	3.83165	3.88296
9.84478	2.58804	8.52534	1.39738	9.92347	2.39009	8.84262	2.24405		5.39313	3.75538	4.18922	1.74996	1.68778	2.23012	4.28605	6.9912		14.1451	5.3159	12.0864	3.46414	22.0946	5.71482	13.4376	3.37017		7.43001	5.34525	7.93306	3.59797	6.6478	6.9826	7.80681	4.61346		16.7462	4.19042	16.5816	4.81002	17.9379	4.90472	12.8054	2.22668		3.24534	4.1778	2.86524	3.83783	3.8832
9.8517	2.59228	8.52645	1.39967	9.92357	2.39401	8.84276	2.24773		5.39544	3.76152	4.19088	1.75279	1.69059	2.23363	4.28655	7.00963		14.1467	5.32462	12.0922	3.46982	22.1085	5.72419	13.4416	3.37569		7.43628	5.35401	7.93535	3.60387	6.68709	6.99405	7.80996	4.62042		16.7482	4.19729	16.5899	4.81622	17.9487	4.91276	12.8055	2.23033		3.24596	4.18464	2.86829	3.84401	3.88368
9.86273	2.59652	8.52647	1.40197	9.92551	2.39793	8.84594	2.25141		5.39746	3.76767	4.19096	1.75847	1.6949	2.24419	4.29124	7.01423		14.1482	5.33333	12.0938	3.4755	22.1373	5.73356	13.4445	3.38122		7.43907	5.36278	7.93584	3.60977	6.68863	7.00549	7.81018	4.62737		16.749	4.20416	16.5906	4.82241	17.9512	4.9208	12.819	2.23398		3.24596	4.19149	2.86839	3.85019	3.88736
9.8645	2.60076	8.52773	1.40426	9.94294	2.40185	8.84663	2.25509		5.3975	3.77382	4.19099	1.7613	1.69675	2.2477	4.29285	7.01884		14.1631	5.34205	12.0974	3.48117	22.1405	5.74293	13.4467	3.38674		7.4399	5.37154	7.93657	3.61567	6.69301	7.01694	7.8159	4.63433		16.7546	4.21103	16.5949	4.82861	17.9583	4.92884	12.8209	2.23763		3.24614	4.19834	2.86987	3.85637	3.88819
9.86532	2.60501	8.52934	1.40655	9.94306	2.40577	8.84892	2.25876		5.40267	3.77996	4.191	1.76414	1.69768	2.25122	4.29594	7.03265		14.177	5.35076	12.1005	3.48685	22.1824	5.7523	13.454	3.39227		7.44238	5.3803	7.94449	3.62156	6.69996	7.02839	7.826	4.64129		16.7586	4.2179	16.5963	4.83481	17.9698	4.93688	12.8228	2.24128		3.24718	4.20519	2.87113	3.86255	3.88845
9.86656	2.60925	8.52951	1.40884	9.94648	2.40969	8.84899	2.26244		5.40395	3.78611	4.19585	1.76697	1.69859	2.25474	4.30063	7.04647		14.1785	5.35948	12.1078	3.49253	22.2241	5.76166	13.464	3.39779		7.45033	5.38906	7.94538	3.62746	6.70139	7.03984	7.83126	4.64825		16.759	4.22477	16.6009	4.84101	17.9772	4.94492	12.8263	2.24494		3.24814	4.21204	2.87292	3.86873	3.89182
9.87036	2.61349	8.53012	1.41113	9.9512	2.4136	8.85127	2.26612		5.40834	3.79226	4.19751	1.76981	1.69921	2.25826	4.30253	7.05108		14.2043	5.36819	12.1117	3.49821	22.2645	5.77103	13.4647	3.40331		7.45116	5.39783	7.94794	3.63336	6.70257	7.05128	7.83148	4.65521		16.7646	4.23164	16.604	4.84721	17.9816	4.95296	12.8342	2.24859		3.24877	4.21889	2.8753	3.87492	3.89404
9.87667	2.61773	8.53314	1.41342	9.95325	2.41752	8.85399	2.2698		5.41106	3.7984	4.19807	1.77265	1.69959	2.26529	4.30533	7.07871		14.2297	5.37691	12.1288	3.50389	22.2875	5.7804	13.466	3.40884		7.45165	5.40659	7.95231	3.63926	6.70306	7.06273	7.83216	4.66217		16.7653	4.23851	16.6075	4.8596	18.0058	4.961	12.8373	2.25224		3.25095	4.22574	2.88389	3.8811	3.90008
9.87908	2.62198	8.53417	1.41571	9.95514	2.42144	8.85504	2.27348		5.41125	3.80455	4.19844	1.77548	1.70087	2.26881	4.30843	7.08331		14.2356	5.38562	12.1438	3.50957	22.3331	5.78977	13.4975	3.41436		7.45167	5.41535	7.95764	3.64516	6.7095	7.07418	7.83527	4.66913		16.7662	4.24538	16.6093	4.8658	18.0084	4.96904	12.841	2.25589		3.25102	4.23259	2.8863	3.88728	3.90201
9.89564	2.62622	8.53497	1.418	9.9593	2.42536	8.85521	2.27716		5.41257	3.81069	4.19897	1.77832	1.70215	2.27233	4.31002	7.11555		14.2478	5.39434	12.147	3.51525	22.3345	5.79914	13.5009	3.41989		7.45554	5.42411	7.95968	3.65106	6.72145	7.08562	7.83868	4.67608		16.7715	4.25225	16.6116	4.872	18.069	4.97708	12.8522	2.25954		3.25256	4.23944	2.88756	3.89346	3.90236
9.8964	2.63046	8.53593	1.42029	9.96349	2.42928	8.86325	2.28084		5.41631	3.81684	4.19978	1.78116	1.70294	2.27585	4.31472	7.12937		14.2488	5.40305	12.1487	3.52093	22.3737	5.80851	13.5055	3.42541		7.45571	5.43288	7.9662	3.65695	6.72309	7.09707	7.84205	4.68304		16.7749	4.25912	16.6129	4.8844	18.0915	4.98513	12.8704	2.26319		3.25269	4.24628	2.89024	3.89964	3.90238
9.90033	2.63471	8.53633	1.42258	9.96853	2.43319	8.86377	2.28452		5.41656	3.82299	4.20278	1.78399	1.70308	2.27936	4.31822	7.13398		14.2497	5.41176	12.1502	3.52661	22.3839	5.81788	13.5099	3.43094		7.46076	5.44164	7.96703	3.66285	6.73803	7.10852	7.84734	4.69		16.775	4.26599	16.6137	4.8906	18.1064	4.99317	12.8834	2.26684		3.25524	4.25313	2.89101	3.90582	3.9025
9.90359	2.63895	8.53935	1.42487	9.96977	2.43711	8.86398	2.28819		5.41669	3.82913	4.20416	1.78683	1.70379	2.28288	4.31941	7.13858		14.2591	5.42048	12.1505	3.53228	22.4058	5.82724	13.5145	3.43646		7.4608	5.4504	7.96717	3.66875	6.73916	7.11996	7.84949	4.69696		16.7757	4.27286	16.6215	4.8968	18.1144	5.00121	12.8958	2.27049		3.25558	4.25998	2.89189	3.912	3.90376
9.9264	2.64319	8.53953	1.42716	9.971	2.44103	8.8664	2.29187		5.41877	3.83528	4.2055	1.78966	1.70393	2.2864	4.32411	7.157		14.2605	5.42919	12.1548	3.53796	22.4254	5.83661	13.5269	3.44199		7.464	5.45917	7.97223	3.67465	6.75137	7.13141	7.85255	4.70392		16.7815	4.27973	16.6245	4.90299	18.1241	5.00925	12.9012	2.27414		3.25684	4.26683	2.89198	3.91818	3.91163
9.93341	2.64743	8.54032	1.42946	9.97312	2.44495	8.87488	2.29555		5.41939	3.84143	4.20978	1.7925	1.70429	2.28992	4.3243	7.16161		14.2666	5.43791	12.1576	3.54364	22.4256	5.84598	13.5332	3.44751		7.46548	5.46793	7.97234	3.68055	6.75766	7.14286	7.8576	4.71088		16.7823	4.2866	16.626	4.90919	18.1253	5.01729	12.9067	2.27779		3.25813	4.27368	2.89292	3.92436	3.91168
9.94463	2.65168	8.54085	1.43175	9.97486	2.44887	8.87586	2.29923		5.42227	3.84757	4.2115	1.79534	1.70543	2.29343	4.3288	7.18003		14.2697	5.44662	12.1711	3.54932	22.4345	5.85535	13.5414	3.45304		7.46905	5.47669	7.97386	3.68645	6.80029	7.1543	7.85921	4.71783		16.7834	4.29347	16.6275	4.92159	18.1273	5.02533	12.9077	2.28144		3.25884	4.28053	2.89313	3.93054	3.91492
9.94711	2.65592	8.54373	1.43404	9.97537	2.45279	8.87614	2.30291		5.42387	3.85372	4.21223	1.79817	1.70604	2.29695	4.3335	7.19845		14.2709	5.45534	12.195	3.555	22.4531	5.86472	13.5435	3.45856		7.47208	5.48545	7.97487	3.69234	6.80992	7.16575	7.85984	4.72479		16.7841	4.30034	16.628	4.92779	18.1383	5.03337	12.9077	2.28509		3.25887	4.28738	2.89491	3.93672	3.91515
9.95275	2.66016	8.54514	1.43633	9.97869	2.4567	8.87632	2.30659		5.42601	3.85986	4.21347	1.80101	1.70705	2.30047	4.33819	7.20766		14.2902	5.46405	12.206	3.56068	22.4643	5.87409	13.5567	3.46409		7.48049	5.49422	7.98557	3.69824	6.81438	7.1772	7.86158	4.73175		16.7847	4.30721	16.6293	4.93399	18.1389	5.04141	12.9104	2.28874		3.2601	4.29423	2.89854	3.9429	3.91717
9.954	2.6644	8.54541	1.43862	9.9834	2.46062	8.87707	2.31027		5.42837	3.86601	4.21515	1.80385	1.70708	2.30399	4.34289	7.21687		14.2957	5.47277	12.22	3.56636	22.4647	5.88346	13.5646	3.46961		7.48409	5.50298	7.98799	3.70414	6.84135	7.18864	7.86204	4.73871		16.7869	4.31408	16.6383	4.94638	18.155	5.04945	12.9197	2.29239		3.26049	4.30108	2.89921	3.94908	3.91837
9.95868	2.66865	8.54609	1.44091	9.9843	2.46454	8.87767	2.31395		5.43057	3.87216	4.22114	1.80668	1.70898	2.3075	4.34349	7.22148		14.3207	5.48148	12.2205	3.57204	22.4679	5.89282	13.5703	3.47514		7.48669	5.51174	7.98926	3.71004	6.8417	7.20009	7.8626	4.74567		16.7931	4.32095	16.6388	4.95258	18.1673	5.05749	12.9204	2.29604		3.26073	4.30792	2.90206	3.95526	3.91876
9.9641	2.67289	8.54862	1.4432	9.98546	2.46846	8.8783	2.31762		5.43096	3.8783	4.22425	1.80952	1.7101	2.31102	4.34523	7.22609		14.3242	5.4902	12.2222	3.57772	22.4817	5.90219	13.5704	3.48066		7.49331	5.5205	7.99047	3.71594	6.84988	7.21154	7.86558	4.75263		16.7947	4.32781	16.6425	4.96498	18.1705	5.06553	12.9282	2.29969		3.2623	4.31477	2.90444	3.96144	3.91991
9.96882	2.67713	8.55059	1.44549	9.99321	2.47238	8.87998	2.3213		5.43178	3.88445	4.23499	1.81235	1.7108	2.31454	4.34758	7.24451		14.3271	5.49891	12.2249	3.58339	22.491	5.91156	13.5773	3.48619		7.49372	5.52927	7.99396	3.72184	6.8648	7.22299	7.86824	4.75959		16.8294	4.33468	16.6434	4.97738	18.1896	5.07357	12.9437	2.30334		3.2644	4.32162	2.90527	3.96762	3.92382
9.9733	2.68137	8.55146	1.44778	9.99762	2.47629	8.88261	2.32498		5.43406	3.8906	4.2356	1.81519	1.71091	2.31806	4.34901	7.24911		14.3314	5.50763	12.227	3.58907	22.5171	5.92093	13.5812	3.49171		7.49525	5.53803	7.99751	3.72773	6.86585	7.23443	7.86882	4.76654		16.8339	4.34155	16.6497	4.98357	18.2203	5.08161	12.969	2.30699		3.26505	4.32847	2.90544	3.9738	3.92402
9.97768	2.68562	8.55184	1.45007	10.0022	2.48021	8.88444	2.32866		5.43484	3.89674	4.23733	1.81803	1.71125	2.32157	4.35228	7.26293		14.3438	5.51634	12.2323	3.59475	22.5515	5.9303	13.5971	3.49724		7.49571	5.54679	8.00036	3.73363	6.86622	7.24588	7.87141	4.7735		16.8388	4.34842	16.6509	4.99597	18.235	5.08965	12.9723	2.31064		3.26679	4.33532	2.90613	3.97998	3.92468
9.98322	2.68986	8.55274	1.45236	10.0049	2.48413	8.88826	2.33234		5.44359	3.90289	4.24054	1.82086	1.71339	2.32509	4.35509	7.26754		14.3508	5.52505	12.2341	3.60043	22.5559	5.93967	13.5992	3.50276		7.49781	5.55556	8.0021	3.73953	6.87717	7.25733	7.87674	4.78046		16.8415	4.35529	16.6648	5.00837	18.2464	5.09769	12.9775	2.31429		3.26848	4.34217	2.90871	3.98616	3.92899
9.98436	2.6941	8.55519	1.45465	10.0104	2.48805	8.89465	2.33602		5.44421	3.90904	4.24309	1.82654	1.71477	2.32861	4.35697	7.29056		14.3692	5.53377	12.2412	3.60611	22.5772	5.94904	13.6005	3.50829		7.50398	5.56432	8.00214	3.74543	6.88723	7.26877	7.87842	4.78742		16.8501	4.36216	16.6654	5.01457	18.2554	5.10573	12.9816	2.31794		3.26945	4.34902	2.91374	3.99234	3.92999
9.98489	2.69835	8.55644	1.45694	10.0161	2.49197	8.89596	2.3397		5.4482	3.91518	4.24436	1.82937	1.71599	2.33213	4.36111	7.29517		14.3812	5.54248	12.2445	3.61179	22.584	5.9584	13.6158	3.51381		7.50754	5.57308	8.00508	3.75133	6.89451	7.28022	7.89401	4.79438		16.8526	4.36903	16.6696	5.02696	18.2616	5.11377	12.9874	2.32159		3.26958	4.35587	2.91452	3.99852	3.93067
9.9858	2.70259	8.56078	1.45924	10.0168	2.49589	8.89837	2.34338		5.4487	3.92133	4.25307	1.83221	1.71837	2.33916	4.36167	7.30438		14.3815	5.5512	12.2497	3.61747	22.6653	5.96777	13.6343	3.51934		7.50972	5.58184	8.01063	3.75723	6.89582	7.29167	7.89593	4.80134		16.8571	4.3759	16.671	5.03936	18.2701	5.12181	12.996	2.32524		3.26961	4.36271	2.91465	4.0047	3.9324
9.98869	2.70683	8.56168	1.46153	10.0219	2.4998	8.89916	2.34706		5.44941	3.92747	4.25319	1.83504	1.72606	2.34268	4.36636	7.3228		14.3824	5.55991	12.2508	3.62315	22.7121	5.97714	13.6399	3.52486		7.51374	5.59061	8.01791	3.76312	6.89787	7.30311	7.89738	4.80829		16.8628	4.38277	16.6745	5.04556	18.2793	5.12985	12.9963	2.32889		3.27148	4.36956	2.91861	4.01088	3.93452
9.99317	2.71107	8.56184	1.46382	10.022	2.50372	8.89987	2.35073		5.45325	3.93362	4.25498	1.83788	1.72689	2.3462	4.36652	7.32741		14.3853	5.56863	12.2512	3.62883	22.7183	5.98651	13.6532	3.53039		7.51383	5.59937	8.02105	3.76902	6.90216	7.31456	7.89919	4.81525		16.8675	4.38964	16.6781	5.05176	18.2965	5.13789	13.0117	2.33254		3.27229	4.37641	2.9187	4.01706	3.93507
9.99333	2.71532	8.56505	1.46611	10.0259	2.50764	8.91296	2.35441		5.46004	3.93977	4.25615	1.84072	1.72695	2.34971	4.36841	7.33201		14.3985	5.57734	12.2529	3.63451	22.73	5.99588	13.6537	3.53591		7.5175	5.60813	8.02306	3.77492	6.92024	7.32601	7.90856	4.82221		16.8693	4.39651	16.6803	5.05796	18.308	5.14594	13.0124	2.33619		3.27793	4.38326	2.91993	4.02324	3.93513
9.99501	2.71956	8.56551	1.4684	10.0293	2.51156	8.91357	2.35809		5.46038	3.94591	4.25922	1.84355	1.72874	2.35323	4.37106	7.34583		14.4092	5.58606	12.2536	3.64018	22.7457	6.00525	13.6682	3.54144		7.52071	5.61689	8.02539	3.78082	6.92207	7.33745	7.91039	4.82917		16.8736	4.40338	16.6815	5.07035	18.3221	5.15398	13.0159	2.33984		3.27854	4.39011	2.92133	4.02942	3.93596
9.99733	2.7238	8.56572	1.47069	10.0348	2.51548	8.92306	2.36177		5.46508	3.95206	4.25933	1.84639	1.73058	2.35675	4.37575	7.35965		14.411	5.59477	12.2605	3.64586	22.7766	6.01461	13.6751	3.54696		7.52385	5.62566	8.0342	3.78672	6.9224	7.3489	7.91273	4.83613		16.8815	4.41025	16.6995	5.08275	18.3737	5.16202	13.022	2.34349		3.28056	4.39696	2.92219	4.0356	3.93629
10.0027	2.72804	8.56666	1.47298	10.0384	2.5194	8.92779	2.36545		5.46599	3.95821	4.26442	1.84923	1.73813	2.36027	4.38045	7.39189		14.4322	5.60349	12.2608	3.65154	22.8232	6.02398	13.6966	3.55249		7.5278	5.63442	8.0343	3.79262	6.93223	7.36035	7.91479	4.84309		16.8876	4.41712	16.7018	5.08895	18.422	5.17006	13.0273	2.34714		3.28143	4.40381	2.92388	4.04178	3.93697
10.0095	2.73229	8.56691	1.47527	10.0396	2.52331	8.93523	2.36913		5.47004	3.96435	4.26462	1.85206	1.73855	2.36378	4.38514	7.4057		14.4502	5.6122	12.2669	3.65722	22.8363	6.03335	13.7018	3.55801		7.53075	5.64318	8.03547	3.79851	6.93266	7.37179	7.9189	4.85005		16.8889	4.42399	16.706	5.09515	18.4296	5.1781	13.0468	2.35079		3.28329	4.41066	2.926	4.04796	3.94238
10.0113	2.73653	8.57042	1.47756	10.0423	2.52723	8.94182	2.37281		5.47325	3.9705	4.26812	1.8549	1.7397	2.3673	4.38984	7.42873		14.4673	5.62092	12.2772	3.6629	22.9059	6.04272	13.7105	3.56354		7.54234	5.65195	8.04077	3.80441	6.93589	7.38324	7.92896	4.857		16.8923	4.43086	16.706	5.10135	18.4411	5.18614	13.0489	2.35444		3.28451	4.41751	2.92674	4.05414	3.94301
10.0188	2.74077	8.571	1.47985	10.0445	2.53115	8.94184	2.37649		5.47328	3.97664	4.27454	1.86057	1.74049	2.37082	4.39453	7.47018		14.4754	5.62963	12.2782	3.66858	22.9393	6.05209	13.7106	3.56906		7.54425	5.66071	8.04636	3.81031	6.94556	7.39469	7.93009	4.86396		16.8977	4.43773	16.706	5.10754	18.4845	5.19418	13.0605	2.35809		3.28601	4.42435	2.92677	4.06032	3.94446
10.0195	2.74501	8.57308	1.48214	10.0454	2.53507	8.94302	2.38016		5.47541	3.98279	4.28155	1.86341	1.74051	2.37434	4.39923	7.47939		14.5002	5.63834	12.2807	3.67426	22.9873	6.06146	13.7304	3.57459		7.54884	5.66947	8.04671	3.81621	6.94899	7.40614	7.93238	4.87092		16.9022	4.4446	16.7066	5.11374	18.487	5.20222	13.0747	2.36174		3.28682	4.4312	2.92794	4.0665	3.94565
10.0196	2.74926	8.57319	1.48443	10.047	2.53899	8.94449	2.38384		5.47961	3.98894	4.28837	1.86624	1.7407	2.37785	4.40392	7.50242		14.5053	5.64706	12.2896	3.67994	23.0007	6.07083	13.7351	3.58011		7.54915	5.67823	8.04952	3.82211	6.95407	7.41758	7.93416	4.87788		16.9025	4.45147	16.7117	5.12614	18.5089	5.21026	13.0761	2.3654		3.2871	4.43805	2.9299	4.07268	3.94782
10.0277	2.7535	8.57323	1.48672	10.0522	2.5429	8.94718	2.38752		5.4808	3.99508	4.28853	1.86908	1.74185	2.38137	4.40638	7.50702		14.5179	5.65577	12.2944	3.68562	23.0134	6.08019	13.7537	3.58564		7.55628	5.687	8.05119	3.82801	6.96092	7.42903	7.93463	4.88484		16.9167	4.45834	16.7143	5.13234	18.5268	5.2183	13.0825	2.36905		3.29074	4.4449	2.93037	4.07886	3.94788
10.0368	2.75774	8.58554	1.48902	10.0581	2.54682	8.94819	2.3912		5.48593	4.00123	4.2903	1.87192	1.74662	2.38489	4.40862	7.52084		14.5278	5.66449	12.3084	3.69129	23.0346	6.08956	13.7538	3.59116		7.56068	5.69576	8.05675	3.8339	6.9628	7.44048	7.93876	4.8918		16.9251	4.46521	16.7274	5.13854	18.5274	5.22634	13.0975	2.3727		3.29126	4.45175	2.93087	4.08504	3.95167
10.0383	2.76199	8.58831	1.49131	10.0593	2.55074	8.94989	2.39488		5.4877	4.00738	4.29476	1.87475	1.74672	2.38841	4.41047	7.52545		14.5426	5.6732	12.3096	3.69697	23.0776	6.09893	13.7575	3.59669		7.56261	5.70452	8.05992	3.8398	6.96301	7.45192	7.93886	4.89875		16.9286	4.47208	16.7279	5.15093	18.5371	5.23438	13.1053	2.37635		3.29163	4.4586	2.93105	4.09122	3.95241
10.0444	2.76623	8.58889	1.4936	10.0646	2.55466	8.95002	2.39856		5.48946	4.01352	4.29688	1.87759	1.75036	2.39192	4.41139	7.53005		14.5449	5.68192	12.3114	3.70265	23.1157	6.1083	13.7644	3.60221		7.56377	5.71328	8.06172	3.8457	6.96616	7.46337	7.94715	4.90571		16.9361	4.47894	16.7339	5.16333	18.5628	5.24242	13.107	2.38		3.29233	4.46545	2.93106	4.0974	3.95362
10.0458	2.77047	8.59146	1.49589	10.0688	2.55858	8.95084	2.40224		5.48972	4.01967	4.29796	1.88042	1.75216	2.39544	4.41331	7.53466		14.5533	5.69063	12.3134	3.70833	23.1751	6.11767	13.7679	3.60773		7.56637	5.72205	8.06236	3.8516	6.97003	7.47482	7.94793	4.91267		16.9398	4.48581	16.7347	5.16953	18.5647	5.25046	13.1103	2.38365		3.29424	4.4723	2.9323	4.10358	3.95498
10.0499	2.77471	8.59259	1.49818	10.0753	2.5625	8.95193	2.40592		5.49473	4.02581	4.29816	1.88326	1.7537	2.39896	4.41407	7.53926		14.5834	5.69935	12.3161	3.71401	23.2014	6.12704	13.7763	3.61326		7.57452	5.73081	8.0655	3.8575	6.97095	7.48626	7.9502	4.91963		16.9443	4.49268	16.7374	5.17573	18.5663	5.2585	13.1227	2.3873		3.29471	4.47915	2.9328	4.10976	3.95745
10.054	2.77896	8.59352	1.50047	10.0854	2.56641	8.96289	2.40959		5.49549	4.03196	4.30201	1.8861	1.75382	2.40248	4.41522	7.54387		14.5842	5.70806	12.3203	3.71969	23.2076	6.13641	13.7771	3.61878		7.58599	5.73957	8.06992	3.8634	6.98203	7.49771	7.95324	4.92659		16.9703	4.49955	16.7399	5.18193	18.5731	5.26654	13.1301	2.39095		3.29477	4.48599	2.93512	4.11594	3.95823
10.0568	2.7832	8.59421	1.50276	10.0922	2.57033	8.96573	2.41327		5.49694	4.03811	4.30584	1.88893	1.75473	2.40599	4.41801	7.56229		14.5918	5.71678	12.3294	3.72537	23.2132	6.14577	13.7924	3.62431		7.58717	5.74834	8.07205	3.86929	6.98378	7.50916	7.96206	4.93355		16.9827	4.50642	16.7419	5.19432	18.5846	5.27458	13.1339	2.3946		3.29481	4.49284	2.93628	4.12212	3.95834
10.0722	2.78744	8.59689	1.50505	10.0947	2.57425	8.97068	2.41695		5.49694	4.04425	4.30712	1.89177	1.75495	2.40951	4.4227	7.58992		14.6079	5.72549	12.3319	3.73105	23.2372	6.15514	13.8025	3.62983		7.58831	5.7571	8.07241	3.87519	6.98687	7.5206	7.96291	4.94051		16.983	4.51329	16.7491	5.20672	18.5902	5.28262	13.1422	2.39825		3.29607	4.49969	2.93644	4.1283	3.96248
10.078	2.79168	8.5974	1.50734	10.0974	2.57817	8.97161	2.42063		5.49927	4.0504	4.30917	1.89461	1.75902	2.41303	4.42566	7.59453		14.613	5.7342	12.3374	3.73673	23.2679	6.16451	13.8343	3.63536		7.59321	5.76586	8.07451	3.88109	6.98911	7.53205	7.96413	4.94746		16.9872	4.52016	16.7498	5.21292	18.6212	5.29066	13.1484	2.4019		3.29729	4.50654	2.93708	4.13448	3.96455
10.0896	2.79593	8.59752	1.50963	10.0985	2.58209	8.9754	2.42431		5.49953	4.05655	4.31144	1.89744	1.76031	2.41655	4.4274	7.60835		14.6148	5.74292	12.3438	3.7424	23.2808	6.17388	13.843	3.64088		7.60072	5.77462	8.07644	3.88699	6.99647	7.5435	7.96694	4.95442		16.9873	4.52703	16.7524	5.21912	18.6257	5.29871	13.1511	2.40555		3.29921	4.51339	2.93884	4.14066	3.9648
10.091	2.80017	8.60024	1.51192	10.108	2.586	8.9826	2.42799		5.50256	4.06269	4.31427	1.90028	1.76109	2.42006	4.42987	7.61295		14.6163	5.75163	12.3458	3.74808	23.2871	6.18325	13.8441	3.64641		7.60303	5.78339	8.07699	3.89289	6.99841	7.55495	7.96815	4.96138		17.0005	4.5339	16.7643	5.23151	18.6404	5.30675	13.1666	2.4092		3.29946	4.52024	2.93965	4.14684	3.96658
10.0977	2.80441	8.60069	1.51421	10.1084	2.58992	8.98504	2.43167		5.50582	4.06884	4.31601	1.90311	1.76114	2.42358	4.43097	7.61756		14.6267	5.76035	12.3549	3.75376	23.2953	6.19262	13.8464	3.65193		7.60352	5.79215	8.08039	3.89878	7.01429	7.56639	7.97164	4.96834		17.002	4.54077	16.7662	5.23771	18.7238	5.31479	13.1733	2.41285		3.29979	4.52709	2.94391	4.15302	3.96877
10.1042	2.80866	8.60208	1.51651	10.1121	2.59384	8.98707	2.43535		5.51459	4.07498	4.31648	1.90595	1.7628	2.4271	4.43209	7.62677		14.6327	5.76906	12.3672	3.75944	23.3082	6.20199	13.8515	3.65746		7.6051	5.80091	8.08331	3.90468	7.02102	7.57784	7.98139	4.9753		17.0121	4.54764	16.7739	5.25011	18.8132	5.32283	13.1755	2.4165		3.30379	4.53394	2.94502	4.1592	3.9696
10.1105	2.8129	8.60536	1.5188	10.1169	2.59776	8.98723	2.43902		5.51525	4.08113	4.31655	1.90879	1.76504	2.43062	4.43679	7.6498		14.6409	5.77778	12.37	3.76512	23.3275	6.21135	13.855	3.66298		7.607	5.80967	8.0851	3.91058	7.02491	7.58929	7.98472	4.98226		17.0136	4.55451	16.7781	5.26251	18.8511	5.33087	13.1796	2.42015		3.30394	4.54078	2.94542	4.16538	3.97126
10.114	2.81714	8.60772	1.52109	10.1189	2.60168	8.98741	2.4427		5.51803	4.08728	4.31712	1.91162	1.76582	2.43413	4.44148	7.65901		14.6429	5.78649	12.3722	3.7708	23.3739	6.22072	13.8583	3.66851		7.61021	5.81844	8.09086	3.91648	7.03175	7.60073	7.99025	4.98921		17.0207	4.56138	16.782	5.2687	18.8561	5.33891	13.1846	2.4238		3.30588	4.54763	2.94844	4.17156	3.97529
10.1187	2.82138	8.61087	1.52338	10.1212	2.6056	8.9944	2.44638		5.51957	4.09342	4.3186	1.9173	1.76817	2.43765	4.44618	7.67743		14.6754	5.79521	12.3761	3.77648	23.3773	6.23009	13.8816	3.67403		7.61288	5.8272	8.09163	3.92238	7.04998	7.61218	7.99042	4.99617		17.0313	4.56825	16.7885	5.2749	18.9014	5.34695	13.1905	2.42745		3.30791	4.55448	2.94886	4.17774	3.97532
10.1208	2.82563	8.61547	1.52567	10.1254	2.60951	8.99572	2.45006		5.52085	4.09957	4.31922	1.92013	1.76862	2.44117	4.44666	7.68203		14.6798	5.80392	12.3783	3.78216	23.3974	6.23946	13.8818	3.67956		7.6183	5.83596	8.09977	3.92828	7.0515	7.62363	7.99116	5.00313		17.0362	4.57512	16.7901	5.2811	18.9051	5.35499	13.2137	2.4311		3.31023	4.56133	2.95106	4.18392	3.97564
10.1311	2.82987	8.616	1.52796	10.1358	2.61343	9.00175	2.45374		5.52548	4.10572	4.32107	1.92297	1.76936	2.44469	4.44869	7.68664		14.6902	5.81264	12.3922	3.78784	23.4153	6.24883	13.8823	3.68508		7.61857	5.84472	8.11413	3.93417	7.0531	7.63507	7.99142	5.01009		17.0366	4.58199	16.795	5.2873	18.9413	5.36303	13.2158	2.43475		3.31145	4.56818	2.95209	4.1901	3.97569
10.1329	2.83411	8.61608	1.53025	10.1435	2.61735	9.00183	2.45742		5.52899	4.11186	4.32475	1.9258	1.77013	2.4482	4.45087	7.70046		14.7025	5.82135	12.3969	3.79351	23.4201	6.2582	13.8965	3.69061		7.61916	5.85349	8.12078	3.94007	7.05528	7.64652	7.99364	5.01705		17.0425	4.58886	16.7953	5.2997	18.9569	5.37107	13.2231	2.4384		3.31274	4.57503	2.95292	4.19628	3.97673
10.1487	2.83835	8.61687	1.53254	10.1454	2.62127	9.00281	2.4611		5.52983	4.11801	4.32601	1.92864	1.77406	2.45172	4.45494	7.70506		14.7031	5.83007	12.402	3.79919	23.4411	6.26757	13.907	3.69613		7.62167	5.86225	8.12284	3.94597	7.06005	7.65797	7.99476	5.02401		17.0432	4.59573	16.8061	5.30589	18.9584	5.37911	13.2299	2.44205		3.31349	4.58188	2.95295	4.20246	3.97755
10.1495	2.8426	8.61842	1.53483	10.1522	2.62519	9.00798	2.46478		5.53428	4.12415	4.3282	1.93148	1.77428	2.45524	4.45557	7.71888		14.7053	5.83878	12.4082	3.80487	23.4444	6.27693	13.9129	3.70166		7.62526	5.87101	8.12656	3.95187	7.06763	7.66941	7.99547	5.03097		17.0469	4.6026	16.8081	5.31209	18.9642	5.38715	13.2417	2.4457		3.3143	4.58873	2.95307	4.20864	3.97758
10.1506	2.84684	8.62189	1.53712	10.1617	2.6291	9.009	2.46845		5.53669	4.1303	4.32856	1.93431	1.77462	2.45876	4.46026	7.72348		14.723	5.84749	12.4175	3.81055	23.5039	6.2863	13.9164	3.70718		7.62812	5.87978	8.12964	3.95777	7.07154	7.68086	7.99555	5.03792		17.0471	4.60947	16.8133	5.31829	18.9802	5.39519	13.2425	2.44935		3.31439	4.59558	2.95337	4.21482	3.97769
10.1516	2.85108	8.62214	1.53941	10.1641	2.63302	9.01184	2.47213		5.53974	4.13645	4.33005	1.93715	1.77471	2.47283	4.4621	7.72809		14.7334	5.85621	12.4176	3.81623	23.6741	6.29567	13.9169	3.71271		7.63101	5.88854	8.13816	3.96367	7.07371	7.69231	7.99666	5.04488		17.0478	4.61634	16.8228	5.32449	18.9844	5.40323	13.2589	2.453		3.31581	4.60242	2.95411	4.221	3.97773
10.1676	2.85532	8.62283	1.5417	10.1707	2.63694	9.01372	2.47581		5.54137	4.14259	4.33059	1.93999	1.77491	2.47634	4.4632	7.73269		14.7641	5.86492	12.4207	3.82191	23.6753	6.30504	13.9474	3.71823		7.63471	5.8973	8.14362	3.96956	7.08572	7.70375	8.00131	5.05184		17.0582	4.62321	16.8236	5.33069	18.988	5.41127	13.2672	2.45665		3.31618	4.60927	2.95417	4.22718	3.9866
10.1732	2.85957	8.62518	1.54399	10.1737	2.64086	9.01579	2.47949		5.54188	4.14874	4.33072	1.94282	1.77565	2.47986	4.46496	7.74651		14.7664	5.87364	12.4237	3.82759	23.6829	6.31441	13.948	3.72376		7.63755	5.90606	8.14659	3.97546	7.08627	7.7152	8.00156	5.0588		17.0622	4.63007	16.8299	5.34309	18.9911	5.41931	13.2877	2.4603		3.31631	4.61612	2.95533	4.23336	3.98665
10.1755	2.86381	8.62605	1.54629	10.1792	2.64478	9.0227	2.48317		5.54324	4.15489	4.33077	1.94566	1.77632	2.48338	4.46659	7.75112		14.7712	5.88235	12.4469	3.83327	23.6873	6.32378	13.9534	3.72928		7.63793	5.91483	8.14841	3.98136	7.093	7.72665	8.00165	5.06576		17.0624	4.63694	16.8369	5.34928	18.9963	5.42735	13.2897	2.46395		3.3165	4.62297	2.95773	4.23954	3.98706
10.1783	2.86805	8.62615	1.54858	10.1829	2.6487	9.03492	2.48685		5.5491	4.16103	4.33323	1.94849	1.77803	2.4869	4.46965	7.75572		14.7782	5.89107	12.4534	3.83895	23.7108	6.33315	13.9612	3.73481		7.64058	5.92359	8.15578	3.98726	7.0973	7.7381	8.0033	5.07272		17.0779	4.64381	16.8385	5.35548	19.0019	5.43539	13.2898	2.4676		3.31665	4.62982	2.95837	4.24572	3.9888
10.1855	2.8723	8.62856	1.55087	10.1851	2.65261	9.05136	2.49053		5.54972	4.16718	4.33499	1.95133	1.77941	2.49393	4.47435	7.76954		14.7873	5.89978	12.4574	3.84462	23.7565	6.34251	13.9716	3.74033		7.64697	5.93235	8.16108	3.99316	7.09954	7.74954	8.00361	5.07967		17.0797	4.65068	16.8524	5.36168	19.009	5.44343	13.2984	2.47125		3.31669	4.63667	2.9593	4.2519	3.99025
10.1894	2.87654	8.63039	1.55316	10.1864	2.65653	9.05416	2.49421		5.55213	4.17333	4.33547	1.95417	1.78054	2.49745	4.47904	7.79257		14.7913	5.9085	12.4635	3.8503	23.7851	6.35188	13.9803	3.74586		7.65133	5.94111	8.16139	3.99906	7.10534	7.76099	8.00391	5.08663		17.0816	4.65755	16.8527	5.37408	19.0613	5.45148	13.3188	2.4749		3.31711	4.64352	2.96293	4.25808	3.99119
10.1914	2.88078	8.63173	1.55545	10.1884	2.66045	9.05486	2.49788		5.55352	4.17947	4.34087	1.957	1.78538	2.50097	4.47922	7.79717		14.8044	5.91721	12.4654	3.85598	23.8395	6.36125	13.9842	3.75138		7.65306	5.94988	8.16492	4.00495	7.10722	7.77244	8.00776	5.09359		17.0891	4.66442	16.8545	5.38028	19.1472	5.45952	13.3245	2.47855		3.31819	4.65037	2.96432	4.26426	3.99213
10.193	2.88502	8.6345	1.55774	10.1884	2.66437	9.05578	2.50156		5.55995	4.18562	4.34168	1.95984	1.78712	2.50448	4.48374	7.81559		14.8051	5.92593	12.474	3.86166	23.8424	6.37062	13.9858	3.75691		7.65631	5.95864	8.17661	4.01085	7.10794	7.78388	8.01169	5.10055		17.1016	4.67129	16.8549	5.38647	19.2112	5.46756	13.3254	2.4822		3.31865	4.65722	2.96884	4.27044	3.99324
10.1959	2.88927	8.63895	1.56003	10.1888	2.66829	9.0566	2.50524		5.56623	4.19176	4.34265	1.96268	1.78729	2.508	4.48843	7.82481		14.8099	5.93464	12.4749	3.86734	23.8432	6.37999	13.9988	3.76243		7.65816	5.9674	8.17847	4.01675	7.11327	7.79533	8.01966	5.10751		17.1049	4.67816	16.8558	5.39267	19.2334	5.4756	13.3296	2.48586		3.31866	4.66406	2.97095	4.27662	3.99432
10.1976	2.89351	8.63897	1.56232	10.1964	2.6722	9.05789	2.50892		5.56624	4.19791	4.34388	1.96551	1.7888	2.51152	4.48874	7.82941		14.8229	5.94336	12.4804	3.87302	23.8697	6.38936	14.0007	3.76796		7.66085	5.97617	8.18184	4.02265	7.12379	7.80678	8.02864	5.11447		17.1083	4.68503	16.8622	5.39887	19.2358	5.48364	13.3359	2.48951		3.32019	4.67091	2.97358	4.2828	3.99453
10.2025	2.89775	8.63997	1.56461	10.2043	2.67612	9.06793	2.5126		5.5672	4.20406	4.34438	1.96835	1.79155	2.51504	4.49313	7.84323		14.8271	5.95207	12.4979	3.8787	23.8707	6.39873	14.0034	3.77348		7.66741	5.98493	8.18408	4.02855	7.12401	7.81822	8.02915	5.12143		17.1114	4.6919	16.8658	5.41127	19.2535	5.49168	13.345	2.49316		3.32078	4.67776	2.97433	4.28898	3.99489
10.2034	2.90199	8.64129	1.5669	10.2062	2.68004	9.06857	2.51628		5.57305	4.2102	4.34444	1.97118	1.79349	2.51855	4.49782	7.85704		14.8329	5.96078	12.5025	3.88438	23.8839	6.40809	14.0034	3.77901		7.67368	5.99369	8.1895	4.03445	7.12472	7.82967	8.03143	5.12838		17.1207	4.69877	16.8665	5.42367	19.3097	5.49972	13.3502	2.49681		3.32179	4.68461	2.97573	4.29516	3.99572
10.2064	2.90624	8.64249	1.56919	10.2105	2.68396	9.07079	2.51996		5.57396	4.21635	4.34874	1.97402	1.79409	2.52207	4.50252	7.87086		14.8373	5.9695	12.5069	3.89006	23.8941	6.41746	14.0064	3.78453		7.67626	6.00245	8.19011	4.04034	7.13561	7.84112	8.03213	5.13534		17.1323	4.70564	16.8679	5.42986	19.322	5.50776	13.3502	2.50046		3.32285	4.69146	2.97705	4.30134	3.99712
10.2076	2.91048	8.6431	1.57148	10.212	2.68788	9.07839	2.52364		5.57603	4.2225	4.34907	1.97686	1.79505	2.52559	4.50721	7.88007		14.8541	5.97821	12.517	3.89574	23.9233	6.42683	14.0089	3.79006		7.67715	6.01122	8.1918	4.04624	7.13576	7.85256	8.03626	5.1423		17.1428	4.71251	16.8685	5.44226	19.3337	5.5158	13.374	2.50411		3.32316	4.69831	2.97752	4.30752	4.00025
10.2141	2.91472	8.64435	1.57377	10.2142	2.6918	9.08086	2.52731		5.58061	4.22864	4.35234	1.97969	1.79505	2.52911	4.51022	7.88468		14.8667	5.98693	12.5265	3.90141	23.9479	6.4362	14.0235	3.79558		7.67719	6.01998	8.19471	4.05214	7.14132	7.86401	8.03906	5.14926		17.1444	4.71938	16.8794	5.45466	19.3366	5.52384	13.3745	2.50776		3.32488	4.70516	2.98132	4.3137	4.00127
10.2324	2.91896	8.64666	1.57607	10.216	2.69571	9.08173	2.53099		5.58126	4.23479	4.35388	1.98253	1.79783	2.53263	4.51191	7.90771		14.875	5.99564	12.5283	3.90709	23.9671	6.44557	14.0239	3.8011		7.67719	6.02874	8.19529	4.05804	7.14569	7.87546	8.04041	5.15622		17.1479	4.72625	16.8868	5.46706	19.3625	5.53188	13.3804	2.51141		3.32575	4.71201	2.98217	4.31988	4.00164
10.2336	2.92321	8.64864	1.57836	10.2191	2.69963	9.08646	2.53467		5.58271	4.24093	4.35821	1.98537	1.79801	2.53614	4.5166	7.91692		14.883	6.00436	12.5308	3.91277	24.0066	6.45494	14.0371	3.80663		7.68468	6.0375	8.19586	4.06394	7.15953	7.8869	8.04485	5.16318		17.1641	4.73312	16.8892	5.47325	19.377	5.53992	13.3857	2.51506		3.32668	4.71885	2.98306	4.32606	4.00193
10.2443	2.92745	8.66389	1.58065	10.2255	2.70355	9.08833	2.53835		5.5872	4.24708	4.35934	1.9882	1.79819	2.53966	4.5213	7.93994		14.9045	6.01307	12.5417	3.91845	24.0215	6.46431	14.0407	3.81215		7.68501	6.04627	8.19798	4.06984	7.16785	7.89835	8.04707	5.17013		17.1646	4.73999	16.8961	5.47945	19.4306	5.54796	13.401	2.51871		3.32991	4.7257	2.98507	4.33224	4.00525
10.2456	2.93169	8.66753	1.58294	10.2293	2.70747	9.0928	2.54203		5.59043	4.25323	4.3618	1.99104	1.80174	2.54318	4.52214	7.94455		14.9184	6.02179	12.5556	3.92413	24.0766	6.47367	14.0418	3.81768		7.68788	6.05503	8.20124	4.07573	7.17052	7.9098	8.04955	5.17709		17.1684	4.74686	16.8986	5.48565	19.4772	5.556	13.4052	2.52236		3.33072	4.73255	2.98552	4.33842	4.00562
10.2478	2.93594	8.66772	1.58523	10.2307	2.71139	9.09949	2.54571		5.59683	4.25937	4.36478	1.99387	1.80319	2.5467	4.52349	7.94915		14.9228	6.0305	12.5585	3.92981	24.0766	6.48304	14.0427	3.8232		7.69145	6.06379	8.20538	4.08163	7.18015	7.92125	8.04956	5.18405		17.1769	4.75373	16.9	5.49185	19.5283	5.56404	13.4164	2.52601		3.33357	4.7394	2.98667	4.3446	4.00623
10.2522	2.94018	8.67029	1.58752	10.2342	2.7153	9.10156	2.54939		5.59758	4.26552	4.36774	1.99671	1.80324	2.55021	4.52599	7.97218		14.9329	6.03922	12.5618	3.93549	24.1391	6.49241	14.0497	3.82873		7.69426	6.07256	8.20697	4.08753	7.1802	7.93269	8.0527	5.19101		17.1803	4.7606	16.905	5.49805	19.5399	5.57208	13.4183	2.52966		3.33425	4.74625	2.99017	4.35078	4.00882
10.2597	2.94442	8.67103	1.58981	10.2438	2.71922	9.10287	2.55307		5.60059	4.27167	4.36775	1.99955	1.8052	2.55373	4.53069	7.99521		14.9501	6.04793	12.5628	3.94117	24.1407	6.50178	14.0643	3.83425		7.69487	6.08132	8.20751	4.09343	7.20152	7.94414	8.05411	5.19797		17.1894	4.76747	16.909	5.50425	19.5741	5.58012	13.4273	2.53331		3.33523	4.7531	2.99025	4.35696	4.00887
10.2622	2.94866	8.67318	1.5921	10.2466	2.72314	9.10387	2.55675		5.60242	4.27781	4.37226	2.00238	1.80631	2.55725	4.53538	8.01363		14.953	6.05664	12.5638	3.94685	24.2156	6.51115	14.0646	3.83978		7.69648	6.09008	8.20979	4.09933	7.22118	7.95559	8.05426	5.20493		17.1972	4.77434	16.9114	5.51044	19.5802	5.58816	13.433	2.53696		3.33625	4.75995	2.99078	4.36314	4.01349
10.2645	2.95291	8.67702	1.59439	10.2564	2.72706	9.11172	2.56042		5.60287	4.28396	4.3782	2.00522	1.80758	2.56077	4.54008	8.02284		14.9552	6.06536	12.5641	3.95252	24.245	6.52052	14.0703	3.8453		7.69817	6.09884	8.21254	4.10523	7.22828	7.96703	8.0544	5.21189		17.2257	4.7812	16.9125	5.52284	19.5869	5.5962	13.4336	2.54061		3.33665	4.7668	2.99082	4.36932	4.01485
10.2795	2.95715	8.67937	1.59668	10.2667	2.73098	9.11667	2.5641		5.6029	4.2901	4.37854	2.00805	1.81041	2.56428	4.54477	8.04127		14.9566	6.07407	12.5674	3.9582	24.2535	6.52989	14.0827	3.85083		7.70574	6.10761	8.21432	4.11112	7.23806	7.97848	8.05755	5.21884		17.2305	4.78807	16.9164	5.52904	19.6507	5.60425	13.4377	2.54426		3.33707	4.77365	2.99427	4.3755	4.01545
10.2857	2.96139	8.67975	1.59897	10.2721	2.7349	9.1175	2.56778		5.60509	4.29625	4.37956	2.01089	1.81217	2.5678	4.54947	8.05048		14.9645	6.08279	12.5703	3.96388	24.2833	6.53925	14.0888	3.85635		7.7096	6.11637	8.21791	4.11702	7.24516	7.98993	8.05777	5.2258		17.2324	4.79494	16.9171	5.54144	19.7017	5.61229	13.4401	2.54791		3.33812	4.78049	2.99549	4.38168	4.01614
10.2902	2.96563	8.68292	1.60126	10.2728	2.73881	9.11922	2.57146		5.60601	4.3024	4.3797	2.01373	1.81227	2.57132	4.55416	8.0689		14.9646	6.0915	12.5762	3.96956	24.2991	6.54862	14.0891	3.86188		7.71285	6.12513	8.22177	4.12292	7.24707	8.00137	8.0623	5.23276		17.2339	4.80181	16.9221	5.54764	19.7121	5.62033	13.4524	2.55156		3.33885	4.78734	2.99577	4.38786	4.01711
10.2923	2.96988	8.68925	1.60356	10.2805	2.74273	9.12264	2.57514		5.60609	4.30854	4.37984	2.01656	1.81489	2.57484	4.55886	8.0735		14.9752	6.10022	12.5936	3.97524	24.3213	6.55799	14.1106	3.8674		7.71551	6.13389	8.22247	4.12882	7.25283	8.01282	8.06332	5.23972		17.2346	4.80868	16.9233	5.55383	19.7227	5.62837	13.4594	2.55521		3.33896	4.79419	2.99944	4.39404	4.01835
10.2932	2.97412	8.68942	1.60585	10.2861	2.74665	9.12297	2.57882		5.60619	4.31469	4.38087	2.0194	1.81571	2.57835	4.56355	8.08272		14.9824	6.10893	12.6011	3.98092	24.33	6.56736	14.1165	3.87293		7.71617	6.14266	8.22336	4.13472	7.25577	8.02427	8.07194	5.24668		17.2393	4.81555	16.9236	5.56623	19.7723	5.63641	13.4667	2.55886		3.33963	4.80104	2.99999	4.40022	4.02012
10.2982	2.97836	8.69045	1.60814	10.2891	2.75057	9.12906	2.5825		5.60769	4.32084	4.38278	2.02224	1.81775	2.58187	4.56399	8.08732		14.9881	6.11765	12.6025	3.9866	24.3315	6.57673	14.117	3.87845		7.71654	6.15142	8.22591	4.14062	7.27944	8.03571	8.07801	5.25364		17.2411	4.82242	16.9322	5.57863	19.8165	5.64445	13.4678	2.56251		3.34009	4.80789	3.00131	4.4064	4.02281
10.3053	2.98261	8.6922	1.61043	10.2902	2.75449	9.12962	2.58618		5.60869	4.32698	4.38544	2.02507	1.81902	2.58539	4.56743	8.09193		14.9966	6.12636	12.609	3.99228	24.3338	6.5861	14.117	3.88398		7.71916	6.16018	8.22735	4.14651	7.27957	8.04716	8.07895	5.26059		17.2435	4.82929	16.934	5.59102	19.8888	5.65249	13.4954	2.56616		3.34113	4.81474	3.00144	4.41258	4.02411
10.3064	2.98685	8.69618	1.61272	10.295	2.7584	9.1382	2.58985		5.60936	4.33313	4.38884	2.02791	1.82	2.58891	4.56792	8.09653		14.9975	6.13508	12.6138	3.99796	24.3598	6.59547	14.119	3.8895		7.7193	6.16894	8.22888	4.15241	7.29005	8.05861	8.08219	5.26755		17.2464	4.83616	16.9446	5.60342	20.0786	5.66053	13.5005	2.56981		3.34216	4.82159	3.00273	4.41876	4.02826
10.31	2.99109	8.69665	1.61501	10.2966	2.76232	9.14442	2.59353		5.60984	4.33927	4.38927	2.03074	1.82298	2.59242	4.56825	8.10574		14.998	6.14379	12.6162	4.00363	24.3629	6.60483	14.1292	3.89503		7.72257	6.17771	8.2342	4.15831	7.29318	8.07005	8.08527	5.27451		17.2494	4.84303	16.9481	5.60962	20.1365	5.66857	13.5052	2.57346		3.34263	4.82844	3.00326	4.42494	4.02934
10.3155	2.99533	8.69679	1.6173	10.2997	2.76624	9.14446	2.59721		5.61557	4.34542	4.39291	2.03358	1.82476	2.59594	4.57294	8.11035		14.999	6.15251	12.6198	4.00931	24.3653	6.6142	14.1313	3.90055		7.72526	6.18647	8.23662	4.16421	7.29773	8.0815	8.08627	5.28147		17.2522	4.8499	16.953	5.61582	20.1915	5.67661	13.5083	2.57711		3.34402	4.83529	3.00381	4.43112	4.03037
10.3194	2.99958	8.69754	1.61959	10.3015	2.77016	9.15073	2.60089		5.61643	4.35157	4.3938	2.03642	1.82494	2.59946	4.57575	8.11495		15.0114	6.16122	12.6329	4.01499	24.3695	6.62357	14.1326	3.90608		7.72911	6.19523	8.24396	4.17011	7.31337	8.09295	8.08915	5.28843		17.253	4.85677	16.9573	5.62202	20.1973	5.68465	13.5135	2.58076		3.34651	4.84213	3.00516	4.4373	4.03048
10.3236	3.00382	8.70268	1.62188	10.3043	2.77408	9.15196	2.60457		5.61979	4.35771	4.39395	2.03925	1.82652	2.60298	4.57764	8.12417		15.0144	6.16993	12.6347	4.02067	24.4011	6.63294	14.136	3.9116		7.73376	6.204	8.24487	4.17601	7.31638	8.1044	8.09588	5.29539		17.2579	4.86364	16.961	5.63441	20.2468	5.69269	13.5451	2.58441		3.34673	4.84898	3.00528	4.44348	4.03164
10.3237	3.00806	8.70338	1.62417	10.306	2.778	9.15582	2.60825		5.62263	4.36386	4.39466	2.04493	1.8299	2.60649	4.57904	8.12877		15.0288	6.17865	12.6352	4.02635	24.4196	6.64231	14.1493	3.91713		7.73428	6.21276	8.24511	4.1819	7.32053	8.11584	8.09708	5.30235		17.2592	4.87051	16.9787	5.64061	20.3039	5.70073	13.5766	2.58806		3.34841	4.85583	3.00564	4.44966	4.0321
10.3256	3.0123	8.70961	1.62646	10.3109	2.78191	9.1602	2.61193		5.62444	4.37001	4.39529	2.04776	1.83065	2.61001	4.58233	8.14259		15.0401	6.18736	12.6459	4.03203	24.4442	6.65168	14.1531	3.92265		7.735	6.22152	8.24952	4.1878	7.32182	8.12729	8.09772	5.3093		17.2598	4.87738	16.9789	5.64681	20.3869	5.70877	13.5829	2.59171		3.34848	4.86268	3.00688	4.45584	4.03348
10.3277	3.01655	8.70999	1.62875	10.3168	2.78583	9.16206	2.61561		5.62497	4.37615	4.39582	2.0506	1.83105	2.61705	4.58444	8.14719		15.044	6.19608	12.6495	4.03771	24.4564	6.66105	14.1638	3.92818		7.73618	6.23028	8.25558	4.1937	7.32291	8.13874	8.10003	5.31626		17.2602	4.88425	16.9836	5.65301	20.5092	5.71681	13.5944	2.59536		3.34918	4.86953	3.00712	4.46202	4.03357
10.3391	3.02079	8.71073	1.63104	10.3209	2.78975	9.1634	2.61928		5.62543	4.3823	4.3971	2.05343	1.83141	2.62056	4.58703	8.16101		15.0497	6.20479	12.6509	4.04339	24.4592	6.67041	14.1697	3.9337		7.74815	6.23905	8.25574	4.1996	7.32368	8.15018	8.10278	5.32322		17.2644	4.89112	16.9927	5.65921	20.5814	5.72485	13.6201	2.59901		3.34989	4.87638	3.0073	4.4682	4.03403
10.3429	3.02503	8.7176	1.63334	10.3237	2.79367	9.16638	2.62296		5.62878	4.38844	4.39901	2.05627	1.83206	2.62408	4.59172	8.17022		15.0519	6.21351	12.6647	4.04907	24.5054	6.67978	14.1742	3.93923		7.74996	6.24781	8.25596	4.2055	7.32393	8.16163	8.10316	5.33018		17.2711	4.89799	16.9951	5.66541	20.6233	5.73289	13.6304	2.60266		3.35024	4.88323	3.00937	4.47438	4.03665
10.3471	3.02927	8.7192	1.63563	10.3239	2.79759	9.16641	2.62664		5.63108	4.39459	4.40115	2.05911	1.83267	2.6276	4.59642	8.18864		15.0531	6.22222	12.6736	4.05474	24.5224	6.68915	14.1759	3.94475		7.7504	6.25657	8.25779	4.2114	7.3297	8.17308	8.10569	5.33714		17.2767	4.90486	17.0108	5.6716	20.6283	5.74093	13.6311	2.60632		3.35068	4.89008	3.00971	4.48056	4.03862
10.3526	3.03352	8.71972	1.63792	10.3243	2.8015	9.16773	2.63032		5.63256	4.40074	4.40396	2.06194	1.83501	2.63112	4.59737	8.19325		15.0594	6.23094	12.674	4.06042	24.5285	6.69852	14.2042	3.95028		7.75426	6.26533	8.25815	4.21729	7.32989	8.18452	8.10679	5.3441		17.281	4.91173	17.0183	5.684	20.6421	5.74897	13.6414	2.60997		3.35178	4.89692	3.01215	4.48674	4.03868
10.3536	3.03776	8.72137	1.64021	10.3244	2.80542	9.17016	2.634		5.63349	4.40688	4.40531	2.06478	1.83544	2.63463	4.60111	8.22549		15.0649	6.23965	12.6822	4.0661	24.5397	6.70789	14.2051	3.9558		7.75699	6.2741	8.26529	4.22319	7.3335	8.19597	8.11342	5.35105		17.2863	4.9186	17.0208	5.6902	20.6872	5.75702	13.6675	2.61362		3.35229	4.90377	3.01278	4.49292	4.04006
10.357	3.042	8.72219	1.6425	10.3255	2.80934	9.17106	2.63768		5.63845	4.41303	4.40853	2.06762	1.83575	2.64519	4.60581	8.25312		15.0739	6.24837	12.6859	4.07178	24.5662	6.71726	14.2126	3.96133		7.76193	6.28286	8.26784	4.22909	7.3346	8.20742	8.12286	5.35801		17.2882	4.92547	17.0235	5.6964	20.7784	5.76506	13.6717	2.61727		3.35262	4.91062	3.01312	4.4991	4.04114
10.3682	3.04625	8.72359	1.64479	10.3265	2.81326	9.17257	2.64136		5.63942	4.41918	4.40891	2.07045	1.8363	2.6487	4.60775	8.25773		15.0939	6.25708	12.6885	4.07746	24.5731	6.72663	14.2229	3.96685		7.76746	6.29162	8.26922	4.23499	7.33488	8.21886	8.12528	5.36497		17.2957	4.93233	17.0279	5.7026	20.7862	5.7731	13.6841	2.62092		3.35268	4.91747	3.01736	4.50528	4.0433
10.3763	3.05049	8.72434	1.64708	10.3281	2.81718	9.17283	2.64504		5.63951	4.42532	4.409	2.07329	1.83678	2.65222	4.60944	8.26233		15.1072	6.2658	12.6951	4.08314	24.637	6.73599	14.2325	3.97238		7.77226	6.30039	8.26956	4.24089	7.33647	8.23031	8.1258	5.37193		17.2975	4.9392	17.0382	5.7088	20.802	5.78114	13.6852	2.62457		3.35338	4.92432	3.01785	4.51146	4.04508
10.3782	3.05473	8.72575	1.64937	10.3397	2.8211	9.17432	2.64871		5.64029	4.43147	4.40916	2.07612	1.84227	2.65574	4.6105	8.28075		15.1081	6.27451	12.6992	4.08882	24.6599	6.74536	14.2435	3.9779		7.77362	6.30915	8.27128	4.24679	7.33841	8.24176	8.12717	5.37889		17.3115	4.94607	17.0392	5.72119	20.837	5.78918	13.6955	2.62822		3.35477	4.93117	3.02314	4.51764	4.04675
10.3786	3.05897	8.72748	1.65166	10.3456	2.82501	9.17436	2.65239		5.64116	4.43762	4.41231	2.07896	1.84514	2.65926	4.6119	8.28536		15.127	6.28322	12.7067	4.0945	24.6703	6.75473	14.2482	3.98343		7.77578	6.31791	8.27175	4.25268	7.34633	8.25321	8.13276	5.38585		17.3201	4.95294	17.0466	5.72739	20.8567	5.79722	13.6973	2.63187		3.35527	4.93802	3.024	4.52382	4.04757
10.3797	3.06322	8.7275	1.65395	10.348	2.82893	9.17624	2.65607		5.64505	4.44376	4.41269	2.0818	1.84741	2.66277	4.6121	8.28996		15.1366	6.29194	12.7081	4.10018	24.6908	6.7641	14.2543	3.98895		7.78011	6.32667	8.27852	4.25858	7.3501	8.26465	8.13361	5.3928		17.3247	4.95981	17.0501	5.73359	20.8708	5.80526	13.709	2.63552		3.35812	4.94487	3.02433	4.53	4.04867
10.3805	3.06746	8.73022	1.65624	10.3489	2.83285	9.17939	2.65975		5.65045	4.44991	4.41293	2.08463	1.84854	2.66629	4.6152	8.3222		15.1487	6.30065	12.7091	4.10585	24.7588	6.77347	14.2549	3.99448		7.78308	6.33544	8.28177	4.26448	7.35161	8.2761	8.13511	5.39976		17.3319	4.96668	17.0559	5.74599	20.8735	5.8133	13.7205	2.63917		3.35836	4.95172	3.02438	4.53618	4.04934
10.3864	3.0717	8.73366	1.65853	10.3519	2.83677	9.17996	2.66343		5.65341	4.45605	4.41376	2.08747	1.84879	2.66981	4.61583	8.32681		15.1489	6.30937	12.719	4.11153	24.7617	6.78284	14.2625	4		7.78495	6.3442	8.28986	4.27038	7.35249	8.28755	8.13603	5.40672		17.3398	4.97355	17.0569	5.75218	20.878	5.82134	13.7242	2.64282		3.36033	4.95856	3.02454	4.54236	4.05227
10.3867	3.07594	8.73884	1.66083	10.3543	2.84069	9.18104	2.66711		5.65545	4.4622	4.41643	2.09031	1.85012	2.67333	4.61989	8.33141		15.1534	6.31808	12.7202	4.11721	24.7773	6.79221	14.2706	4.00552		7.78682	6.35296	8.29368	4.27628	7.35312	8.29899	8.13975	5.41368		17.3487	4.98042	17.0575	5.76458	20.9585	5.82938	13.7319	2.64647		3.36277	4.96541	3.02625	4.54854	4.05278
10.3874	3.08019	8.74083	1.66312	10.3569	2.8446	9.18269	2.67079		5.65972	4.46835	4.41685	2.09314	1.85123	2.67684	4.62459	8.34063		15.1604	6.3268	12.7257	4.12289	24.7808	6.80157	14.2728	4.01105		7.78751	6.36172	8.29747	4.28218	7.36072	8.31044	8.14111	5.42064		17.3659	4.98729	17.061	5.77078	20.9741	5.83742	13.735	2.65012		3.36414	4.97226	3.02628	4.55472	4.05329
10.3882	3.08443	8.74105	1.66541	10.3653	2.84852	9.1888	2.67447		5.66275	4.47449	4.41703	2.09598	1.8534	2.68036	4.62928	8.34984		15.1605	6.33551	12.7348	4.12857	24.7911	6.81094	14.2728	4.01657		7.79658	6.37049	8.31177	4.28807	7.36506	8.32189	8.1445	5.4276		17.3748	4.99416	17.0746	5.77698	20.9798	5.84546	13.7396	2.65377		3.3645	4.97911	3.02636	4.5609	4.05392
10.3885	3.08867	8.74235	1.6677	10.3717	2.85244	9.1895	2.67814		5.66489	4.48064	4.41865	2.09881	1.85395	2.68388	4.63398	8.36365		15.1932	6.34423	12.7352	4.13425	24.7935	6.82031	14.2813	4.0221		7.80244	6.37925	8.31314	4.29397	7.37549	8.33333	8.14759	5.43456		17.4062	5.00103	17.0807	5.78938	21.0204	5.8535	13.7518	2.65742		3.36613	4.98596	3.02639	4.56708	4.05394
10.3887	3.09291	8.74368	1.66999	10.3729	2.85636	9.19158	2.68182		5.66647	4.48679	4.41877	2.10165	1.85453	2.6874	4.63867	8.39129		15.1967	6.35294	12.7387	4.13993	24.7946	6.82968	14.2987	4.02762		7.80263	6.38801	8.32007	4.29987	7.37947	8.34478	8.15328	5.44151		17.4104	5.0079	17.0863	5.79557	21.0522	5.86154	13.7659	2.66107		3.36682	4.99281	3.02671	4.57326	4.05621
10.3977	3.09716	8.7444	1.67228	10.3734	2.86028	9.19262	2.6855		5.6696	4.49293	4.42142	2.10449	1.85586	2.69091	4.64337	8.4051		15.2012	6.36166	12.7402	4.14561	24.85	6.83905	14.3047	4.03315		7.80462	6.39678	8.32219	4.30577	7.38477	8.35623	8.1613	5.44847		17.4129	5.01477	17.0876	5.80797	21.0713	5.86958	13.7665	2.66472		3.36823	4.99966	3.02683	4.57945	4.05669
10.4003	3.1014	8.74668	1.67457	10.3889	2.8642	9.19322	2.68918		5.67	4.49908	4.42224	2.10732	1.85624	2.69443	4.64652	8.40971		15.2169	6.37037	12.7423	4.15129	24.8542	6.84842	14.3159	4.03867		7.80751	6.40554	8.32247	4.31167	7.38542	8.36767	8.16389	5.45543		17.4255	5.02164	17.0885	5.81417	21.0742	5.87762	13.7778	2.66837		3.36914	5.00651	3.02726	4.58563	4.05791
10.4047	3.10564	8.74688	1.67686	10.3928	2.86811	9.19582	2.69286		5.6707	4.50522	4.42428	2.11016	1.85659	2.69795	4.64806	8.44655		15.2173	6.37908	12.7563	4.15697	24.8851	6.85779	14.3259	4.0442		7.81189	6.4143	8.32337	4.31757	7.3875	8.37912	8.16681	5.46239		17.4264	5.02851	17.0925	5.82037	21.0778	5.88566	13.7781	2.67202		3.37004	5.01336	3.02746	4.59181	4.05896
10.4073	3.10989	8.74975	1.67915	10.3943	2.87203	9.19625	2.69654		5.67642	4.51137	4.42898	2.113	1.85678	2.70147	4.65032	8.45116		15.2209	6.3878	12.7653	4.16264	24.9121	6.86715	14.3491	4.04972		7.81286	6.42306	8.32367	4.32346	7.39482	8.39057	8.16909	5.46935		17.4347	5.03538	17.0935	5.83277	21.1684	5.8937	13.7821	2.67567		3.37026	5.0202	3.02852	4.59799	4.05929
10.4169	3.11413	8.75502	1.68144	10.3947	2.87595	9.19911	2.70022		5.679	4.51752	4.42933	2.11583	1.85794	2.70498	4.65276	8.46958		15.243	6.39651	12.7655	4.16832	24.9801	6.87652	14.3575	4.05525		7.81406	6.43183	8.32686	4.32936	7.39824	8.40201	8.1742	5.47631		17.4437	5.04225	17.0957	5.84516	21.1722	5.90174	13.7832	2.67932		3.37291	5.02705	3.03191	4.60417	4.06102
10.4169	3.11837	8.75623	1.68373	10.3987	2.87987	9.2045	2.7039		5.68155	4.52366	4.42997	2.11867	1.85871	2.7085	4.65405	8.47419		15.2448	6.40523	12.7683	4.174	25.0071	6.88589	14.3689	4.06077		7.82216	6.44059	8.32936	4.33526	7.40103	8.41346	8.17752	5.48326		17.4626	5.04912	17.0957	5.85136	21.2442	5.90979	13.79	2.68297		3.37363	5.0339	3.03338	4.61035	4.06232
10.4192	3.12261	8.7565	1.68602	10.4021	2.88379	9.20524	2.70757		5.6817	4.52981	4.43271	2.1215	1.85902	2.71202	4.65745	8.4834		15.2646	6.41394	12.7716	4.17968	25.0846	6.89526	14.386	4.0663		7.82373	6.44935	8.33019	4.34116	7.40356	8.42491	8.18069	5.49022		17.4779	5.05599	17.1023	5.86376	21.2825	5.91783	13.7966	2.68662		3.37779	5.04075	3.03536	4.61653	4.06267
10.4196	3.12686	8.75704	1.68831	10.4035	2.8877	9.20823	2.71125		5.68287	4.53596	4.4344	2.12434	1.85922	2.71554	4.66215	8.49721		15.2974	6.42266	12.7835	4.18536	25.1481	6.90463	14.3878	4.07182		7.83753	6.45811	8.33559	4.34706	7.40476	8.43636	8.18389	5.49718		17.4929	5.06286	17.1134	5.86996	21.3156	5.92587	13.8034	2.69027		3.38062	5.0476	3.03834	4.62271	4.06337
10.4201	3.1311	8.7578	1.69061	10.4041	2.89162	9.21097	2.71493		5.68724	4.5421	4.43669	2.12718	1.86118	2.71905	4.66575	8.50182		15.2999	6.43137	12.7889	4.19104	25.1502	6.914	14.4058	4.07735		7.8488	6.46688	8.33667	4.35296	7.40626	8.4478	8.18649	5.50414		17.4965	5.06973	17.1145	5.88235	21.3912	5.93391	13.8067	2.69392		3.38119	5.05445	3.04023	4.62889	4.0639
10.4208	3.13534	8.75832	1.6929	10.4163	2.89554	9.21309	2.71861		5.6938	4.54825	4.43784	2.13001	1.86142	2.72257	4.66684	8.52485		15.3018	6.44009	12.7974	4.19672	25.1992	6.92337	14.4109	4.08287		7.85185	6.47564	8.33677	4.35885	7.40896	8.45925	8.18697	5.5111		17.4995	5.0766	17.1215	5.89475	21.4475	5.94195	13.8221	2.69757		3.38316	5.0613	3.04159	4.63507	4.06612
10.4229	3.13958	8.75996	1.69519	10.4225	2.89946	9.21349	2.72229		5.69636	4.55439	4.4454	2.13285	1.86339	2.72609	4.67154	8.54787		15.3091	6.4488	12.8013	4.2024	25.2361	6.93273	14.4161	4.0884		7.85517	6.4844	8.33854	4.36475	7.41527	8.4707	8.18809	5.51806		17.4999	5.08346	17.1238	5.90715	21.5646	5.94999	13.8269	2.70122		3.3834	5.06815	3.04377	4.64125	4.06772
10.4236	3.14383	8.76	1.69748	10.427	2.90338	9.21592	2.72597		5.69968	4.56054	4.44822	2.13569	1.86447	2.72961	4.67623	8.57551		15.3099	6.45752	12.802	4.20808	25.2592	6.9421	14.4753	4.09392		7.85683	6.49317	8.34296	4.37065	7.42289	8.48214	8.19426	5.52502		17.5023	5.09033	17.1376	5.91335	21.6031	5.95803	13.8328	2.70487		3.38505	5.07499	3.04617	4.64743	4.07058
10.43	3.14807	8.76348	1.69977	10.4284	2.9073	9.22018	2.72965		5.70876	4.56669	4.44883	2.13852	1.86491	2.73312	4.67661	8.58011		15.3114	6.46623	12.8028	4.21375	25.2635	6.95147	14.481	4.09945		7.85839	6.50193	8.34352	4.37655	7.42506	8.49359	8.1959	5.53197		17.5089	5.0972	17.1411	5.92574	21.7208	5.96607	13.8405	2.70852		3.38545	5.08184	3.0463	4.65361	4.07072
10.4309	3.15231	8.76488	1.70206	10.4346	2.91121	9.22374	2.73333		5.70937	4.57283	4.44973	2.14136	1.86506	2.73664	4.68093	8.60314		15.3191	6.47495	12.807	4.21943	25.3007	6.96084	14.4847	4.10497		7.86006	6.51069	8.34836	4.38245	7.43674	8.50504	8.19701	5.53893		17.5371	5.10407	17.1454	5.93814	21.7411	5.97411	13.8537	2.71217		3.38554	5.08869	3.04741	4.65979	4.0712
10.4312	3.15655	8.7691	1.70435	10.4349	2.91513	9.2345	2.737		5.71423	4.57898	4.44978	2.14419	1.86544	2.74016	4.68198	8.60775		15.3199	6.48366	12.8094	4.22511	25.3279	6.97021	14.486	4.1105		7.86246	6.51945	8.349	4.38834	7.4427	8.51648	8.1989	5.54589		17.5489	5.11094	17.1578	5.94434	21.7943	5.98215	13.8544	2.71582		3.38577	5.09554	3.04803	4.66597	4.07256
10.4312	3.1608	8.7692	1.70664	10.4366	2.91905	9.23534	2.74068		5.71432	4.58513	4.4512	2.14703	1.86635	2.74368	4.68562	8.61696		15.3285	6.49237	12.8117	4.23079	25.3869	6.97958	14.4876	4.11602		7.86263	6.52822	8.35412	4.39424	7.44329	8.52793	8.19957	5.55285		17.5621	5.11781	17.1583	5.95054	21.8103	5.99019	13.8693	2.71947		3.38608	5.10239	3.05113	4.67215	4.07267
10.4318	3.16504	8.77324	1.70893	10.4373	2.92297	9.23582	2.74436		5.71504	4.59127	4.45423	2.14987	1.86743	2.74719	4.69032	8.63077		15.3331	6.50109	12.8133	4.23647	25.3917	6.98895	14.4936	4.12155		7.86707	6.53698	8.35801	4.40014	7.44409	8.53938	8.20192	5.55981		17.5734	5.12468	17.1604	5.95673	21.8494	5.99823	13.8941	2.72312		3.38655	5.10924	3.05133	4.67833	4.07293
10.4345	3.16928	8.77411	1.71122	10.4373	2.92689	9.2381	2.74804		5.71723	4.59742	4.4562	2.1527	1.86775	2.75071	4.69501	8.63999		15.3539	6.5098	12.8141	4.24215	25.4056	6.99831	14.4943	4.12707		7.86914	6.54574	8.3602	4.40604	7.44958	8.55082	8.20554	5.56677		17.5885	5.13155	17.1624	5.96293	21.9066	6.00627	13.8962	2.72677		3.38807	5.11609	3.05197	4.68451	4.07299
10.4403	3.17353	8.77543	1.71351	10.4391	2.9308	9.24066	2.75172		5.71913	4.60356	4.45983	2.15554	1.86828	2.75423	4.69593	8.64459		15.3643	6.51852	12.8159	4.24783	25.4367	7.00768	14.4956	4.1326		7.87535	6.5545	8.36069	4.41194	7.45956	8.56227	8.20605	5.57372		17.589	5.13842	17.1698	5.96913	21.9176	6.01431	13.9087	2.73043		3.38813	5.12294	3.05351	4.69069	4.07305
10.4443	3.17777	8.77561	1.7158	10.4493	2.93472	9.2489	2.7554		5.72011	4.60971	4.46208	2.15838	1.86889	2.75775	4.69705	8.6492		15.3679	6.52723	12.8206	4.25351	25.4674	7.01705	14.4974	4.13812		7.87967	6.56327	8.36454	4.41784	7.46369	8.57372	8.21299	5.58068		17.5992	5.14529	17.1723	5.97533	21.9401	6.02235	13.9219	2.73408		3.38829	5.12979	3.05451	4.69687	4.07467
10.4452	3.18201	8.7757	1.71809	10.4524	2.93864	9.25059	2.75908		5.72327	4.61586	4.46444	2.16121	1.86983	2.76126	4.69971	8.68144		15.3683	6.53595	12.8225	4.25919	25.5358	7.02642	14.5152	4.14365		7.88233	6.57203	8.36468	4.42373	7.46822	8.58516	8.21471	5.58764		17.6053	5.15216	17.1884	5.98153	21.9458	6.03039	13.9291	2.73773		3.39	5.13663	3.05598	4.70305	4.07953
10.4453	3.18625	8.77791	1.72039	10.4541	2.94256	9.25099	2.76276		5.72626	4.622	4.46777	2.16405	1.87331	2.76478	4.7044	8.69525		15.375	6.54466	12.8253	4.26486	25.6061	7.03579	14.5193	4.14917		7.88496	6.58079	8.36727	4.42963	7.48579	8.59661	8.21658	5.5946		17.6091	5.15903	17.1891	5.98773	21.9512	6.03843	13.9302	2.74138		3.39137	5.14348	3.05635	4.70923	4.07987
10.4563	3.1905	8.78545	1.72268	10.4552	2.94648	9.2524	2.76643		5.72667	4.62815	4.46801	2.16688	1.87438	2.7683	4.70782	8.69986		15.376	6.55338	12.8292	4.27054	25.6142	7.04516	14.5422	4.1547		7.88696	6.58955	8.37173	4.43553	7.48885	8.60806	8.21664	5.60156		17.621	5.1659	17.1954	6.00012	21.9757	6.04647	13.9334	2.74503		3.39192	5.15033	3.0571	4.71541	4.08293
10.4573	3.19474	8.78736	1.72497	10.4567	2.9504	9.26664	2.77011		5.7271	4.6343	4.46814	2.16972	1.87623	2.77182	4.71379	8.72288		15.3891	6.56209	12.8293	4.27622	25.6647	7.05453	14.5464	4.16022		7.88753	6.59832	8.37189	4.44143	7.49814	8.61951	8.21832	5.60852		17.6296	5.17277	17.201	6.01252	22.0554	6.05451	13.9451	2.74868		3.3922	5.15718	3.05829	4.72159	4.08294
10.4582	3.19898	8.7886	1.72726	10.4618	2.95431	9.26771	2.77379		5.72732	4.64044	4.46891	2.17539	1.87636	2.77534	4.71445	8.72749		15.3952	6.57081	12.8303	4.2819	25.6735	7.06389	14.5516	4.16575		7.88839	6.60708	8.37596	4.44733	7.49835	8.63095	8.21892	5.61548		17.6336	5.17964	17.2042	6.01872	22.124	6.06256	13.9511	2.75233		3.39416	5.16403	3.05841	4.72777	4.08371
10.4612	3.20322	8.79044	1.72955	10.4694	2.95823	9.27243	2.77747		5.72811	4.64659	4.47048	2.17823	1.88015	2.77885	4.71849	8.74131		15.3989	6.57952	12.8328	4.28758	25.7224	7.07326	14.5538	4.17127		7.8893	6.61584	8.38654	4.45323	7.49875	8.6424	8.21993	5.62243		17.6339	5.18651	17.2073	6.03112	22.2415	6.0706	13.959	2.75598		3.3944	5.17088	3.05938	4.73395	4.0849
10.462	3.20747	8.79339	1.73184	10.4696	2.96215	9.27325	2.78115		5.73601	4.65274	4.47374	2.18107	1.88334	2.78237	4.72	8.74591		15.417	6.58824	12.8378	4.29326	25.7457	7.08263	14.5549	4.1768		7.89514	6.62461	8.38672	4.45912	7.50908	8.65385	8.22077	5.62939		17.6558	5.19338	17.2168	6.03731	22.2538	6.07864	13.9809	2.75963		3.39615	5.17773	3.05968	4.74013	4.08643
10.4645	3.21171	8.7938	1.73413	10.4748	2.96607	9.27614	2.78483		5.73776	4.65888	4.48349	2.1839	1.88471	2.78589	4.72318	8.76894		15.4201	6.59695	12.8468	4.29894	25.7932	7.092	14.5803	4.18232		7.8955	6.63337	8.38928	4.46502	7.5118	8.66529	8.2218	5.63635		17.6559	5.20025	17.2301	6.04351	22.3078	6.08668	13.9904	2.76328		3.39708	5.18458	3.06046	4.74631	4.08802
10.4678	3.21595	8.79567	1.73642	10.4788	2.96999	9.27728	2.78851		5.73822	4.66503	4.48475	2.18674	1.88497	2.78941	4.72481	8.77355		15.4326	6.60566	12.8479	4.30462	25.8096	7.10137	14.5855	4.18785		7.89609	6.64213	8.39302	4.47092	7.51263	8.67674	8.22698	5.64331		17.664	5.20712	17.2321	6.04971	22.3242	6.09472	14.0193	2.76693		3.39768	5.19143	3.06467	4.75249	4.09476
10.4741	3.2202	8.79625	1.73871	10.4799	2.9739	9.28043	2.79219		5.73936	4.67117	4.48493	2.18957	1.88526	2.79292	4.72788	8.79197		15.4427	6.61438	12.8487	4.3103	25.8151	7.11074	14.5874	4.19337		7.90508	6.65089	8.3932	4.47682	7.51574	8.68819	8.22833	5.65027		17.6678	5.21399	17.2358	6.05591	22.342	6.10276	14.03	2.77058		3.39771	5.19827	3.06491	4.75867	4.09667
10.475	3.22444	8.79724	1.741	10.4813	2.97782	9.28093	2.79587		5.74066	4.67732	4.48497	2.19241	1.8904	2.79644	4.72829	8.79657		15.4565	6.62309	12.8503	4.31597	25.8315	7.1201	14.6024	4.1989		7.90605	6.65966	8.39342	4.48272	7.52526	8.69963	8.22882	5.65723		17.6704	5.22086	17.2362	6.06211	22.3574	6.1108	14.0339	2.77423		3.40124	5.20512	3.06543	4.76485	4.0978
10.4755	3.22868	8.80365	1.74329	10.4844	2.98174	9.28152	2.79954		5.74315	4.68347	4.4893	2.19525	1.89209	2.79996	4.73462	8.80118		15.4773	6.63181	12.8533	4.32165	25.857	7.12947	14.616	4.20442		7.90869	6.66842	8.39456	4.48862	7.52711	8.71108	8.23018	5.66418		17.672	5.22773	17.2398	6.07451	22.4428	6.11884	14.0347	2.77788		3.40253	5.21197	3.06571	4.77103	4.09846
10.4788	3.23292	8.80451	1.74558	10.4923	2.98566	9.29345	2.80322		5.74381	4.68961	4.49094	2.19808	1.89422	2.80348	4.73727	8.82881		15.4864	6.64052	12.8653	4.32733	25.8804	7.13884	14.6425	4.20994		7.9099	6.67718	8.41223	4.49451	7.53363	8.72253	8.23232	5.67114		17.6865	5.2346	17.2435	6.0807	22.4462	6.12688	14.0434	2.78153		3.40334	5.21882	3.06571	4.77721	4.09915
10.4791	3.23717	8.80458	1.74788	10.4996	2.98958	9.29348	2.8069		5.74449	4.69576	4.49678	2.20376	1.89443	2.80699	4.74192	8.83342		15.4954	6.64924	12.8768	4.33301	25.892	7.14821	14.643	4.21547		7.91099	6.68594	8.41727	4.50041	7.53479	8.73397	8.23414	5.6781		17.6868	5.24146	17.2482	6.0869	22.4623	6.13492	14.0515	2.78518		3.40475	5.22567	3.06777	4.78339	4.10124
10.4801	3.24141	8.81354	1.75017	10.5003	2.9935	9.2935	2.81058		5.74453	4.70191	4.49744	2.20659	1.89485	2.81051	4.74196	8.85184		15.5065	6.65795	12.8911	4.33869	25.97	7.15758	14.6441	4.22099		7.91223	6.69471	8.41772	4.50631	7.5366	8.74542	8.2357	5.68506		17.7009	5.24833	17.2575	6.0931	22.5824	6.14296	14.0568	2.78883		3.40601	5.23252	3.07092	4.78957	4.10137
10.4806	3.24565	8.81425	1.75246	10.5005	2.99741	9.29702	2.81426		5.74629	4.70805	4.50081	2.20943	1.89587	2.81403	4.74284	8.85645		15.5097	6.66667	12.8968	4.34437	25.9765	7.16695	14.6456	4.22652		7.9141	6.70347	8.41868	4.51221	7.53865	8.75687	8.23952	5.69202		17.7042	5.2552	17.258	6.0993	22.602	6.151	14.0611	2.79248		3.40656	5.23937	3.07102	4.79575	4.10164
10.4836	3.24989	8.81499	1.75475	10.5072	3.00133	9.29745	2.81794		5.74653	4.7142	4.50259	2.21226	1.89976	2.81755	4.7429	8.86105		15.5366	6.67538	12.9014	4.35005	25.9878	7.17632	14.6588	4.23204		7.92003	6.71223	8.4188	4.51811	7.54016	8.76832	8.24076	5.69898		17.7485	5.26207	17.2609	6.1117	22.6031	6.15904	14.0639	2.79613		3.40696	5.24622	3.07219	4.80193	4.10198
10.4856	3.25414	8.81616	1.75704	10.5085	3.00525	9.29789	2.82162		5.74754	4.72034	4.50289	2.2151	1.90189	2.82106	4.74331	8.86566		15.5408	6.6841	12.9077	4.35573	26.0533	7.18568	14.6593	4.23757		7.92409	6.721	8.42427	4.52401	7.5448	8.77976	8.24154	5.70594		17.7705	5.26894	17.264	6.11789	22.6153	6.16708	14.0677	2.79978		3.407	5.25306	3.07481	4.80811	4.1054
10.4869	3.25838	8.81655	1.75933	10.5102	3.00917	9.30287	2.8253		5.74781	4.72649	4.50389	2.21794	1.90422	2.82458	4.74666	8.8979		15.5514	6.69281	12.9156	4.36141	26.0681	7.19505	14.6626	4.24309		7.92551	6.72976	8.43164	4.5299	7.54732	8.79121	8.2506	5.71289		17.7929	5.27581	17.2645	6.13029	22.7062	6.17512	14.0753	2.80343		3.40949	5.25991	3.07608	4.81429	4.10667
10.4876	3.26262	8.82231	1.76162	10.5124	3.01309	9.30423	2.82897		5.74871	4.73264	4.50509	2.22361	1.90617	2.8281	4.75135	8.90711		15.5522	6.70153	12.9158	4.36709	26.0781	7.20442	14.6682	4.24862		7.92858	6.73852	8.438	4.5358	7.56249	8.80266	8.25147	5.71985		17.7968	5.28268	17.2653	6.13649	22.7144	6.18316	14.0825	2.80708		3.41108	5.26676	3.07864	4.82047	4.10712
10.505	3.26686	8.82243	1.76391	10.5257	3.017	9.30442	2.83265		5.75067	4.73878	4.50563	2.22645	1.91024	2.83162	4.75605	8.91632		15.5529	6.71024	12.9167	4.37276	26.0806	7.21379	14.6734	4.25414		7.93074	6.74728	8.43899	4.5417	7.56279	8.8141	8.25313	5.72681		17.8011	5.28955	17.2682	6.14269	22.7256	6.1912	14.0844	2.81073		3.41111	5.27361	3.07908	4.82665	4.11057
10.5132	3.27111	8.82293	1.7662	10.5286	3.02092	9.30569	2.83633		5.75309	4.74493	4.50648	2.22928	1.91311	2.83513	4.75695	8.92092		15.5883	6.71895	12.9216	4.37844	26.0987	7.22316	14.6756	4.25967		7.93112	6.75605	8.44346	4.5476	7.56462	8.82555	8.25429	5.73377		17.8029	5.29642	17.2754	6.14889	22.8806	6.19924	14.0974	2.81438		3.41177	5.28046	3.08076	4.83283	4.11131
10.5148	3.27535	8.82546	1.76849	10.5305	3.02484	9.31292	2.84001		5.75323	4.75108	4.50793	2.23212	1.91336	2.83865	4.76074	8.95316		15.5968	6.72767	12.9241	4.38412	26.1213	7.23253	14.7027	4.26519		7.93253	6.76481	8.44409	4.5535	7.58361	8.837	8.25488	5.74073		17.8089	5.30329	17.2792	6.15509	22.9215	6.20728	14.1066	2.81803		3.41233	5.28731	3.08098	4.83901	4.11262
10.5158	3.27959	8.82792	1.77078	10.5372	3.02876	9.31699	2.84369		5.75772	4.75722	4.5128	2.23495	1.91556	2.84217	4.76544	8.97158		15.601	6.73638	12.9268	4.3898	26.1587	7.2419	14.7124	4.27072		7.93352	6.77357	8.44593	4.5594	7.58397	8.84844	8.2593	5.74769		17.8322	5.31016	17.2795	6.16128	22.9376	6.21533	14.126	2.82168		3.41459	5.29416	3.08388	4.84519	4.11342
10.5161	3.28384	8.82902	1.77307	10.5429	3.03268	9.31808	2.84737		5.7626	4.76337	4.51554	2.23779	1.91885	2.84569	4.76774	8.97619		15.601	6.7451	12.934	4.39548	26.18	7.25126	14.7147	4.27624		7.93442	6.78233	8.44629	4.56529	7.58939	8.85989	8.26279	5.75464		17.8406	5.31703	17.2811	6.16748	22.9714	6.22337	14.1361	2.82533		3.41469	5.30101	3.08574	4.85137	4.11386
10.5189	3.28808	8.82906	1.77536	10.5483	3.0366	9.3193	2.85105		5.76625	4.76951	4.51662	2.24063	1.9197	2.8492	4.77013	8.9854		15.607	6.75381	12.9345	4.40116	26.1957	7.26063	14.7183	4.28177		7.93784	6.7911	8.46605	4.57119	7.58992	8.87134	8.26427	5.7616		17.8575	5.3239	17.2914	6.17988	23.0999	6.23141	14.1479	2.82898		3.41548	5.30786	3.08604	4.85755	4.11437
10.5238	3.29232	8.8311	1.77766	10.5532	3.04051	9.31951	2.85473		5.76719	4.77566	4.51792	2.24346	1.92026	2.85272	4.77483	8.99461		15.6098	6.76253	12.9345	4.40684	26.2229	7.27	14.7292	4.28729		7.9381	6.79986	8.46823	4.57709	7.59714	8.88278	8.26505	5.76856		17.8611	5.33077	17.2969	6.18608	23.0999	6.23945	14.1583	2.83263		3.4163	5.3147	3.08747	4.86373	4.11711
10.531	3.29656	8.83241	1.77995	10.5542	3.04443	9.32295	2.8584		5.76746	4.78181	4.51942	2.2463	1.9217	2.85624	4.77952	9.00382		15.6435	6.77124	12.9366	4.41252	26.225	7.27937	14.7316	4.29282		7.94092	6.80862	8.47015	4.58299	7.60352	8.89423	8.26665	5.77552		17.8995	5.33764	17.2985	6.19228	23.1937	6.24749	14.1661	2.83628		3.41738	5.32155	3.08899	4.86991	4.11725
10.5312	3.30081	8.83425	1.78224	10.5581	3.04835	9.32555	2.86208		5.76844	4.78795	4.52042	2.24913	1.92291	2.85976	4.78422	9.01764		15.648	6.77996	12.9437	4.4182	26.2322	7.28874	14.7349	4.29834		7.943	6.81739	8.47092	4.58889	7.60362	8.90568	8.26764	5.78248		17.9124	5.34451	17.3015	6.20467	23.2279	6.25553	14.1663	2.83993		3.41845	5.3284	3.08962	4.87609	4.11759
10.5331	3.30505	8.83447	1.78453	10.5583	3.05227	9.32582	2.86576		5.76955	4.7941	4.52421	2.25197	1.923	2.86327	4.78891	9.03146		15.6495	6.78867	12.9447	4.42387	26.2452	7.29811	14.7362	4.30387		7.94318	6.82615	8.47439	4.59479	7.60429	8.91712	8.26851	5.78944		17.9242	5.35138	17.3082	6.21087	23.2327	6.26357	14.1668	2.84358		3.41898	5.33525	3.09267	4.88227	4.12202
10.5336	3.30929	8.83515	1.78682	10.5636	3.05619	9.32842	2.86944		5.77202	4.80025	4.52607	2.25481	1.92495	2.86679	4.79361	9.04527		15.65	6.79739	12.9524	4.42955	26.2497	7.30748	14.7426	4.30939		7.94466	6.83491	8.47716	4.60068	7.61255	8.92857	8.27166	5.7964		17.9447	5.35825	17.3088	6.21707	23.2528	6.27161	14.1678	2.84723		3.42103	5.3421	3.09271	4.88845	4.12205
10.5336	3.31353	8.8377	1.78911	10.5678	3.06011	9.32854	2.87312		5.77339	4.80639	4.52613	2.25764	1.92965	2.88086	4.7983	9.0683		15.6547	6.8061	12.9685	4.43523	26.2796	7.31684	14.7657	4.31492		7.94597	6.84367	8.47772	4.60658	7.61388	8.94002	8.27431	5.80335		17.9448	5.36512	17.3204	6.22327	23.2799	6.27965	14.1691	2.85089		3.42206	5.34895	3.09431	4.89463	4.12304
10.5365	3.31778	8.83936	1.7914	10.5679	3.06402	9.33534	2.8768		5.77428	4.81254	4.52751	2.26048	1.92975	2.88438	4.803	9.09593		15.6574	6.81481	12.9862	4.44091	26.3104	7.32621	14.7738	4.32044		7.94836	6.85244	8.47992	4.61248	7.6162	8.95147	8.27611	5.81031		17.9536	5.37199	17.3332	6.22947	23.2817	6.28769	14.171	2.85454		3.4221	5.3558	3.0947	4.90081	4.12386
10.5468	3.32202	8.84129	1.79369	10.5692	3.06794	9.33699	2.88048		5.77474	4.81868	4.52753	2.26332	1.93102	2.8879	4.80375	9.10054		15.6657	6.82353	12.9926	4.44659	26.3281	7.33558	14.7821	4.32597		7.94889	6.8612	8.48524	4.61838	7.61819	8.96291	8.28162	5.81727		17.975	5.37886	17.3364	6.23567	23.3571	6.29573	14.1931	2.85819		3.42285	5.36265	3.09734	4.90699	4.12619
10.5507	3.32626	8.84178	1.79598	10.575	3.07186	9.34305	2.88416		5.77713	4.82483	4.5284	2.26615	1.93749	2.89141	4.80436	9.10514		15.6692	6.83224	12.9949	4.45227	26.3474	7.34495	14.7832	4.33149		7.95173	6.86996	8.49235	4.62428	7.61855	8.97436	8.28489	5.82423		17.9766	5.38573	17.3434	6.24186	23.4682	6.30377	14.195	2.86184		3.42321	5.3695	3.0981	4.91317	4.12743
10.5531	3.3305	8.84268	1.79827	10.5772	3.07578	9.34439	2.88783		5.77742	4.83098	4.52942	2.26899	1.94029	2.89493	4.80769	9.13278		15.679	6.84096	13.0108	4.45795	26.3542	7.35432	14.786	4.33702		7.95319	6.87872	8.49438	4.63018	7.61937	8.98581	8.28647	5.83119		17.9821	5.39259	17.3455	6.25426	23.5127	6.31181	14.209	2.86549		3.42425	5.37634	3.09856	4.91935	4.13113
10.5571	3.33475	8.84647	1.80056	10.579	3.0797	9.35577	2.89151		5.77812	4.83712	4.53014	2.27182	1.94373	2.89845	4.81239	9.15581		15.6795	6.84967	13.0109	4.46363	26.3723	7.36369	14.7923	4.34254		7.95597	6.88749	8.49562	4.63607	7.62164	8.99725	8.28719	5.83815		17.9874	5.39946	17.3483	6.26666	23.5156	6.31985	14.2416	2.86914		3.42554	5.38319	3.10031	4.92553	4.13125
10.5581	3.33899	8.84788	1.80285	10.5792	3.08361	9.35588	2.89519		5.77842	4.84327	4.53219	2.27466	1.94633	2.90197	4.81708	9.16502		15.6941	6.85839	13.0141	4.46931	26.3845	7.37306	14.7983	4.34807		7.95808	6.89625	8.4973	4.64197	7.62167	9.0087	8.28817	5.8451		18.0036	5.40633	17.3563	6.27286	23.5598	6.32789	14.2611	2.87279		3.42586	5.39004	3.10163	4.93171	4.13318
10.5656	3.34323	8.85049	1.80515	10.5796	3.08753	9.35607	2.89887		5.77887	4.84942	4.53542	2.2775	1.9477	2.90548	4.82178	9.16962		15.6996	6.8671	13.0292	4.47498	26.401	7.38242	14.821	4.35359		7.95854	6.90501	8.49914	4.64787	7.62223	9.02015	8.29031	5.85206		18.0127	5.4132	17.3588	6.28525	23.6164	6.33593	14.2627	2.87644		3.42597	5.39689	3.10163	4.93789	4.1335
10.5713	3.34748	8.85084	1.80744	10.5799	3.09145	9.36301	2.90255		5.78124	4.85556	4.53839	2.28033	1.94843	2.909	4.82647	9.17423		15.7064	6.87582	13.0331	4.48066	26.4169	7.39179	14.8267	4.35912		7.95923	6.91377	8.49976	4.65377	7.62822	9.03159	8.29033	5.85902		18.014	5.42007	17.3592	6.29765	23.6975	6.34397	14.2666	2.88009		3.42605	5.40374	3.10183	4.94407	4.13374
10.5723	3.35172	8.85206	1.80973	10.5867	3.09537	9.36566	2.90623		5.78141	4.86171	4.54058	2.28317	1.94919	2.91252	4.82661	9.17883		15.7344	6.88453	13.0355	4.48634	26.4225	7.40116	14.8343	4.36464		7.96104	6.92254	8.50054	4.65967	7.62908	9.04304	8.30233	5.86598		18.0162	5.42694	17.3756	6.30385	23.7462	6.35201	14.2701	2.88374		3.42709	5.41059	3.10221	4.95025	4.13483
10.5729	3.35596	8.85389	1.81202	10.5881	3.09929	9.36692	2.90991		5.78934	4.86785	4.54319	2.28601	1.94979	2.91604	4.8267	9.18344		15.7383	6.89325	13.0386	4.49202	26.4267	7.41053	14.891	4.37017		7.96421	6.9313	8.50055	4.66557	7.63065	9.05449	8.3024	5.87294		18.021	5.43381	17.3897	6.31625	23.7487	6.36005	14.2739	2.88739		3.4274	5.41744	3.1024	4.95643	4.13484
10.5845	3.3602	8.85622	1.81431	10.5892	3.10321	9.36938	2.91359		5.78937	4.874	4.54605	2.28884	1.96167	2.91955	4.82828	9.18804		15.7394	6.90196	13.0478	4.4977	26.4318	7.4199	14.8924	4.37569		7.96761	6.94006	8.50116	4.67146	7.63197	9.06593	8.31055	5.8799		18.0214	5.44068	17.3934	6.32864	23.8593	6.3681	14.2775	2.89104		3.42843	5.42429	3.10251	4.96261	4.13731
10.5867	3.36445	8.85663	1.8166	10.592	3.10712	9.37049	2.91726		5.78946	4.88015	4.5472	2.29168	1.96499	2.92307	4.83117	9.21568		15.7516	6.91068	13.07	4.50338	26.4601	7.42927	14.8949	4.38122		7.97315	6.94883	8.50152	4.67736	7.63578	9.07738	8.31131	5.88686		18.0318	5.44755	17.3946	6.34104	23.8881	6.37614	14.2786	2.89469		3.42916	5.43113	3.10469	4.96879	4.13837
10.5938	3.36869	8.8594	1.81889	10.593	3.11104	9.37175	2.92094		5.79241	4.88629	4.55225	2.29451	1.9679	2.92659	4.83527	9.22028		15.759	6.91939	13.0738	4.50906	26.4929	7.43864	14.8971	4.38674		7.97585	6.95759	8.51286	4.68326	7.64078	9.08883	8.32361	5.89381		18.0402	5.45442	17.4011	6.34724	23.9252	6.38418	14.279	2.89834		3.43091	5.43798	3.10694	4.97497	4.13863
10.5961	3.37293	8.86059	1.82118	10.594	3.11496	9.37289	2.92462		5.79274	4.89244	4.55818	2.29735	1.96985	2.93011	4.83586	9.22489		15.7705	6.9281	13.0754	4.51474	26.5096	7.448	14.906	4.39227		7.97816	6.96635	8.51313	4.68916	7.64532	9.10027	8.33026	5.90077		18.0406	5.46129	17.4129	6.35344	24.0829	6.39222	14.2794	2.90199		3.43279	5.44483	3.10783	4.98115	4.14105
10.5987	3.37717	8.86289	1.82347	10.595	3.11888	9.37728	2.9283		5.79954	4.89859	4.56323	2.30019	1.97191	2.93362	4.84056	9.2387		15.7766	6.93682	13.0829	4.52042	26.5727	7.45737	14.9114	4.39779		7.97866	6.97511	8.51634	4.69506	7.65186	9.11172	8.33132	5.90773		18.0636	5.46816	17.4159	6.35964	24.0993	6.40026	14.2835	2.90564		3.43451	5.45168	3.10801	4.98733	4.14224
10.6	3.38142	8.86382	1.82576	10.603	3.1228	9.3778	2.93198		5.79981	4.90473	4.56434	2.30302	1.97409	2.93714	4.84525	9.25713		15.7772	6.94553	13.0864	4.52609	26.6094	7.46674	14.9157	4.40331		7.97901	6.98388	8.51704	4.70096	7.65472	9.12317	8.33183	5.91469		18.0759	5.47503	17.4314	6.37203	24.1027	6.4083	14.2838	2.90929		3.43486	5.45853	3.10911	4.99351	4.14373
10.6022	3.38566	8.86522	1.82805	10.6078	3.12671	9.3779	2.93566		5.80488	4.91088	4.5646	2.30586	1.97627	2.94066	4.84881	9.26173		15.7791	6.95425	13.0866	4.53177	26.6452	7.47611	14.9301	4.40884		7.98036	6.99264	8.51857	4.70685	7.65616	9.13462	8.33624	5.92165		18.0777	5.4819	17.4317	6.37823	24.2646	6.41634	14.2885	2.91294		3.43671	5.46538	3.10919	4.99969	4.14469
10.6113	3.3899	8.8656	1.83034	10.6149	3.13063	9.38238	2.93934		5.80542	4.91703	4.56468	2.3087	1.9766	2.94418	4.84995	9.28476		15.7857	6.96296	13.0875	4.53745	26.6723	7.48548	14.939	4.41436		7.98155	7.0014	8.5253	4.71275	7.66026	9.14606	8.34586	5.92861		18.1032	5.48877	17.4348	6.38443	24.2791	6.42438	14.2967	2.91659		3.43675	5.47223	3.11087	5.00587	4.1453
10.6206	3.39415	8.86703	1.83263	10.6189	3.13455	9.3845	2.94302		5.80547	4.92317	4.56485	2.31153	1.9781	2.94769	4.85464	9.30318		15.786	6.97168	13.0879	4.54313	26.677	7.49485	14.9548	4.41989		7.98574	7.01016	8.52766	4.71865	7.66542	9.15751	8.3505	5.93556		18.1073	5.49564	17.4388	6.39683	24.3369	6.43242	14.3121	2.92024		3.44073	5.47908	3.11231	5.01205	4.14549
10.622	3.39839	8.86729	1.83493	10.6217	3.13847	9.388	2.94669		5.80702	4.92932	4.56635	2.31437	1.97831	2.95121	4.85934	9.30779		15.8065	6.98039	13.0927	4.54881	26.7042	7.50422	14.9593	4.42541		7.99125	7.01893	8.5281	4.72455	7.66711	9.16896	8.35503	5.94252		18.1077	5.50251	17.4399	6.40302	24.5391	6.44046	14.3141	2.92389		3.44094	5.48593	3.11251	5.01823	4.14629
10.6241	3.40263	8.86987	1.83722	10.6231	3.14239	9.38937	2.95037		5.80855	4.93546	4.56846	2.3172	1.97975	2.95473	4.86403	9.33082		15.8183	6.98911	13.1003	4.55449	26.7301	7.51358	14.9597	4.43094		7.99163	7.02769	8.53051	4.73045	7.67385	9.1804	8.36073	5.94948		18.1228	5.50938	17.4423	6.41542	24.5772	6.4485	14.3145	2.92754		3.44096	5.49277	3.11352	5.02441	4.1487
10.6257	3.40687	8.87247	1.83951	10.631	3.14631	9.39412	2.95405		5.81084	4.94161	4.57325	2.32004	1.98038	2.95825	4.86531	9.33542		15.8283	6.99782	13.1082	4.56017	26.7315	7.52295	14.9748	4.43646		7.99643	7.03645	8.53285	4.73635	7.67461	9.19185	8.36125	5.95644		18.1234	5.51625	17.4451	6.42782	24.6462	6.45654	14.3358	2.93119		3.44195	5.49962	3.11601	5.03059	4.14919
10.6338	3.41112	8.87388	1.8418	10.6344	3.15022	9.39464	2.95773		5.8125	4.94776	4.57478	2.32288	1.9813	2.96528	4.86873	9.36305		15.8339	7.00654	13.1131	4.56585	26.8154	7.53232	14.9748	4.44199		7.99835	7.04522	8.53305	4.74224	7.67462	9.2033	8.36448	5.9634		18.1804	5.52312	17.4452	6.44022	24.7741	6.46458	14.3439	2.93484		3.44233	5.50647	3.11862	5.03677	4.14933
10.6386	3.41536	8.87607	1.84409	10.6347	3.15414	9.39739	2.96141		5.81273	4.9539	4.57557	2.32571	1.98465	2.9688	4.87063	9.36766		15.8443	7.01525	13.1165	4.57153	26.8324	7.54169	14.9799	4.44751		7.99984	7.05398	8.53493	4.74814	7.69222	9.21474	8.36516	5.97036		18.1856	5.52999	17.4475	6.45261	24.7756	6.47262	14.3609	2.93849		3.44338	5.51332	3.11864	5.04295	4.15059
10.6408	3.4196	8.87674	1.84638	10.6365	3.15806	9.40463	2.96509		5.81745	4.96005	4.57668	2.32855	1.98925	2.97232	4.87342	9.38148		15.855	7.02397	13.1254	4.5772	26.8347	7.55106	14.9852	4.45304		8.00184	7.06274	8.53521	4.75404	7.6936	9.22619	8.36521	5.97732		18.2142	5.53686	17.4563	6.46501	24.7863	6.48066	14.3646	2.94214		3.44382	5.52017	3.11967	5.04913	4.15308
10.6554	3.42384	8.87818	1.84867	10.639	3.16198	9.40732	2.96877		5.82044	4.9662	4.57774	2.33139	1.99195	2.97583	4.87812	9.39529		15.8564	7.03268	13.1272	4.58288	26.852	7.56043	14.9917	4.45856		8.00284	7.0715	8.53543	4.75994	7.70435	9.23764	8.36794	5.98427		18.2182	5.54372	17.4618	6.47121	24.8155	6.4887	14.3734	2.94579		3.44541	5.52702	3.12037	5.05531	4.15527
10.6557	3.42809	8.879	1.85096	10.6394	3.1659	9.41578	2.97245		5.82217	4.97234	4.58306	2.33422	1.99319	2.97935	4.88281	9.41832		15.8593	7.04139	13.1464	4.58856	26.863	7.5698	15.0027	4.46409		8.00297	7.08027	8.53829	4.76584	7.71321	9.24908	8.37194	5.99123		18.2246	5.55059	17.4627	6.47741	24.8317	6.49674	14.3778	2.94944		3.45015	5.53387	3.12073	5.06149	4.15672
10.6593	3.43233	8.88058	1.85325	10.6401	3.16981	9.42212	2.97612		5.8223	4.97849	4.58318	2.33706	1.99444	2.98287	4.88751	9.44595		15.8674	7.05011	13.1472	4.59424	26.8988	7.57916	15.0027	4.46961		8.00347	7.08903	8.54752	4.77174	7.71366	9.26053	8.37236	5.99819		18.2303	5.55746	17.47	6.4898	24.8496	6.50478	14.3796	2.95309		3.45173	5.54072	3.12096	5.06767	4.15713
10.6648	3.43657	8.88087	1.85554	10.6435	3.17373	9.42235	2.9798		5.82237	4.99078	4.58346	2.33989	1.99493	2.98639	4.8922	9.46438		15.8798	7.05882	13.1544	4.59992	26.9013	7.58853	15.0124	4.47514		8.00392	7.09779	8.55392	4.77763	7.71395	9.27198	8.3728	6.00515		18.235	5.56433	17.4745	6.496	24.9728	6.51282	14.3819	2.95674		3.45225	5.54757	3.1216	5.07385	4.15865
10.6649	3.44081	8.88255	1.85783	10.6439	3.17765	9.42504	2.98348		5.82439	4.99693	4.58647	2.34273	1.99683	2.9899	4.8926	9.46898		15.8872	7.06754	13.1561	4.6056	26.9642	7.5979	15.0205	4.48066		8.00522	7.10655	8.55569	4.78353	7.72059	9.28342	8.37416	6.01211		18.2416	5.5712	17.4798	6.5084	25.047	6.52087	14.3834	2.96039		3.4526	5.55441	3.12387	5.08003	4.15935
10.6651	3.44506	8.88583	1.86012	10.6487	3.18157	9.42812	2.98716		5.82498	5.00307	4.58762	2.34557	1.99953	2.99342	4.8969	9.4828		15.8899	7.07625	13.1646	4.61128	27.0621	7.60727	15.0446	4.48619		8.00656	7.11532	8.5582	4.78943	7.72209	9.29487	8.37651	6.01907		18.2612	5.57807	17.4865	6.5208	25.0722	6.52891	14.3908	2.96404		3.45288	5.56126	3.12508	5.08621	4.16098
10.6748	3.4493	8.89045	1.86241	10.6495	3.18549	9.42956	2.99084		5.82847	5.00922	4.59019	2.3484	2.00008	2.99694	4.90159	9.51043		15.9075	7.08497	13.1652	4.61696	27.0665	7.61664	15.0569	4.49171		8.00824	7.12408	8.55832	4.79533	7.72791	9.30632	8.37727	6.02602		18.2706	5.58494	17.4976	6.52699	25.1172	6.53695	14.4016	2.96769		3.45463	5.56811	3.12533	5.09239	4.16339
10.6803	3.45354	8.89097	1.86471	10.6532	3.18941	9.43059	2.99452		5.8314	5.01537	4.59047	2.35408	2.00069	3.00046	4.90411	9.51504		15.915	7.09368	13.1732	4.62264	27.1142	7.62601	15.0575	4.49724		8.01567	7.13284	8.56027	4.80123	7.72883	9.31777	8.3777	6.03298		18.2757	5.59181	17.5014	6.53939	25.1605	6.54499	14.4068	2.97135		3.45549	5.57496	3.12788	5.09857	4.16357
10.6813	3.45779	8.89249	1.867	10.6534	3.19332	9.434	2.9982		5.83156	5.02151	4.59998	2.35691	2.00133	3.00397	4.90629	9.54728		15.9301	7.1024	13.1738	4.62832	27.1245	7.63538	15.063	4.50276		8.01664	7.14161	8.56245	4.80713	7.73373	9.32921	8.37814	6.03994		18.2864	5.59868	17.5221	6.54559	25.2073	6.55303	14.4113	2.975		3.4557	5.58181	3.12815	5.10475	4.16496
10.6951	3.46203	8.89421	1.86929	10.6723	3.19724	9.43794	3.00188		5.83359	5.02766	4.60559	2.35975	2.00308	3.00749	4.91098	9.55188		15.9306	7.11111	13.1748	4.63399	27.1663	7.64474	15.0726	4.50829		8.018	7.15037	8.56291	4.81302	7.7402	9.34066	8.37877	6.0469		18.3189	5.60555	17.5333	6.55179	25.2147	6.56107	14.4297	2.97865		3.45608	5.58866	3.12877	5.11093	4.16779
10.7008	3.46627	8.89524	1.87158	10.6825	3.20116	9.43821	3.00555		5.8382	5.0338	4.60653	2.36258	2.00371	3.01101	4.91219	9.55649		15.9332	7.11983	13.183	4.63967	27.1746	7.65411	15.0993	4.51381		8.01849	7.15913	8.56759	4.81892	7.74115	9.35211	8.37928	6.05386		18.3204	5.61242	17.5369	6.55799	25.2173	6.56911	14.4453	2.9823		3.46028	5.59551	3.12982	5.11711	4.16812
10.7034	3.47051	8.89551	1.87387	10.6826	3.20508	9.44515	3.00923		5.83845	5.03995	4.61078	2.36542	2.00867	3.01453	4.91422	9.56109		15.9349	7.12854	13.1887	4.64535	27.185	7.66348	15.1032	4.51934		8.02139	7.16789	8.57182	4.82482	7.74246	9.36355	8.37955	6.06082		18.3326	5.61929	17.5406	6.57038	25.2615	6.57715	14.4461	2.98595		3.46049	5.60236	3.13194	5.12329	4.16837
10.7052	3.47476	8.89581	1.87616	10.6862	3.209	9.44657	3.01291		5.83926	5.0461	4.61257	2.36826	2.01201	3.01804	4.91568	9.5703		15.963	7.13725	13.1942	4.65103	27.1963	7.67285	15.1161	4.52486		8.02176	7.17666	8.57285	4.83072	7.76037	9.375	8.38049	6.06778		18.3346	5.62616	17.5497	6.57658	25.2754	6.58519	14.4646	2.9896		3.46071	5.6092	3.13238	5.12947	4.16998
10.7108	3.479	8.89646	1.87845	10.6876	3.21291	9.44678	3.01659		5.84095	5.05224	4.6138	2.37109	2.01255	3.02156	4.91966	9.57491		15.9691	7.14597	13.1944	4.65671	27.2294	7.68222	15.1208	4.53039		8.02177	7.18542	8.57439	4.83662	7.76515	9.38645	8.3857	6.07473		18.3395	5.63303	17.5664	6.58898	25.3047	6.59323	14.4761	2.99325		3.46236	5.61605	3.13248	5.13565	4.17089
10.7122	3.48324	8.89667	1.88074	10.6887	3.21683	9.45142	3.02027		5.84235	5.05839	4.61392	2.37393	2.01569	3.02508	4.92507	9.61636		15.9726	7.15468	13.2037	4.66239	27.2759	7.69159	15.1224	4.53591		8.02299	7.19418	8.57491	4.84252	7.78142	9.39789	8.38719	6.08169		18.3472	5.6399	17.5689	6.60138	25.3324	6.60127	14.5153	2.9969		3.46239	5.6229	3.13285	5.14183	4.17128
10.7152	3.48748	8.90266	1.88303	10.692	3.22075	9.45428	3.02395		5.84348	5.06454	4.61444	2.37677	2.0166	3.0286	4.92591	9.62096		15.9808	7.1634	13.2193	4.66807	27.2801	7.70096	15.1261	4.54144		8.03028	7.20294	8.57682	4.84841	7.78363	9.40934	8.38729	6.08865		18.3655	5.64677	17.5707	6.61377	25.5922	6.60931	14.5164	3.00055		3.46338	5.62975	3.13467	5.14801	4.1734
10.733	3.49173	8.90296	1.88532	10.6953	3.22467	9.45588	3.02763		5.84549	5.07068	4.62158	2.3796	2.01681	3.03212	4.92976	9.62557		15.992	7.17211	13.2207	4.67375	27.2862	7.71032	15.1276	4.54696		8.03163	7.21171	8.57983	4.85431	7.78579	9.42079	8.38896	6.09561		18.369	5.65364	17.5794	6.62617	25.5959	6.61735	14.5248	3.0042		3.46365	5.6366	3.13506	5.15419	4.17564
10.7337	3.49597	8.90298	1.88761	10.6957	3.22859	9.45973	3.03131		5.84604	5.07683	4.62659	2.38244	2.01724	3.03563	4.93181	9.63018		15.9943	7.18083	13.23	4.67943	27.2952	7.71969	15.135	4.55249		8.03634	7.22047	8.58056	4.86021	7.78603	9.43223	8.38945	6.10257		18.3787	5.66051	17.5796	6.63237	25.6024	6.62539	14.5248	3.00785		3.46379	5.64345	3.13543	5.16037	4.17597
10.7384	3.50021	8.90326	1.8899	10.6964	3.23251	9.46255	3.03499		5.84637	5.08297	4.63227	2.38527	2.01749	3.03915	4.93446	9.64399		15.996	7.18954	13.247	4.6851	27.3094	7.72906	15.164	4.55801		8.04101	7.22923	8.58153	4.86611	7.7903	9.44368	8.39207	6.10953		18.3844	5.66738	17.5836	6.63857	25.6234	6.63343	14.5336	3.0115		3.46383	5.6503	3.13584	5.16655	4.17693
10.7429	3.50445	8.90397	1.8922	10.6999	3.23642	9.46588	3.03866		5.84722	5.08912	4.63252	2.38811	2.01852	3.04267	4.93866	9.6486		16.0001	7.19826	13.2507	4.69078	27.3447	7.73843	15.1646	4.56354		8.04229	7.238	8.58187	4.87201	7.79884	9.45513	8.39353	6.11648		18.3907	5.67425	17.5859	6.64477	25.6637	6.64147	14.5348	3.01515		3.46431	5.65715	3.13736	5.17273	4.17714
10.7445	3.5087	8.90902	1.89449	10.7026	3.24034	9.46601	3.04234		5.85015	5.09527	4.63304	2.39095	2.02107	3.04619	4.93915	9.66241		16.0112	7.20697	13.2619	4.69646	27.3802	7.7478	15.1668	4.56906		8.04265	7.24676	8.58308	4.8779	7.79986	9.46658	8.39755	6.12344		18.4006	5.68112	17.5976	6.65716	25.7391	6.64951	14.5519	3.0188		3.46438	5.664	3.13749	5.17891	4.17754
10.7491	3.51294	8.90996	1.89678	10.7041	3.24426	9.47609	3.04602		5.85125	5.10141	4.64089	2.39378	2.02146	3.0497	4.94259	9.66702		16.032	7.21569	13.2757	4.70214	27.4154	7.75717	15.1668	4.57459		8.04667	7.25552	8.58505	4.8838	7.80001	9.47802	8.3981	6.1304		18.408	5.68799	17.5984	6.66336	25.7392	6.65755	14.5546	3.02245		3.46596	5.67084	3.13754	5.18509	4.17839
10.7515	3.51718	8.91023	1.89907	10.7092	3.24818	9.48287	3.0497		5.85408	5.10756	4.64189	2.39662	2.02152	3.05322	4.94385	9.68084		16.0325	7.2244	13.2845	4.70782	27.421	7.76654	15.1733	4.58011		8.05089	7.26428	8.58592	4.8897	7.80329	9.48947	8.39846	6.13736		18.4126	5.69485	17.6031	6.66956	25.741	6.66559	14.5564	3.0261		3.46746	5.67769	3.13881	5.19127	4.1804
10.7551	3.52143	8.91073	1.90136	10.7193	3.2521	9.48493	3.05338		5.85587	5.11371	4.64537	2.39946	2.023	3.05674	4.94854	9.69926		16.0329	7.23312	13.288	4.7135	27.4216	7.7759	15.1804	4.58564		8.05239	7.27305	8.58678	4.8956	7.83499	9.50092	8.40548	6.14432		18.4187	5.70172	17.6088	6.67576	25.9812	6.67364	14.5625	3.02975		3.46785	5.68454	3.13915	5.19745	4.18252
10.7594	3.52567	8.91406	1.90365	10.7197	3.25601	9.48688	3.05706		5.85919	5.11985	4.64616	2.40229	2.02489	3.06026	4.95324	9.70847		16.0403	7.24183	13.2896	4.71918	27.4873	7.78527	15.183	4.59116		8.05374	7.28181	8.59008	4.9015	7.84467	9.51236	8.40596	6.15128		18.4228	5.70859	17.6178	6.68815	26.0291	6.68168	14.5657	3.0334		3.46961	5.69139	3.14065	5.20363	4.18495
10.7615	3.52991	8.91584	1.90594	10.7276	3.25993	9.48691	3.06074		5.85967	5.126	4.64814	2.40513	2.02525	3.06377	4.95793	9.72229		16.0433	7.25054	13.3011	4.72486	27.5049	7.79464	15.1969	4.59669		8.05382	7.29057	8.59186	4.9074	7.84834	9.52381	8.40862	6.15824		18.4311	5.71546	17.6178	6.69435	26.0482	6.68972	14.5789	3.03705		3.47025	5.69824	3.14071	5.20981	4.18602
10.7616	3.53415	8.916	1.90823	10.7408	3.26385	9.48752	3.06442		5.85985	5.13215	4.65173	2.40796	2.02579	3.06729	4.96205	9.72689		16.0509	7.25926	13.3028	4.73054	27.526	7.80401	15.2014	4.60221		8.05553	7.29933	8.59347	4.91329	7.84886	9.53526	8.40903	6.16519		18.4317	5.72233	17.6192	6.70055	26.0542	6.69776	14.5795	3.0407		3.47075	5.70509	3.14112	5.21599	4.18607
10.7653	3.5384	8.91992	1.91052	10.7418	3.26777	9.48812	3.06809		5.86052	5.13829	4.65201	2.4108	2.02754	3.07081	4.96263	9.74071		16.0626	7.26797	13.3049	4.73621	27.5291	7.81338	15.2025	4.60773		8.05584	7.3081	8.59602	4.91919	7.85159	9.5467	8.41444	6.17215		18.4344	5.7292	17.6231	6.71295	26.0772	6.7058	14.5893	3.04435		3.47115	5.71194	3.14133	5.22217	4.18909
10.773	3.54264	8.9212	1.91281	10.744	3.27169	9.49194	3.07177		5.86121	5.14444	4.65271	2.41364	2.03039	3.07433	4.96732	9.76834		16.0901	7.27669	13.3092	4.74189	27.5525	7.82275	15.2196	4.61326		8.05622	7.31686	8.60087	4.92509	7.86344	9.55815	8.41563	6.17911		18.4634	5.73607	17.6252	6.72535	26.1032	6.71384	14.5906	3.048		3.47175	5.71879	3.14197	5.22835	4.19005
10.7758	3.54688	8.92258	1.9151	10.7503	3.27561	9.49573	3.07545		5.87067	5.15058	4.65518	2.41647	2.03246	3.07784	4.97202	9.78216		16.0934	7.2854	13.3139	4.74757	27.579	7.83212	15.2265	4.61878		8.05882	7.32562	8.60199	4.93099	7.86361	9.5696	8.41668	6.18607		18.4711	5.74294	17.6264	6.73154	26.1382	6.72188	14.5936	3.05165		3.47213	5.72564	3.14251	5.23453	4.19204
10.7779	3.55112	8.92609	1.91739	10.7523	3.27952	9.49665	3.07913		5.87357	5.15673	4.65698	2.41931	2.03267	3.08136	4.97671	9.80058		16.1019	7.29412	13.3144	4.75325	27.6361	7.84148	15.2284	4.62431		8.06177	7.33438	8.60347	4.93689	7.86995	9.58104	8.41707	6.19303		18.4862	5.74981	17.6335	6.73774	26.1491	6.72992	14.6095	3.0553		3.4725	5.73248	3.14414	5.24071	4.1941
10.7851	3.55537	8.92677	1.91968	10.7584	3.28344	9.49812	3.08281		5.8815	5.16288	4.66518	2.42215	2.03764	3.09191	4.98141	9.82821		16.1089	7.30283	13.3252	4.75893	27.6681	7.85085	15.2294	4.62983		8.06703	7.34315	8.61221	4.94279	7.88982	9.59249	8.41708	6.19999		18.5099	5.75668	17.634	6.74394	26.2371	6.73796	14.632	3.05895		3.47271	5.73933	3.14444	5.24689	4.19443
10.7855	3.55961	8.92698	1.92198	10.7602	3.28736	9.49813	3.08649		5.88421	5.16902	4.66649	2.42782	2.04436	3.09543	4.98465	9.83282		16.1154	7.31155	13.3354	4.76461	27.6709	7.86022	15.2313	4.63536		8.07193	7.35191	8.61899	4.94868	7.89735	9.60394	8.42009	6.20694		18.5724	5.76355	17.6405	6.75014	26.2683	6.746	14.6402	3.0626		3.47366	5.74618	3.14482	5.25307	4.19604
10.7885	3.56385	8.92786	1.92427	10.7775	3.29128	9.50071	3.09017		5.88485	5.17517	4.66959	2.43065	2.04703	3.09895	4.9861	9.86045		16.1248	7.32026	13.3356	4.77029	27.6774	7.86959	15.2388	4.64088		8.07582	7.36067	8.62106	4.95458	7.89735	9.61538	8.42199	6.2139		18.5742	5.77042	17.652	6.75634	26.3035	6.75404	14.6438	3.06625		3.47372	5.75303	3.14493	5.25925	4.19719
10.7933	3.5681	8.93113	1.92656	10.78	3.2952	9.50279	3.09385		5.88922	5.18132	4.67009	2.43349	2.05155	3.10247	4.9908	9.88809		16.1383	7.32898	13.3368	4.77597	27.6945	7.87896	15.2418	4.64641		8.07585	7.36944	8.62192	4.96048	7.90007	9.62683	8.42385	6.22086		18.5969	5.77729	17.6604	6.76254	26.3375	6.76208	14.6547	3.0699		3.47505	5.75988	3.145	5.26543	4.19783
10.7965	3.57234	8.9316	1.92885	10.7824	3.29911	9.50733	3.09752		5.89084	5.18746	4.67084	2.43633	2.05292	3.10598	4.99347	9.89269		16.1468	7.33769	13.337	4.78165	27.6963	7.88833	15.2543	4.65193		8.07961	7.3782	8.63044	4.96638	7.90241	9.63828	8.42565	6.22782		18.6053	5.78416	17.6719	6.76873	26.3541	6.77012	14.6558	3.07355		3.47745	5.76673	3.14505	5.27161	4.19808
10.8	3.57658	8.93281	1.93114	10.7833	3.30303	9.50836	3.1012		5.8936	5.19361	4.67211	2.43916	2.05642	3.1095	4.9935	9.8973		16.148	7.34641	13.34	4.78732	27.7049	7.8977	15.2675	4.65746		8.08065	7.38696	8.63258	4.97228	7.90402	9.64973	8.42716	6.23478		18.6132	5.79103	17.672	6.77493	26.4456	6.77816	14.7081	3.0772		3.47799	5.77358	3.14543	5.27779	4.19863
10.8045	3.58082	8.94132	1.93343	10.7903	3.30695	9.50941	3.10488		5.897	5.19975	4.6766	2.442	2.05684	3.11302	4.99445	9.9019		16.1483	7.35512	13.3434	4.793	27.7172	7.90706	15.2708	4.66298		8.08132	7.39572	8.63893	4.97818	7.90712	9.66117	8.42728	6.24174		18.6224	5.7979	17.6726	6.78733	26.499	6.7862	14.7147	3.08085		3.48037	5.78043	3.14547	5.28398	4.20258
10.807	3.58507	8.94159	1.93572	10.7921	3.31087	9.51095	3.10856		5.90187	5.2059	4.67713	2.44484	2.05755	3.11654	4.99519	9.90651		16.1554	7.36383	13.3571	4.79868	27.7423	7.91643	15.2822	4.66851		8.08454	7.40449	8.64074	4.98407	7.90717	9.67262	8.43064	6.2487		18.6239	5.80477	17.6736	6.79353	26.5471	6.79424	14.7164	3.0845		3.48041	5.78727	3.14784	5.29016	4.20283
10.8091	3.58931	8.9452	1.93801	10.8011	3.31479	9.51139	3.11224		5.90379	5.21205	4.67844	2.44767	2.06074	3.12005	4.99549	9.91572		16.1585	7.37255	13.3615	4.80436	27.7486	7.9258	15.2892	4.67403		8.08795	7.41325	8.64178	4.98997	7.90857	9.68407	8.43078	6.25565		18.6363	5.81164	17.6773	6.80593	26.5972	6.80228	14.7184	3.08815		3.4811	5.79412	3.1482	5.29634	4.20285
10.811	3.59355	8.94647	1.9403	10.8074	3.31871	9.51561	3.11592		5.90482	5.21819	4.67984	2.45051	2.06111	3.12709	5.00019	9.93875		16.1598	7.38126	13.3627	4.81004	27.8017	7.93517	15.2976	4.67956		8.09051	7.42201	8.64213	4.99587	7.90914	9.69551	8.43247	6.26261		18.638	5.81851	17.6882	6.81212	26.6462	6.81032	14.7207	3.09181		3.48125	5.80097	3.14907	5.30252	4.20319
10.8122	3.59779	8.95092	1.94259	10.818	3.32262	9.51572	3.1196		5.90523	5.22434	4.68242	2.45334	2.06163	3.13061	5.00488	9.96638		16.1732	7.38998	13.3634	4.81572	27.8091	7.94454	15.3039	4.68508		8.09108	7.43077	8.64278	5.00177	7.91519	9.70696	8.43284	6.26957		18.6407	5.82538	17.7173	6.81832	26.669	6.81836	14.7271	3.09546		3.48314	5.80782	3.15039	5.3087	4.20379
10.8155	3.60204	8.95189	1.94488	10.8194	3.32654	9.52049	3.12328		5.90556	5.23049	4.68292	2.45618	2.06282	3.13412	5.00958	9.9802		16.1796	7.39869	13.3667	4.8214	27.8098	7.95391	15.3134	4.69061		8.09328	7.43954	8.64348	5.00767	7.92091	9.71841	8.43371	6.27653		18.6433	5.83225	17.7214	6.83072	26.786	6.82641	14.7281	3.09911		3.48324	5.81467	3.15191	5.31488	4.20444
10.821	3.60628	8.9519	1.94717	10.8199	3.33046	9.52197	3.12695		5.90721	5.23663	4.68376	2.45902	2.06414	3.13764	5.0131	9.9848		16.203	7.40741	13.3705	4.82708	27.838	7.96328	15.3156	4.69613		8.09407	7.4483	8.64857	5.01357	7.92108	9.72985	8.43993	6.28349		18.6451	5.83912	17.7244	6.83692	26.8561	6.83445	14.7296	3.10276		3.48618	5.82152	3.15492	5.32106	4.20609
10.827	3.61052	8.95259	1.94947	10.82	3.33438	9.5252	3.13063		5.90733	5.24278	4.68385	2.46469	2.06472	3.14116	5.01427	9.99401		16.2097	7.41612	13.3722	4.83276	27.8675	7.97264	15.33	4.70166		8.09429	7.45706	8.65041	5.01946	7.9351	9.7413	8.44184	6.29045		18.6523	5.84598	17.7246	6.84932	26.8612	6.84249	14.7435	3.10641		3.48679	5.82837	3.15563	5.32724	4.20681
10.8292	3.61476	8.95504	1.95176	10.8215	3.3383	9.52553	3.13431		5.90875	5.24892	4.68403	2.46753	2.06581	3.14468	5.01464	9.99862		16.2192	7.42484	13.3765	4.83843	27.9033	7.98201	15.3383	4.70718		8.09662	7.46583	8.65296	5.02536	7.93706	9.75275	8.44191	6.2974		18.6549	5.85285	17.7279	6.85551	26.9108	6.85053	14.7643	3.11006		3.48779	5.83522	3.15654	5.33342	4.20924
10.8372	3.61901	8.95593	1.95405	10.8229	3.34221	9.52581	3.13799		5.91056	5.25507	4.68601	2.47036	2.06727	3.14819	5.01608	10.0032		16.2216	7.43355	13.3767	4.84411	27.9044	7.99138	15.3435	4.71271		8.10729	7.47459	8.65951	5.03126	7.93892	9.76419	8.44654	6.30436		18.6767	5.85972	17.7371	6.86171	26.9398	6.85857	14.7661	3.11371		3.48795	5.84207	3.15757	5.3396	4.21005
10.8426	3.62325	8.95669	1.95634	10.8255	3.34613	9.52741	3.14167		5.91303	5.26122	4.69017	2.4732	2.06738	3.15171	5.01897	10.0124		16.2322	7.44227	13.3769	4.84979	27.9056	8.00075	15.3466	4.71823		8.1142	7.48335	8.65955	5.03716	7.94035	9.77564	8.44941	6.31132		18.6818	5.86659	17.7392	6.86791	26.9459	6.86661	14.7957	3.11736		3.48876	5.84891	3.1584	5.34578	4.2126
10.8556	3.62749	8.95981	1.95863	10.8275	3.35005	9.52871	3.14535		5.9138	5.26736	4.6924	2.47603	2.07148	3.15523	5.02366	10.0216		16.236	7.45098	13.3827	4.85547	27.9112	8.01012	15.3587	4.72376		8.11692	7.49211	8.65963	5.04306	7.9414	9.78709	8.45247	6.31828		18.6914	5.87346	17.7393	6.87411	27.0139	6.87465	14.8262	3.12101		3.48961	5.85576	3.15915	5.35196	4.21373
10.8605	3.63174	8.96027	1.96092	10.8298	3.35397	9.53095	3.14903		5.91617	5.27351	4.69634	2.47887	2.07458	3.15875	5.02699	10.0263		16.2508	7.45969	13.3863	4.86115	27.9369	8.01949	15.3708	4.72928		8.12338	7.50088	8.66006	5.04896	7.95225	9.79853	8.45383	6.32524		18.6995	5.88033	17.7485	6.88031	27.0163	6.88269	14.8263	3.12466		3.49402	5.86261	3.16023	5.35814	4.21529
10.8608	3.63598	8.96141	1.96321	10.8311	3.35789	9.54023	3.15271		5.91715	5.27966	4.69651	2.48171	2.078	3.16226	5.02836	10.0447		16.2604	7.46841	13.3961	4.86683	27.9465	8.02886	15.3848	4.73481		8.12786	7.50964	8.66442	5.05485	7.95803	9.80998	8.45859	6.3322		18.7262	5.8872	17.7501	6.88651	27.0671	6.89073	14.8606	3.12831		3.4953	5.86946	3.16219	5.36432	4.21563
10.8616	3.64022	8.96289	1.9655	10.8328	3.36181	9.54057	3.15638		5.92321	5.2858	4.70207	2.48454	2.07973	3.16578	5.03305	10.0585		16.2636	7.47712	13.3968	4.87251	27.9678	8.03822	15.3903	4.74033		8.13311	7.5184	8.67171	5.06075	7.9643	9.82143	8.46121	6.33916		18.7268	5.89407	17.7502	6.8927	27.1102	6.89877	14.8623	3.13196		3.49795	5.87631	3.1664	5.3705	4.21568
10.865	3.64446	8.96636	1.96779	10.8359	3.36572	9.54098	3.16006		5.92616	5.29195	4.70257	2.48738	2.08459	3.1693	5.03411	10.0631		16.2677	7.48584	13.3969	4.87819	27.9682	8.04759	15.406	4.74586		8.13373	7.52716	8.67573	5.06665	7.96458	9.83288	8.46133	6.34611		18.7293	5.90094	17.7524	6.9051	27.1696	6.90681	14.869	3.13561		3.50109	5.88316	3.16785	5.37668	4.21679
10.8667	3.64871	8.96784	1.97008	10.8384	3.36964	9.54211	3.16374		5.92698	5.29809	4.70365	2.49021	2.08829	3.17282	5.03527	10.0677		16.2706	7.49455	13.4018	4.88387	27.9768	8.05696	15.41	4.75138		8.13414	7.53593	8.6777	5.07255	7.96806	9.84432	8.46478	6.35307		18.7585	5.90781	17.7554	6.9113	27.1897	6.91485	14.8704	3.13926		3.5041	5.89001	3.16855	5.38286	4.21826
10.8832	3.65295	8.96794	1.97237	10.8389	3.37356	9.54628	3.16742		5.92749	5.30424	4.70398	2.49305	2.08928	3.18689	5.03775	10.0769		16.2827	7.50327	13.4065	4.88955	27.989	8.06633	15.417	4.75691		8.14234	7.54469	8.68717	5.07845	7.97017	9.85577	8.46483	6.36003		18.7663	5.91468	17.7724	6.9175	27.2052	6.92289	14.8793	3.14291		3.50487	5.89686	3.16856	5.38904	4.21873
10.8843	3.65719	8.96796	1.97466	10.839	3.37748	9.54649	3.1711		5.9324	5.31039	4.70495	2.49589	2.0906	3.1904	5.03945	10.0815		16.285	7.51198	13.4104	4.89522	28.0058	8.0757	15.4352	4.76243		8.14719	7.55345	8.68924	5.08435	7.97154	9.86722	8.46752	6.36699		18.775	5.92155	17.7784	6.9237	27.2243	6.93093	14.8819	3.14656		3.50665	5.90371	3.16866	5.39522	4.22105
10.8874	3.66143	8.97002	1.97695	10.8395	3.3814	9.55304	3.17478		5.93437	5.31653	4.70697	2.49872	2.09234	3.19392	5.04244	10.0999		16.2888	7.5207	13.4137	4.9009	28.0199	8.08507	15.4496	4.76796		8.14884	7.56222	8.69084	5.09024	7.98037	9.87866	8.46805	6.37395		18.8008	5.92842	17.7851	6.9299	27.2285	6.93897	14.8836	3.15021		3.50845	5.91055	3.17063	5.4014	4.2212
10.8918	3.66568	8.97023	1.97925	10.8398	3.38531	9.55313	3.17846		5.9398	5.32268	4.71165	2.50156	2.09244	3.19744	5.04498	10.1045		16.2959	7.52941	13.416	4.90658	28.036	8.09444	15.4504	4.77348		8.15064	7.57098	8.69969	5.09614	7.98428	9.89011	8.46933	6.38091		18.8409	5.93529	17.7861	6.94229	27.2328	6.94701	14.9009	3.15386		3.50983	5.9174	3.17142	5.40758	4.22128
10.8931	3.66992	8.97162	1.98154	10.8404	3.38923	9.5543	3.18214		5.94021	5.32883	4.71405	2.5044	2.09398	3.20096	5.04714	10.1184		16.2984	7.53813	13.4162	4.91226	28.068	8.1038	15.4639	4.77901		8.15073	7.57974	8.70002	5.10204	7.98508	9.90156	8.47052	6.38786		18.841	5.94216	17.7933	6.95469	27.2754	6.95505	14.9042	3.15751		3.51239	5.92425	3.17227	5.41376	4.22478
10.8955	3.67416	8.9728	1.98383	10.8449	3.39315	9.5556	3.18581		5.94448	5.33497	4.71541	2.50723	2.09421	3.20447	5.04786	10.123		16.3016	7.54684	13.4206	4.91794	28.115	8.11317	15.4752	4.78453		8.15259	7.5885	8.70019	5.10794	8.00349	9.913	8.4721	6.39482		18.8419	5.94903	17.7983	6.96709	27.2959	6.96309	14.9152	3.16116		3.51357	5.9311	3.17381	5.41994	4.22605
10.9037	3.6784	8.97345	1.98612	10.8473	3.39707	9.55584	3.18949		5.94472	5.34112	4.71956	2.51007	2.09867	3.20799	5.05078	10.1276		16.3044	7.55556	13.4227	4.92362	28.1321	8.12254	15.488	4.79006		8.15301	7.59727	8.70029	5.11384	8.00907	9.92445	8.48092	6.40178		18.8494	5.9559	17.8008	6.97328	27.3982	6.97113	14.9216	3.16481		3.51379	5.93795	3.17396	5.42612	4.22678
10.9067	3.68265	8.97575	1.98841	10.8475	3.40099	9.56087	3.19317		5.94785	5.34726	4.72005	2.5129	2.09873	3.21151	5.05183	10.1414		16.3056	7.56427	13.424	4.9293	28.1435	8.13191	15.493	4.79558		8.15457	7.60603	8.70076	5.11974	8.01126	9.9359	8.48789	6.40874		18.8557	5.96277	17.8012	6.97948	27.4814	6.97918	14.9216	3.16846		3.51429	5.9448	3.17472	5.4323	4.2279
10.9084	3.68689	8.9791	1.9907	10.8487	3.40491	9.56321	3.19685		5.95032	5.35341	4.72265	2.51574	2.09986	3.21503	5.05514	10.146		16.3147	7.57298	13.4307	4.93498	28.1513	8.14128	15.5047	4.8011		8.16622	7.61479	8.70333	5.12563	8.01247	9.94734	8.49231	6.4157		18.8712	5.96964	17.8161	6.99188	27.5516	6.98722	14.924	3.17211		3.51434	5.95165	3.17551	5.43848	4.2281
10.9123	3.69113	8.98495	1.99299	10.8554	3.40882	9.56915	3.20053		5.95094	5.35956	4.72482	2.51858	2.10214	3.21854	5.05653	10.1644		16.3147	7.5817	13.438	4.94066	28.1707	8.15065	15.5074	4.80663		8.16668	7.62355	8.70386	5.13153	8.01412	9.95879	8.49438	6.42266		18.8763	5.97651	17.8248	7.00428	27.5752	6.99526	14.9271	3.17576		3.51475	5.9585	3.17626	5.44466	4.22856
10.9165	3.69538	8.99008	1.99528	10.856	3.41274	9.57046	3.20421		5.95442	5.3657	4.72733	2.52141	2.10337	3.2291	5.05793	10.169		16.3197	7.59041	13.4441	4.94633	28.1713	8.16001	15.5146	4.81215		8.16737	7.63232	8.70768	5.13743	8.02406	9.97024	8.49809	6.42962		18.8765	5.98338	17.8253	7.01667	27.6374	7.0033	14.9314	3.17941		3.51486	5.96534	3.17827	5.45084	4.22872
10.9217	3.69962	8.99085	1.99757	10.8574	3.41666	9.5778	3.20789		5.95732	5.37185	4.72765	2.52425	2.10651	3.23261	5.06122	10.1874		16.3295	7.59913	13.4463	4.95201	28.1876	8.16938	15.5147	4.81768		8.16767	7.64108	8.70856	5.14333	8.02507	9.98168	8.50115	6.43657		18.8912	5.99025	17.826	7.02287	27.7078	7.01134	14.934	3.18306		3.51524	5.97219	3.18064	5.45702	4.22994
10.9241	3.70386	8.99104	1.99986	10.8664	3.42058	9.57917	3.21157		5.96107	5.378	4.72817	2.52709	2.10969	3.23613	5.06592	10.1921		16.3302	7.60784	13.452	4.95769	28.1988	8.17875	15.5184	4.8232		8.16941	7.64984	8.71312	5.14923	8.03077	9.99313	8.50266	6.44353		18.904	5.99711	17.834	7.03527	27.7648	7.01938	14.9413	3.18671		3.51545	5.97904	3.18118	5.4632	4.23128
10.9259	3.7081	8.99137	2.00215	10.8668	3.4245	9.57995	3.21524		5.96219	5.38414	4.72905	2.52992	2.1111	3.23965	5.06896	10.1967		16.3375	7.61656	13.4533	4.96337	28.229	8.18812	15.5223	4.82873		8.17027	7.6586	8.71588	5.15513	8.04135	10.0046	8.50451	6.45049		18.9186	6.00398	17.8365	7.04767	27.8129	7.02742	14.9443	3.19036		3.51664	5.98589	3.18163	5.46938	4.23228
10.9259	3.71235	8.99363	2.00444	10.8678	3.42841	9.58621	3.21892		5.96298	5.39029	4.73086	2.53559	2.11237	3.24317	5.07049	10.2013		16.3377	7.62527	13.4544	4.96905	28.2704	8.19749	15.5229	4.83425		8.17297	7.66737	8.72076	5.16102	8.04508	10.016	8.50507	6.45745		18.9621	6.01085	17.8573	7.05386	27.8199	7.03546	14.9458	3.19401		3.51785	5.99274	3.18199	5.47556	4.23262
10.9265	3.71659	8.99644	2.00673	10.8719	3.43233	9.58676	3.2226		5.96814	5.39644	4.7327	2.53843	2.11276	3.2502	5.07061	10.2059		16.3518	7.63399	13.4573	4.97473	28.2716	8.20686	15.5243	4.83978		8.17487	7.67613	8.72093	5.16692	8.05069	10.0275	8.50592	6.46441		18.9677	6.01772	17.8608	7.06006	27.8595	7.0435	14.9685	3.19766		3.51801	5.99959	3.18221	5.48174	4.23295
10.927	3.72083	8.99754	2.00903	10.8737	3.43625	9.58714	3.22628		5.97152	5.40258	4.73483	2.54127	2.11813	3.25372	5.07321	10.2105		16.3606	7.6427	13.4576	4.98041	28.299	8.21623	15.5339	4.8453		8.17645	7.68489	8.72367	5.17282	8.05566	10.0389	8.50875	6.47137		19.027	6.02459	17.8646	7.06626	27.9805	7.05154	14.9814	3.20131		3.51825	6.00644	3.18458	5.48792	4.23397
10.9336	3.72507	9.00188	2.01132	10.8745	3.44017	9.58759	3.22996		5.97282	5.40873	4.73623	2.5441	2.12002	3.25724	5.07531	10.2197		16.3748	7.65142	13.4586	4.98609	28.3078	8.22559	15.5374	4.85083		8.17666	7.69366	8.72559	5.17872	8.06186	10.0504	8.50922	6.47832		19.034	6.03146	17.8661	7.07246	28.0171	7.05958	14.9823	3.20496		3.51829	6.01329	3.18533	5.4941	4.2344
10.9571	3.72932	9.00198	2.01361	10.8761	3.44409	9.58778	3.23364		5.97387	5.41487	4.73624	2.54694	2.12215	3.26427	5.07538	10.2243		16.3759	7.66013	13.4654	4.99177	28.3148	8.23496	15.5376	4.85635		8.18066	7.70242	8.74071	5.18462	8.06565	10.0618	8.51023	6.48528		19.0452	6.03833	17.8726	7.07866	28.0592	7.06762	14.9844	3.20861		3.52005	6.02014	3.18543	5.50028	4.23582
10.9578	3.73356	9.002	2.0159	10.8762	3.44801	9.59369	3.23732		5.97782	5.42102	4.73916	2.54978	2.12218	3.26779	5.0847	10.2381		16.3911	7.66885	13.4691	4.99744	28.3706	8.24433	15.5423	4.86188		8.18332	7.71118	8.7414	5.19052	8.06624	10.0733	8.51634	6.49224		19.0502	6.0452	17.8793	7.08486	28.0892	7.07566	14.9854	3.21227		3.52034	6.02698	3.18546	5.50646	4.23618
10.9632	3.7378	9.00599	2.01819	10.8767	3.45192	9.59654	3.241		5.97828	5.42717	4.74496	2.55261	2.12402	3.27131	5.08742	10.2427		16.4244	7.67756	13.4756	5.00312	28.3983	8.2537	15.562	4.8674		8.18612	7.71994	8.74196	5.19641	8.06802	10.0847	8.52302	6.4992		19.0533	6.05207	17.8839	7.09725	28.1312	7.0837	14.9858	3.21592		3.52038	6.03383	3.18854	5.51264	4.23704
10.9662	3.74204	9.00623	2.02048	10.8802	3.45584	9.59688	3.24467		5.98131	5.43331	4.74545	2.55545	2.12464	3.27483	5.08939	10.2565		16.43	7.68627	13.4796	5.0088	28.4084	8.26307	15.577	4.87293		8.19473	7.72871	8.74561	5.20231	8.06862	10.0962	8.52395	6.50616		19.0561	6.05894	17.8868	7.10345	28.2241	7.09174	14.9941	3.21957		3.52109	6.04068	3.18953	5.51882	4.23912
10.9686	3.74629	9.00683	2.02277	10.8839	3.45976	9.59707	3.24835		5.98555	5.43946	4.7461	2.55828	2.12587	3.27834	5.09103	10.2611		16.4383	7.69499	13.4804	5.01448	28.4367	8.27244	15.5921	4.87845		8.19565	7.73747	8.74802	5.20821	8.07042	10.1076	8.52438	6.51312		19.0749	6.06581	17.9052	7.10965	28.2268	7.09978	14.9972	3.22322		3.5212	6.04753	3.18953	5.525	4.2404
10.9742	3.75053	9.00938	2.02506	10.8862	3.46368	9.59855	3.25203		5.98597	5.44561	4.74657	2.56112	2.12684	3.28186	5.09409	10.2703		16.4453	7.7037	13.4818	5.02016	28.4597	8.28181	15.595	4.88398		8.19609	7.74623	8.74868	5.21411	8.07305	10.119	8.52625	6.52008		19.0924	6.07268	17.9217	7.12205	28.3143	7.10782	15.0047	3.22687		3.52123	6.05438	3.19115	5.53118	4.24104
10.9744	3.75477	9.00959	2.02735	10.8917	3.4676	9.59955	3.25571		5.99188	5.45175	4.75005	2.56396	2.12713	3.28538	5.09651	10.275		16.446	7.71242	13.492	5.02584	28.4697	8.29117	15.5969	4.8895		8.19685	7.75499	8.75235	5.22001	8.07308	10.1305	8.53465	6.52703		19.1001	6.07955	17.932	7.13444	28.489	7.11586	15.0061	3.23052		3.5213	6.06123	3.19223	5.53736	4.24114
10.9758	3.75902	9.01165	2.02964	10.8962	3.47151	9.60051	3.25939		5.99213	5.4579	4.75306	2.56679	2.12745	3.2889	5.09878	10.298		16.4482	7.72113	13.4922	5.03152	28.4849	8.30054	15.6005	4.89503		8.20041	7.76376	8.75356	5.22591	8.08244	10.1419	8.53532	6.53399		19.1164	6.08642	17.9433	7.14064	28.5356	7.1239	15.0284	3.23417		3.52145	6.06808	3.19445	5.54354	4.24394
10.9851	3.76326	9.01571	2.03193	10.9034	3.47543	9.60867	3.26307		5.99294	5.46404	4.7576	2.56963	2.1289	3.29241	5.10348	10.3256		16.4548	7.72985	13.5006	5.0372	28.5042	8.30991	15.6039	4.90055		8.20906	7.77252	8.75511	5.2318	8.08348	10.1534	8.54156	6.54095		19.1193	6.09329	17.944	7.14684	28.5678	7.13195	15.0412	3.23782		3.5233	6.07493	3.19524	5.54972	4.24543
10.9877	3.7675	9.0174	2.03422	10.9071	3.47935	9.61049	3.26675		5.99395	5.47019	4.75892	2.57247	2.13154	3.30297	5.10773	10.3302		16.4561	7.73856	13.5047	5.04288	28.5319	8.31928	15.6079	4.90608		8.21169	7.78128	8.75661	5.2377	8.08366	10.1648	8.54324	6.54791		19.1269	6.10016	17.9631	7.15924	28.5718	7.13999	15.042	3.24147		3.52347	6.08178	3.19743	5.5559	4.24578
10.9893	3.77174	9.0229	2.03652	10.9114	3.48327	9.61168	3.27043		5.99664	5.47634	4.76051	2.5753	2.13169	3.30648	5.10817	10.344		16.4606	7.74728	13.511	5.04855	28.5855	8.32865	15.6156	4.9116		8.21322	7.79005	8.75975	5.2436	8.09103	10.1763	8.54883	6.55487		19.1342	6.10703	17.9676	7.17164	28.5974	7.14803	15.0477	3.24512		3.52667	6.08862	3.19926	5.56208	4.24635
10.9947	3.77599	9.02471	2.03881	10.924	3.48719	9.61257	3.27411		5.99707	5.48248	4.76131	2.57814	2.13338	3.31	5.11024	10.3486		16.4625	7.75599	13.5142	5.05423	28.6032	8.33802	15.6248	4.91713		8.21586	7.79881	8.76253	5.2495	8.09881	10.1877	8.55146	6.56183		19.1469	6.1139	17.9838	7.17783	28.6448	7.15607	15.0516	3.24877		3.52929	6.09547	3.20173	5.56826	4.24952
11.0076	3.78023	9.02515	2.0411	10.9252	3.49111	9.61903	3.27778		5.99832	5.48863	4.76157	2.58097	2.13422	3.31352	5.11253	10.3532		16.4642	7.76471	13.5184	5.05991	28.6113	8.34739	15.6263	4.92265		8.21831	7.80757	8.76689	5.2554	8.10357	10.1992	8.55325	6.56878		19.1793	6.12077	17.9864	7.18403	28.6459	7.16411	15.0552	3.25242		3.53007	6.10232	3.20238	5.57444	4.25066
11.0108	3.78447	9.02523	2.04339	10.9263	3.49502	9.62033	3.28146		6.00045	5.49478	4.76496	2.58381	2.14093	3.31704	5.11287	10.3901		16.469	7.77342	13.5185	5.06559	28.6195	8.35675	15.6535	4.92818		8.21874	7.81633	8.77204	5.2613	8.10753	10.2106	8.55421	6.57574		19.1838	6.12764	17.9892	7.19023	28.7206	7.17215	15.0641	3.25607		3.53136	6.10917	3.20638	5.58062	4.25135
11.0119	3.78871	9.0254	2.04568	10.9304	3.49894	9.62211	3.28514		6.00092	5.50092	4.76869	2.58665	2.1413	3.32055	5.11756	10.3993		16.4839	7.78214	13.5218	5.07127	28.6375	8.36612	15.6568	4.9337		8.22263	7.8251	8.77515	5.26719	8.10759	10.2221	8.55555	6.5827		19.1992	6.13451	18.0126	7.19643	28.7675	7.18019	15.0743	3.25972		3.53189	6.11602	3.20789	5.5868	4.25165
11.0197	3.79296	9.02553	2.04797	10.9364	3.50286	9.62339	3.28882		6.00127	5.50707	4.7697	2.58948	2.14301	3.32407	5.12226	10.4085		16.4861	7.79085	13.5234	5.07695	28.6375	8.37549	15.667	4.93923		8.22571	7.83386	8.77554	5.27309	8.10952	10.2335	8.5633	6.58966		19.2036	6.14138	18.0174	7.20263	28.7767	7.18823	15.0781	3.26337		3.53222	6.12287	3.20832	5.59298	4.25265
11.0288	3.7972	9.03033	2.05026	10.9413	3.50678	9.62362	3.2925		6.00141	5.51321	4.77128	2.59232	2.14402	3.32759	5.12229	10.4131		16.5003	7.79956	13.5245	5.08263	28.659	8.38486	15.6743	4.94475		8.22608	7.84262	8.77941	5.27899	8.11928	10.245	8.56403	6.59662		19.209	6.14824	18.0191	7.20883	28.7775	7.19627	15.0912	3.26702		3.53265	6.12972	3.20864	5.59916	4.25889
11.0304	3.80144	9.03077	2.05255	10.9433	3.5107	9.6319	3.29618		6.00264	5.51936	4.77333	2.59516	2.14562	3.33111	5.12695	10.4407		16.5062	7.80828	13.5256	5.08831	28.6686	8.39423	15.6835	4.95028		8.22782	7.85138	8.7819	5.28489	8.12037	10.2564	8.56532	6.60358		19.2552	6.15511	18.0244	7.21503	28.7989	7.20431	15.092	3.27067		3.53279	6.13657	3.20906	5.60534	4.25898
11.0437	3.80569	9.03108	2.05484	10.9477	3.51461	9.63551	3.29986		6.00526	5.52551	4.77576	2.59799	2.15032	3.33462	5.12913	10.4454		16.507	7.81699	13.5272	5.09399	28.703	8.4036	15.696	4.9558		8.23643	7.86015	8.78332	5.29079	8.12473	10.2679	8.56788	6.61054		19.2668	6.16198	18.0274	7.22742	28.8545	7.21235	15.0926	3.27432		3.53325	6.14341	3.21094	5.61152	4.26058
11.0483	3.80993	9.03155	2.05713	10.9507	3.51853	9.63752	3.30354		6.00993	5.53165	4.78034	2.60083	2.15471	3.33814	5.12931	10.45		16.5186	7.82571	13.5355	5.09966	28.7169	8.41297	15.7131	4.96133		8.24023	7.86891	8.78873	5.29669	8.12671	10.2793	8.57362	6.61749		19.268	6.16885	18.041	7.23362	28.882	7.22039	15.0984	3.27797		3.53418	6.15026	3.21141	5.6177	4.26104
11.051	3.81417	9.03428	2.05942	10.9604	3.52245	9.6414	3.30721		6.01032	5.5378	4.78062	2.60366	2.15971	3.34166	5.13165	10.4592		16.5319	7.83442	13.5355	5.10534	28.7396	8.42233	15.722	4.96685		8.24078	7.87767	8.78971	5.30258	8.13127	10.2908	8.57839	6.62445		19.2833	6.17572	18.0427	7.23982	28.9741	7.22843	15.0995	3.28162		3.53539	6.15711	3.21237	5.62388	4.26133
11.0587	3.81841	9.04267	2.06171	10.9614	3.52637	9.64571	3.31089		6.01081	5.54395	4.7808	2.6065	2.16438	3.34518	5.13634	10.4684		16.5441	7.84314	13.5471	5.11102	28.7408	8.4317	15.7236	4.97238		8.24086	7.88644	8.79099	5.30848	8.1328	10.3022	8.57884	6.63141		19.297	6.18259	18.0514	7.24602	28.9952	7.23647	15.1081	3.28527		3.53622	6.16396	3.21301	5.63006	4.2619
11.0605	3.82266	9.04848	2.064	10.965	3.53029	9.64658	3.31457		6.01581	5.55009	4.78172	2.60934	2.17168	3.34869	5.13843	10.473		16.5582	7.85185	13.5493	5.1167	28.7529	8.44107	15.7252	4.9779		8.24226	7.8952	8.79473	5.31438	8.13283	10.3136	8.58529	6.63837		19.3146	6.18946	18.0625	7.25841	29.0043	7.24451	15.1145	3.28892		3.53683	6.17081	3.21332	5.63624	4.26253
11.0605	3.8269	9.04873	2.0663	10.9765	3.53421	9.64984	3.31825		6.01636	5.55624	4.78499	2.61217	2.17849	3.35221	5.13856	10.4776		16.5713	7.86057	13.5641	5.12238	28.8116	8.45044	15.7269	4.98343		8.24287	7.90396	8.79504	5.32028	8.13504	10.3251	8.58663	6.64533		19.3179	6.19633	18.0832	7.26461	29.0366	7.25255	15.125	3.29257		3.53964	6.17766	3.21379	5.64242	4.26267
11.0625	3.83114	9.04955	2.06859	10.9785	3.53812	9.65246	3.32193		6.01791	5.56238	4.78971	2.61501	2.17993	3.35573	5.14104	10.5006		16.5843	7.86928	13.5665	5.12806	28.8184	8.45981	15.7338	4.98895		8.24489	7.91272	8.79861	5.32618	8.13915	10.3365	8.58713	6.65229		19.3415	6.2032	18.0924	7.27081	29.1281	7.26059	15.1319	3.29622		3.5406	6.18451	3.21621	5.6486	4.26413
11.0632	3.83538	9.04963	2.07088	10.9787	3.54204	9.65683	3.32561		6.01997	5.56853	4.79064	2.61785	2.18288	3.35925	5.14573	10.5283		16.5873	7.878	13.5666	5.13374	28.8353	8.46918	15.7395	4.99448		8.25132	7.92149	8.79871	5.33208	8.14601	10.348	8.58868	6.65924		19.3472	6.21007	18.0953	7.27701	29.1416	7.26863	15.1499	3.29987		3.54101	6.19136	3.21689	5.65478	4.26474
11.0722	3.83963	9.05196	2.07317	10.9829	3.54596	9.66323	3.32929		6.02134	5.57468	4.79133	2.62068	2.18318	3.36276	5.15043	10.5559		16.6002	7.88671	13.5672	5.13942	28.8501	8.47855	15.7427	5		8.25574	7.93025	8.79985	5.33797	8.15372	10.3594	8.58897	6.6662		19.3642	6.21694	18.1039	7.28941	29.2117	7.27667	15.152	3.30352		3.54183	6.19821	3.21818	5.66096	4.26739
11.0767	3.84387	9.0536	2.07546	10.9898	3.54988	9.66374	3.33297		6.02356	5.58082	4.79162	2.62352	2.18749	3.36628	5.15512	10.5789		16.6081	7.89542	13.5705	5.1451	28.8681	8.48791	15.7467	5.00552		8.26327	7.93901	8.80348	5.34387	8.15431	10.3709	8.59349	6.67316		19.3656	6.22381	18.1092	7.29561	29.2206	7.28471	15.1576	3.30717		3.54371	6.20505	3.22028	5.66714	4.26872
11.0874	3.84811	9.05413	2.07775	10.994	3.5538	9.66454	3.33664		6.02447	5.58697	4.79516	2.62635	2.19605	3.3698	5.1573	10.5835		16.6104	7.90414	13.5811	5.15078	28.8893	8.49728	15.7566	5.01105		8.26528	7.94777	8.80718	5.34977	8.15719	10.3823	8.60033	6.68012		19.3747	6.23068	18.1215	7.3018	29.2888	7.29276	15.1661	3.31082		3.54414	6.2119	3.22162	5.67332	4.26908
11.0877	3.85235	9.05513	2.08004	10.9979	3.55771	9.66581	3.34032		6.02582	5.59312	4.79761	2.62919	2.1975	3.37332	5.15982	10.5927		16.6305	7.91285	13.5832	5.15645	28.8986	8.50665	15.7597	5.01657		8.27011	7.95654	8.80766	5.35567	8.15992	10.3938	8.60147	6.68708		19.3783	6.23755	18.1242	7.308	29.295	7.3008	15.1701	3.31447		3.54417	6.21875	3.22519	5.6795	4.27016
11.0896	3.8566	9.05522	2.08233	10.9979	3.56163	9.66936	3.344		6.02776	5.59926	4.79908	2.63203	2.19776	3.37683	5.16451	10.5973		16.6455	7.92157	13.5833	5.16213	28.9023	8.51602	15.7735	5.0221		8.27312	7.9653	8.80906	5.36157	8.1608	10.4052	8.60231	6.69404		19.384	6.24442	18.1365	7.3142	29.425	7.30884	15.1733	3.31812		3.54445	6.2256	3.22558	5.68568	4.27077
11.1009	3.86084	9.05584	2.08462	11.0082	3.56555	9.67087	3.34768		6.02823	5.60541	4.80026	2.63486	2.19974	3.38035	5.16921	10.625		16.6574	7.93028	13.5885	5.16781	28.9139	8.52539	15.7783	5.02762		8.27566	7.97406	8.81173	5.36746	8.16239	10.4167	8.60274	6.701		19.431	6.25129	18.1366	7.3204	29.4494	7.31688	15.175	3.32177		3.54556	6.23245	3.22589	5.69186	4.27078
11.112	3.86508	9.05883	2.08691	11.0098	3.56947	9.67304	3.35136		6.03039	5.61156	4.80055	2.6377	2.20196	3.38387	5.1739	10.6388		16.6629	7.939	13.5912	5.17349	28.9363	8.53476	15.7957	5.03315		8.27666	7.98283	8.81331	5.37336	8.16502	10.4281	8.60946	6.70795		19.4606	6.25816	18.151	7.3266	29.4515	7.32492	15.1884	3.32542		3.5468	6.2393	3.22917	5.69804	4.27099
11.1129	3.86933	9.05962	2.0892	11.0136	3.57339	9.67428	3.35504		6.03326	5.6177	4.80285	2.64054	2.20225	3.38739	5.1786	10.648		16.6632	7.94771	13.6041	5.17917	28.9605	8.54413	15.7993	5.03867		8.27693	7.99159	8.81468	5.37926	8.16713	10.4396	8.61045	6.71491		19.4729	6.26503	18.1592	7.3328	29.4903	7.33296	15.2192	3.32907		3.54684	6.24615	3.22951	5.70422	4.27154
11.1143	3.87357	9.0622	2.09149	11.0138	3.57731	9.67459	3.35872		6.03406	5.62385	4.80493	2.64337	2.20249	3.3909	5.17933	10.6526		16.6731	7.95643	13.6047	5.18485	28.9787	8.55349	15.8102	5.0442		8.27752	8.00035	8.81591	5.38516	8.17278	10.451	8.61053	6.72187		19.4827	6.2719	18.161	7.33899	29.6459	7.341	15.2197	3.33272		3.54705	6.253	3.23187	5.7104	4.27164
11.119	3.87781	9.06317	2.09379	11.0152	3.58122	9.67895	3.3624		6.03455	5.62999	4.80569	2.64621	2.2041	3.39442	5.18329	10.6664		16.675	7.96514	13.6054	5.19053	28.9799	8.56286	15.8108	5.04972		8.28755	8.00911	8.81858	5.39106	8.17611	10.4625	8.61506	6.72883		19.5129	6.27877	18.1634	7.34519	29.7063	7.34904	15.2368	3.33638		3.54709	6.25985	3.23475	5.71658	4.27328
11.1198	3.88205	9.06344	2.09608	11.0196	3.58514	9.68278	3.36607		6.03477	5.63614	4.80613	2.64904	2.20581	3.39794	5.18799	10.6802		16.6789	7.97386	13.6081	5.19621	28.9893	8.57223	15.8319	5.05525		8.28837	8.01788	8.82145	5.39696	8.18069	10.4739	8.61721	6.73579		19.5157	6.28564	18.1706	7.35759	29.7219	7.35708	15.2388	3.34003		3.54769	6.26669	3.23652	5.72276	4.2733
11.1217	3.8863	9.0702	2.09837	11.0224	3.58906	9.68445	3.36975		6.03564	5.64229	4.80646	2.65188	2.20635	3.40146	5.18854	10.6848		16.7102	7.98257	13.6086	5.20189	28.9979	8.5816	15.8319	5.06077		8.29192	8.02664	8.82175	5.40285	8.18161	10.4853	8.61867	6.74275		19.52	6.29251	18.1727	7.36379	29.7357	7.36512	15.2423	3.34368		3.55012	6.27354	3.23686	5.72894	4.27598
11.1461	3.89054	9.08369	2.10066	11.0231	3.59298	9.68598	3.37343		6.03586	5.64843	4.81015	2.65472	2.20666	3.40849	5.19268	10.6894		16.7225	7.99129	13.611	5.20756	29.0036	8.59097	15.8325	5.0663		8.29273	8.0354	8.82358	5.40875	8.18451	10.4968	8.62038	6.7497		19.5231	6.29937	18.1784	7.36999	29.7371	7.37316	15.2458	3.34733		3.5503	6.28039	3.23704	5.73512	4.27636
11.1553	3.89478	9.08431	2.10295	11.0243	3.5969	9.68671	3.37711		6.03618	5.65458	4.81128	2.65755	2.20874	3.41201	5.19738	10.7079		16.7272	8	13.6128	5.21324	29.0154	8.60034	15.8367	5.07182		8.29407	8.04416	8.8272	5.41465	8.19205	10.5082	8.62217	6.75666		19.5239	6.30624	18.1852	7.37619	29.7493	7.3812	15.2561	3.35098		3.55054	6.28724	3.23857	5.7413	4.27722
11.1606	3.89902	9.08504	2.10524	11.0247	3.60081	9.69662	3.38079		6.03749	5.66073	4.81149	2.66039	2.21287	3.41553	5.20207	10.7217		16.7465	8.00871	13.6142	5.21892	29.039	8.60971	15.8384	5.07735		8.29591	8.05293	8.83043	5.42055	8.1929	10.5197	8.62289	6.76362		19.5692	6.31311	18.1895	7.38238	29.8076	7.38924	15.259	3.35463		3.55146	6.29409	3.23984	5.74748	4.27756
11.1714	3.90327	9.08696	2.10753	11.0257	3.60473	9.69788	3.38447		6.0383	5.66687	4.81334	2.66323	2.21369	3.41904	5.20593	10.7263		16.7534	8.01743	13.6164	5.2246	29.0419	8.61907	15.8418	5.08287		8.29882	8.06169	8.83447	5.42645	8.19774	10.5311	8.62533	6.77058		19.5725	6.31998	18.1902	7.38858	29.8216	7.39728	15.2591	3.35828		3.55324	6.30094	3.24003	5.75366	4.27804
11.1722	3.90751	9.08898	2.10982	11.0311	3.60865	9.69896	3.38815		6.04313	5.67302	4.81548	2.66606	2.21497	3.42256	5.20677	10.7401		16.7536	8.02614	13.6233	5.23028	29.1145	8.62844	15.8483	5.0884		8.29917	8.07045	8.83709	5.43235	8.20048	10.5426	8.63103	6.77754		19.5816	6.32685	18.1973	7.39478	29.8814	7.40532	15.261	3.36193		3.55365	6.30779	3.24109	5.75984	4.27919
11.1833	3.91175	9.08909	2.11211	11.0356	3.61257	9.70528	3.39183		6.04597	5.67916	4.81644	2.6689	2.21602	3.42608	5.21146	10.7539		16.7659	8.03486	13.6306	5.23596	29.1257	8.63781	15.8485	5.09392		8.30057	8.07921	8.84156	5.43824	8.20146	10.554	8.63522	6.7845		19.5861	6.33372	18.2081	7.40718	29.8826	7.41336	15.263	3.36558		3.55388	6.31464	3.24159	5.76602	4.28141
11.1841	3.91599	9.08937	2.1144	11.0359	3.61649	9.70693	3.3955		6.0484	5.68531	4.81961	2.67173	2.21804	3.4296	5.21473	10.7585		16.7875	8.04357	13.636	5.24164	29.1499	8.64718	15.8743	5.09945		8.3099	8.08798	8.84441	5.44414	8.20233	10.5655	8.63623	6.79146		19.5867	6.34059	18.2113	7.41338	29.8836	7.4214	15.276	3.36923		3.55505	6.32148	3.24241	5.7722	4.28152
11.1905	3.92024	9.08984	2.11669	11.0377	3.62041	9.70695	3.39918		6.0485	5.69146	4.81979	2.67457	2.22074	3.43311	5.21616	10.7862		16.7887	8.05229	13.6422	5.24732	29.1973	8.65655	15.8814	5.10497		8.3107	8.09674	8.84577	5.45004	8.20411	10.5769	8.63901	6.79841		19.5924	6.34746	18.2205	7.41957	29.8877	7.42944	15.2763	3.37288		3.55522	6.32833	3.24408	5.77838	4.28173
11.1982	3.92448	9.09248	2.11898	11.0405	3.62432	9.70746	3.40286		6.05086	5.6976	4.82199	2.67741	2.22833	3.43663	5.21616	10.7908		16.7887	8.061	13.6505	5.253	29.2119	8.66592	15.8819	5.1105		8.31802	8.1055	8.85198	5.45594	8.20665	10.5884	8.64518	6.80537		19.6027	6.35433	18.2342	7.42577	29.8908	7.43748	15.2848	3.37653		3.556	6.33518	3.24454	5.78456	4.28207
11.2028	3.92872	9.093	2.12127	11.044	3.62824	9.71882	3.40654		6.0543	5.70375	4.82337	2.68024	2.23013	3.44015	5.21934	10.7954		16.7959	8.06972	13.6549	5.25867	29.2142	8.67529	15.8844	5.11602		8.31885	8.11427	8.85213	5.46184	8.207	10.5998	8.64735	6.81233		19.6084	6.3612	18.2426	7.43197	29.9357	7.44553	15.2879	3.38018		3.55913	6.34203	3.24498	5.79074	4.28208
11.2048	3.93297	9.09314	2.12357	11.0457	3.63216	9.71993	3.41022		6.05526	5.7099	4.82344	2.68308	2.23483	3.44718	5.22085	10.8184		16.797	8.07843	13.655	5.26435	29.2194	8.68465	15.8993	5.12155		8.32152	8.12303	8.85264	5.46774	8.20776	10.6113	8.65774	6.81929		19.6351	6.36807	18.2734	7.43817	30.0336	7.45357	15.2901	3.38383		3.55921	6.34888	3.24505	5.79692	4.28346
11.2078	3.93721	9.09401	2.12586	11.0512	3.63608	9.72019	3.4139		6.05674	5.71604	4.82649	2.68592	2.23847	3.4507	5.22276	10.823		16.7988	8.08715	13.6576	5.27003	29.2405	8.69402	15.9033	5.12707		8.32407	8.13179	8.85313	5.47363	8.21387	10.6227	8.66098	6.82625		19.6454	6.37494	18.2964	7.45057	30.0811	7.46161	15.2919	3.38748		3.55982	6.35573	3.2452	5.8031	4.28401
11.2152	3.94145	9.09848	2.12815	11.0523	3.64	9.72783	3.41758		6.05706	5.72219	4.82869	2.68875	2.2402	3.45422	5.22555	10.8414		16.8001	8.09586	13.6602	5.27571	29.245	8.70339	15.9116	5.1326		8.33154	8.14055	8.85405	5.47953	8.22114	10.6342	8.66126	6.83321		19.6572	6.38181	18.2967	7.46296	30.1248	7.46965	15.2936	3.39113		3.55989	6.36258	3.24572	5.80928	4.28529
11.2152	3.94569	9.10404	2.13044	11.0528	3.64392	9.73473	3.42126		6.05978	5.72833	4.83125	2.69159	2.24244	3.45774	5.23024	10.8691		16.8125	8.10458	13.6619	5.28139	29.2867	8.71276	15.9163	5.13812		8.336	8.14932	8.85455	5.48543	8.22524	10.6456	8.66509	6.84016		19.6821	6.38868	18.2982	7.46916	30.1419	7.47769	15.2954	3.39478		3.55998	6.36943	3.24671	5.81546	4.28545
11.2216	3.94994	9.10458	2.13273	11.0535	3.64783	9.73627	3.42493		6.06254	5.73448	4.83395	2.69442	2.24288	3.46125	5.23225	10.8737		16.8161	8.11329	13.6692	5.28707	29.2934	8.72213	15.9263	5.14365		8.33952	8.15808	8.85517	5.49133	8.22628	10.6571	8.66806	6.84712		19.6946	6.39555	18.3282	7.47536	30.1517	7.48573	15.3045	3.39843		3.56008	6.37628	3.24772	5.82164	4.28694
11.2219	3.95418	9.10546	2.13502	11.0541	3.65175	9.74086	3.42861		6.06277	5.74063	4.83684	2.69726	2.24309	3.46477	5.23494	10.8875		16.8164	8.122	13.6761	5.29275	29.3304	8.7315	15.9331	5.14917		8.34011	8.16684	8.85785	5.49723	8.23148	10.6685	8.67092	6.85408		19.7117	6.40242	18.3378	7.48156	30.1771	7.49377	15.3089	3.40208		3.56011	6.38312	3.24864	5.82782	4.28815
11.2235	3.95842	9.10775	2.13731	11.0547	3.65567	9.74267	3.43229		6.06814	5.74677	4.84046	2.7001	2.24422	3.46829	5.23963	10.8967		16.8172	8.13072	13.6809	5.29843	29.339	8.74087	15.9344	5.1547		8.3439	8.1756	8.85928	5.50313	8.23325	10.6799	8.67165	6.86104		19.7505	6.40929	18.3551	7.48776	30.2297	7.50181	15.324	3.40573		3.56103	6.38997	3.25045	5.834	4.28818
11.2314	3.96266	9.10874	2.1396	11.059	3.65959	9.74482	3.43597		6.07404	5.75292	4.84085	2.70293	2.2451	3.47181	5.24433	10.9013		16.8215	8.13943	13.6825	5.30411	29.3817	8.75023	15.9441	5.16022		8.34476	8.18437	8.86429	5.50902	8.23365	10.6914	8.68206	6.868		19.7591	6.41616	18.3616	7.50015	30.2702	7.50985	15.3325	3.40938		3.5619	6.39682	3.25561	5.84018	4.28859
11.2347	3.96691	9.11059	2.14189	11.0616	3.66351	9.74667	3.43965		6.07593	5.75907	4.8412	2.70577	2.24891	3.47884	5.24902	10.9243		16.8242	8.14815	13.6839	5.30978	29.4088	8.7596	15.9532	5.16575		8.34808	8.19313	8.86499	5.51492	8.23775	10.7028	8.68295	6.87496		19.7828	6.42303	18.3629	7.51255	30.3031	7.51789	15.3374	3.41303		3.56258	6.40367	3.2561	5.84636	4.29039
11.236	3.97115	9.11101	2.14418	11.0624	3.66742	9.74671	3.44333		6.07668	5.76521	4.84195	2.71144	2.25361	3.48939	5.25244	10.9289		16.8268	8.15686	13.6854	5.31546	29.4105	8.76897	15.9716	5.17127		8.34881	8.20189	8.86568	5.52082	8.23858	10.7143	8.68444	6.88191		19.7911	6.4299	18.3738	7.52495	30.3229	7.52593	15.3459	3.41668		3.56316	6.41052	3.2562	5.85254	4.29179
11.2389	3.97539	9.1129	2.14647	11.0643	3.67134	9.7502	3.44701		6.07749	5.77136	4.84238	2.71428	2.25415	3.49291	5.25291	10.9335		16.8359	8.16558	13.6932	5.32114	29.4443	8.77834	15.9782	5.1768		8.34957	8.21066	8.86939	5.52672	8.25032	10.7257	8.68492	6.88887		19.8095	6.43677	18.3813	7.53735	30.3618	7.53397	15.3479	3.42033		3.56494	6.41737	3.25788	5.85872	4.29376
11.2505	3.97964	9.11366	2.14876	11.0653	3.67526	9.75099	3.45069		6.07884	5.7775	4.84288	2.71711	2.2583	3.49643	5.25662	10.9381		16.8426	8.17429	13.7073	5.32682	29.4541	8.78771	15.9816	5.18232		8.35388	8.21942	8.87863	5.53262	8.25331	10.7372	8.68622	6.89583		19.8483	6.44364	18.3856	7.54354	30.3647	7.54201	15.3537	3.42398		3.56632	6.42422	3.25794	5.8649	4.29399
11.2557	3.98388	9.11402	2.15105	11.0694	3.67918	9.7536	3.45436		6.07898	5.78365	4.84317	2.72279	2.25908	3.49995	5.25841	10.9566		16.8448	8.18301	13.7093	5.3325	29.4956	8.79708	16.0097	5.18785		8.35435	8.22818	8.8788	5.53852	8.25518	10.7486	8.68775	6.90279		19.8518	6.4505	18.4177	7.55594	30.3683	7.55005	15.3547	3.42763		3.56643	6.43107	3.25899	5.87108	4.2952
11.2592	3.98812	9.11411	2.15335	11.0773	3.6831	9.75455	3.45804		6.0793	5.7898	4.84678	2.72562	2.25944	3.50346	5.26097	10.9612		16.8448	8.19172	13.7143	5.33818	29.5234	8.80645	16.0103	5.19337		8.36766	8.23694	8.88349	5.54441	8.26019	10.7601	8.69182	6.90975		19.8715	6.45737	18.4277	7.56214	30.3799	7.55809	15.3623	3.43128		3.56691	6.43792	3.25949	5.87726	4.29547
11.2595	3.99236	9.11537	2.15564	11.0815	3.68702	9.75458	3.46172		6.07972	5.79594	4.85091	2.72846	2.26121	3.50698	5.26311	10.975		16.8514	8.20044	13.7342	5.34386	29.5284	8.81581	16.0105	5.1989		8.36817	8.24571	8.88445	5.55031	8.261	10.7715	8.6928	6.91671		19.8968	6.46424	18.4309	7.56834	30.3823	7.56613	15.3659	3.43493		3.56707	6.44476	3.25961	5.88344	4.29662
11.2612	3.99661	9.11537	2.15793	11.0905	3.69093	9.75848	3.4654		6.08332	5.80209	4.85147	2.7313	2.263	3.51402	5.2678	10.9796		16.8541	8.20915	13.7419	5.34954	29.5488	8.82518	16.0173	5.20442		8.37	8.25447	8.88449	5.55621	8.26126	10.783	8.69476	6.92367		19.8985	6.47111	18.452	7.57454	30.3884	7.57417	15.3765	3.43858		3.5673	6.45161	3.2608	5.88962	4.29686
11.2637	4.00085	9.11821	2.16022	11.0912	3.69485	9.75874	3.46908		6.08379	5.80824	4.85245	2.73413	2.26377	3.51753	5.27137	10.9842		16.8557	8.21786	13.7473	5.35522	29.5672	8.83455	16.0472	5.20994		8.3702	8.26323	8.88666	5.56211	8.26269	10.7944	8.6964	6.93062		19.9172	6.47798	18.4646	7.58074	30.3929	7.58221	15.3784	3.44223		3.56757	6.45846	3.26213	5.8958	4.29744
11.264	4.00509	9.1314	2.16251	11.0947	3.69877	9.75891	3.47276		6.08785	5.81438	4.85321	2.73697	2.26591	3.52105	5.2725	11.0072		16.861	8.22658	13.7624	5.36089	29.618	8.84392	16.0514	5.21547		8.37109	8.27199	8.88794	5.56801	8.26682	10.8059	8.70766	6.93758		19.9285	6.48485	18.4661	7.58693	30.4099	7.59025	15.3879	3.44588		3.56881	6.46531	3.26252	5.90198	4.2975
11.2692	4.00933	9.13488	2.1648	11.0952	3.70269	9.76036	3.47644		6.08907	5.82053	4.85391	2.7398	2.26769	3.52457	5.27719	11.0257		16.8663	8.23529	13.7727	5.36657	29.618	8.85329	16.0528	5.22099		8.37315	8.28076	8.8942	5.57391	8.27059	10.8173	8.70914	6.94454		19.9377	6.49172	18.4739	7.59313	30.4334	7.5983	15.3949	3.44953		3.56962	6.47216	3.26543	5.90816	4.29759
11.271	4.01358	9.13573	2.16709	11.0958	3.70661	9.76245	3.48012		6.09278	5.82667	4.85524	2.74264	2.2685	3.52809	5.27801	11.0303		16.8716	8.24401	13.7751	5.37225	29.631	8.86266	16.0585	5.22652		8.37658	8.28952	8.89918	5.5798	8.2714	10.8288	8.71654	6.9515		19.9436	6.49859	18.476	7.59933	30.4561	7.60634	15.3998	3.45318		3.57102	6.47901	3.26628	5.91434	4.29912
11.2737	4.01782	9.13611	2.16938	11.0981	3.71052	9.76273	3.4838		6.09279	5.83282	4.85553	2.74548	2.26953	3.53161	5.28189	11.0533		16.8736	8.25272	13.7846	5.37793	29.6606	8.87203	16.063	5.23204		8.38179	8.29828	8.90734	5.5857	8.27625	10.8402	8.71674	6.95846		19.9742	6.50546	18.4779	7.60553	30.4572	7.61438	15.4147	3.45684		3.57103	6.48586	3.26693	5.92052	4.29949
11.2773	4.02206	9.13731	2.17167	11.0987	3.71444	9.76339	3.48747		6.09283	5.83897	4.85571	2.74831	2.27239	3.53864	5.286	11.0579		16.8863	8.26144	13.788	5.38361	29.6606	8.88139	16.0671	5.23757		8.38632	8.30705	8.90974	5.5916	8.27835	10.8516	8.71691	6.96542		19.9851	6.51233	18.5063	7.61173	30.4687	7.62242	15.4186	3.46049		3.57291	6.49271	3.26753	5.9267	4.3
11.2789	4.0263	9.13809	2.17396	11.0992	3.71836	9.76366	3.49115		6.09553	5.84511	4.85738	2.75115	2.27539	3.54216	5.28658	11.0855		16.8865	8.27015	13.7895	5.38929	29.7109	8.89076	16.0782	5.24309		8.39272	8.31581	8.91343	5.5975	8.2816	10.8631	8.71841	6.97237		19.9983	6.5192	18.5157	7.62412	30.5443	7.63046	15.42	3.46414		3.57324	6.49955	3.26822	5.93288	4.30089
11.2822	4.03055	9.14118	2.17625	11.0994	3.72228	9.76583	3.49483		6.09664	5.85126	4.86434	2.75398	2.28062	3.54568	5.28803	11.0901		16.8925	8.27887	13.7947	5.39497	29.7277	8.90013	16.0787	5.24862		8.39653	8.32457	8.91773	5.6034	8.28249	10.8745	8.72009	6.97933		19.9994	6.52607	18.5299	7.63032	30.5603	7.6385	15.4277	3.46779		3.57337	6.5064	3.26942	5.93906	4.30518
11.283	4.03479	9.14129	2.17854	11.1019	3.7262	9.76743	3.49851		6.09865	5.85741	4.86481	2.75682	2.28122	3.54919	5.29039	11.0947		16.9015	8.28758	13.7987	5.40065	29.7316	8.9095	16.1159	5.25414		8.39694	8.33333	8.91873	5.6093	8.28512	10.886	8.72166	6.98629		20.039	6.53294	18.5453	7.63652	30.5649	7.64654	15.4331	3.47144		3.57426	6.51325	3.27094	5.94524	4.30742
11.295	4.03903	9.14202	2.18084	11.1055	3.73012	9.76901	3.50219		6.10043	5.86355	4.86592	2.75966	2.28647	3.55271	5.29128	11.1132		16.9023	8.2963	13.8099	5.40633	29.7512	8.91887	16.1233	5.25967		8.3985	8.3421	8.91934	5.61519	8.28696	10.8974	8.73199	6.99325		20.091	6.53981	18.5788	7.64272	30.5963	7.65458	15.4399	3.47509		3.5761	6.5201	3.27175	5.95142	4.3079
11.2992	4.04328	9.14634	2.18313	11.1079	3.73403	9.77155	3.50587		6.10116	5.8697	4.87301	2.76533	2.28984	3.55623	5.29597	11.1224		16.9026	8.30501	13.8134	5.41201	29.7552	8.92824	16.1321	5.26519		8.39995	8.35086	8.92054	5.62109	8.29303	10.9089	8.73318	7.00021		20.1265	6.54668	18.5902	7.64892	30.6746	7.66262	15.4418	3.47874		3.57752	6.52695	3.27253	5.9576	4.30806
11.3003	4.04752	9.14907	2.18542	11.1105	3.73795	9.77533	3.50955		6.10161	5.87585	4.87414	2.76817	2.29024	3.55975	5.29828	11.127		16.92	8.31373	13.818	5.41768	29.7562	8.93761	16.133	5.27072		8.40226	8.35962	8.92168	5.62699	8.29317	10.9203	8.73582	7.00717		20.1639	6.55355	18.6052	7.65512	30.675	7.67066	15.4541	3.48239		3.58064	6.5338	3.27389	5.96378	4.3082
11.3044	4.05176	9.1501	2.18771	11.1133	3.74187	9.77634	3.51323		6.10509	5.88199	4.87775	2.771	2.29117	3.56678	5.30067	11.15		16.9257	8.32244	13.8182	5.42336	29.7954	8.94697	16.1394	5.27624		8.41177	8.36838	8.92249	5.63289	8.29715	10.9318	8.73619	7.01413		20.2022	6.56042	18.6157	7.66132	30.6786	7.6787	15.4546	3.48604		3.58083	6.54065	3.27409	5.96996	4.3086
11.3052	4.056	9.15051	2.19	11.1137	3.74579	9.77975	3.5169		6.10867	5.88814	4.88327	2.77384	2.29141	3.5703	5.30468	11.1546		16.928	8.33115	13.8208	5.42904	29.8061	8.95634	16.1449	5.28177		8.41336	8.37715	8.92565	5.63879	8.29829	10.9432	8.74404	7.02108		20.2142	6.56729	18.6208	7.66751	30.6824	7.68674	15.4578	3.48969		3.58227	6.5475	3.27427	5.97614	4.30891
11.3058	4.06025	9.15187	2.19229	11.1138	3.74971	9.78	3.52058		6.11026	5.89428	4.88763	2.77667	2.29586	3.57382	5.30536	11.173		16.9362	8.33987	13.8227	5.43472	29.8125	8.96571	16.1492	5.28729		8.41676	8.38591	8.93232	5.64469	8.30845	10.9547	8.74864	7.02804		20.2296	6.57416	18.628	7.67371	30.6965	7.69478	15.4616	3.49334		3.5823	6.55435	3.2751	5.98232	4.3094
11.3064	4.06449	9.15205	2.19458	11.1175	3.75362	9.78108	3.52426		6.11228	5.90043	4.88764	2.77951	2.29592	3.57733	5.31006	11.1776		16.9527	8.34858	13.8265	5.4404	29.8255	8.97508	16.1543	5.29282		8.42109	8.39467	8.93652	5.65058	8.31427	10.9661	8.75307	7.035		20.2362	6.58103	18.6316	7.67991	30.7606	7.70282	15.4681	3.49699		3.58265	6.56119	3.27526	5.98851	4.31027
11.3088	4.06873	9.15372	2.19687	11.1201	3.75754	9.78642	3.52794		6.11525	5.90658	4.88942	2.78518	2.29686	3.58085	5.31475	11.1868		16.9671	8.3573	13.8336	5.44608	29.8518	8.98445	16.1587	5.29834		8.42149	8.40343	8.93969	5.65648	8.31767	10.9776	8.75453	7.04196		20.2378	6.5879	18.6435	7.68611	30.7725	7.71086	15.4683	3.50064		3.58271	6.56804	3.27833	5.99469	4.31045
[truncated: 42,664 more rows]
[truncated: 19 more columns]

## Sheet: Extended Data Fig. 9
Extended Data Figure 9. Validation of Nell2 knockdown by CRISPRi using RNAscope
[truncated: 1,415 more rows]

## Sheet: Extended Data Fig. 10
Extended Data Figure 10. Lack of Mdga2 CRISPRi effects on neuronal morpho-electric and excitability parameters in young E4-KI mice.
[truncated: 34 more rows]
